# Supplementary material for: Association between the systemic inflammatory response index and mortality in patients with sarcopenia
Source: PLoS One. 2024 Nov 18;19(11):e0312383. doi: 10.1371/journal.pone.0312383 (PMC11573146; doi:10.1371/journal.pone.0312383)
Supplement: S2 Table — A. Subgroup of association between systemic inflammatory response index (SIRI) and cardiovascular disease mortality. B. Subgroup of association between systemic inflammatory response index (SIRI) and cancer mortality. C. Subgroup of association between systemic inflammatory response index (SIRI) and chronic lower respiratory disease mortality. (ZIP) [file pone.0312383.s005.zip]

Archive with 3 entries (3 files):
- S2A_Table.docx
- S2B_Table.docx
- S2C_Table.docx
