# Supplementary material for: Association between the systemic inflammatory response index and mortality in patients with sarcopenia
Source: PLoS One. 2024 Nov 18;19(11):e0312383. doi: 10.1371/journal.pone.0312383 (PMC11573146; doi:10.1371/journal.pone.0312383)
Supplement: S1 Appendix — (XLSX) [file pone.0312383.s009.xlsx]

## Sheet: Original
SEQN	GENDER	AGE	RACE	EDUCATION	PIR	PREGNANCY	ASM	BMXBMI	ASM/BMI	lymphocyte	monocyte	neutrophil	SIRI	ELIGSTAT	MORTSTAT	UCOD_LEADING	Follow-Up Time	SACROPENIA	ALCOHOLUSE	ALT	AST	DIABETES	HYPERLIPIDEMIA	HYPERTENSION	SMOKING	UACR	PRECVD	MARITAL	PIR Classification	Cardiovascular	Cancer	Chronic Lower Respiratory
100062	2	48	5	5	3.59	2	14433	28.2	0.511809	2.9	1.1	7.3	2.76897	1	0	0	31	1	0	14	15	0	0	0	0	10.5	0	1	1	0	0	0
100072	2	33	1	2	1.89	2	10367.1	20.7	0.500826	0.8	0.2	4.7	1.175	1	0	0	17	1	4	10	13	1	0	0	0	6.3354	0	4	2	0	0	0
100281	2	59	3	3	5	2.07	20253.2	41.8	0.484526	3.7	0.8	5.3	1.14595	1	0	0	14	1	3	22	17	0	0	1	0	16.0417	0	1	1	0	0	0
10037	2	85	3	1	1.25	2.08	17847.3	37.39	0.477328	1.9	0.8	6.2	2.61053	1	1	1	32	1	1	29	39	0	0	1	0	67.1053	0	4	3	1	0	0
100378	2	44	5	4	3.49	2	23479.5	53.2	0.441344	4.3	0.8	7.4	1.37674	1	0	0	29	1	2	32	24	0	0	0	1	6.89531	0	1	2	0	0	0
100388	2	56	3	3	2.13	2.04	19815.1	42.5	0.466238	1.9	0.6	6.7	2.11579	1	0	0	31	1	3	27	14	0	1	1	1	8.09524	1	1	2	0	0	0
100434	2	32	1	4	1.82	2	18547.6	44.9	0.413087	2.7	0.6	7.2	1.6	1	0	0	34	1	4	14	14	0	0	0	0	6.96629	0	4	2	0	0	0
100484	2	55	3	3	5	2.07	17057.4	33.6	0.507661	3.7	1	8	2.16216	1	0	0	33	1	1	10	12	0	0	1	2	5.32338	0	1	1	0	0	0
100505	2	57	1	1	1.51358	2.01	14451.1	28.7	0.503523	2.5	0.7	4.8	1.344	1	0	0	15	1	0	15	22	0	0	0	0	5.46667	0	1	2	0	0	0
100537	2	32	1	1	1.25305	2	18322.2	41.6	0.440437	2.3	0.5	3.4	0.73913	1	0	0	34	1	0	68	27	0	0	0	0	14.375	0	1	3	0	0	0
100625	2	54	1	4	2.92	2.08	16400.2	33.5	0.489558	4.6	0.9	3.5	0.684783	1	0	0	22	1	0	22	17	1	1	0	0	5.60606	0	1	2	0	0	0
100730	2	44	3	4	1.99	2	19229.9	37.7	0.510077	1.5	0.4	4.9	1.30667	1	0	0	32	1	4	14	13	0	1	0	0	6.33028	0	1	2	0	0	0
100818	2	27	5	5	4.57	2	12690.7	25.1	0.505606	1.5	0.6	4.8	1.92	1	0	0	37	1	4	21	23	0	0	0	0	2.87671	0	3	1	0	0	0
100971	2	22	4	4	0	2	19170.3	42.2	0.454273	2.9	0.5	8.2	1.41379	1	0	0	33	1	2	16	18	0	0	1	0	11.8519	0	3	3	0	0	0
101034	2	46	3	4	1.02	2	15725.5	32.1	0.489891	1.8	0.5	4	1.11111	1	0	0	27	1	2	8	13	0	0	0	0	6.74157	0	1	3	0	0	0
10114	2	79	3	3	4.06	2.1	17449	40.39	0.432013	1.6	0.5	3.8	1.1875	1	1	10	100	1	3	20	22	0	0	1	1	171	0	4	1	0	0	0
101160	2	49	1	3	3.47	2	14693.4	28.7	0.511965	2.4	0.5	3.7	0.770833	1	0	0	22	1	2	11	17	0	1	0	0	6.18182	0	1	2	0	0	0
101283	2	56	4	5	4.62	2.04	20695.4	42.1	0.491577	3.8	0.7	4.8	0.884211	1	0	0	16	1	3	21	15	1	0	0	0	4.77273	0	3	1	0	0	0
10136	2	43	1	1	1.66	2	13620.9	31.1	0.437971	2.1	0.3	5.3	0.757143	1	0	0	214	1	0	21	23	0	0	0	0	2.67857	0	1	2	0	0	0
101472	2	51	5	5	5	2	13764.1	28.9	0.476266	1.7	0.5	3.2	0.941176	1	0	0	34	1	1	16	24	0	0	0	0	12.7778	0	1	1	0	0	0
101489	2	51	5	5	5	2.05	9598.6	21.7	0.442332	2.1	0.4	2.6	0.495238	1	0	0	18	1	0	37	28	1	1	0	0	10	0	1	1	0	0	0
10150	2	21	2	4	0.7	2	19246.4	37.74	0.509974	2.5	0.5	5.1	1.02	1	1	4	100	1	4	15	16	0	1	1	0	8.06763	0	2	3	0	0	0
101593	2	49	5	1	0.7	2.02	17235	34	0.506912	2.2	0.6	4.2	1.14545	1	0	0	28	1	0	11	17	0	0	0	0	19.375	0	1	3	0	0	0
101669	2	28	3	2	0.51	2	21115.3	42.4	0.498002	2.3	0.4	5.9	1.02609	1	0	0	20	1	2	47	36	0	0	1	2	4.64286	0	1	3	0	0	0
10175	2	21	1	1	2.51	2	13699.1	26.78	0.511542	2	0.5	4.9	1.225	1	0	0	213	1	2	16	21	0	0	0	0	6.92308	0	3	2	0	0	0
101766	2	55	5	5	3.43	2.01	13115.2	28.3	0.463435	3	0.6	4.8	0.96	1	0	0	26	1	0	37	25	1	1	0	0	7.68293	0	1	2	0	0	0
101795	2	40	1	3	0.81	2	12005.5	26.7	0.449644	2.3	0.6	6.9	1.8	1	0	0	30	1	0	14	19	0	0	0	0	15.814	0	1	3	0	0	0
101867	2	22	2	4	1.79	2	15276.5	32.3	0.472957	2.6	0.8	6.2	1.90769	1	0	0	20	1	3	13	19	0	0	0	0	13.1707	0	2	2	0	0	0
102007	2	55	5	3	1.7	2.02	11024.7	22.6	0.487819	2.5	0.5	3.6	0.72	1	0	0	35	1	0	14	18	0	0	0	0	7.97297	0	1	2	0	0	0
102012	2	48	4	2	0.12	2.02	27153.5	54.7	0.496408	4.2	0.8	5.6	1.06667	1	0	0	17	1	0	14	13	1	1	0	2	8.94231	0	3	3	0	0	0
102081	2	49	3	3	1.27	2.01	17525.2	40.1	0.437037	4.3	0.8	4.6	0.855814	1	0	0	32	1	4	30	18	0	1	1	1	6.63004	0	1	3	0	0	0
102132	2	39	1	2	0.04	2	19810	41	0.483171	2.7	0.7	7	1.81481	1	0	0	29	1	3	15	11	0	0	0	0	12.4793	0	1	3	0	0	0
102269	2	54	4	5	3.08	2.02	18683.5	37.2	0.502245	2.5	0.6	5	1.2	1	0	0	23	1	2	12	12	0	0	1	0	16.3077	0	4	2	0	0	0
10234	2	41	1	4	2.83	2	19333.8	38.11	0.507316	3.1	0.6	6.1	1.18065	1	0	0	213	1	1	30	23	1	0	0	0	10.6513	0	1	2	0	0	0
102377	2	59	1	3	1.44	2	13519.7	27.3	0.495227	2.7	0.3	2.7	0.3	1	0	0	30	1	0	15	16	0	1	1	0	19.5238	0	1	2	0	0	0
102401	2	44	2	3	0.41	2	7208.1	19.8	0.364045	1.6	0.7	5.4	2.3625	1	0	0	19	1	1	10	22	0	0	0	1	14.6341	0	1	3	0	0	0
102415	2	54	2	1	1.08	2.06	19674.8	38.5	0.511034	2.1	0.5	4	0.952381	1	0	0	33	1	1	41	39	1	1	0	0	79.6124	0	1	3	0	0	0
102456	2	29	5	3	1.8	2	21102.8	42.7	0.494211	3.6	0.5	8.6	1.19444	1	0	0	33	1	3	23	21	1	0	0	0	673.224	0	1	2	0	0	0
10254	2	68	3	2	2.0611	2.06	17914.7	36.81	0.48668	1.3	0.4	3.2	0.984615	1	0	0	225	1	1	12	15	0	1	0	1	7.09524	0	4	2	0	0	0
102591	2	59	3	4	4.45	2	15703.6	31.4	0.500115	2.3	0.5	4.8	1.04348	1	0	0	33	1	2	43	27	0	0	0	0	4.71264	0	4	1	0	0	0
102694	2	55	3	4	1.32	2.01	16018.5	33.4	0.479596	1.6	0.3	2.7	0.50625	1	0	0	21	1	3	14	16	0	0	0	0	7.5	0	4	2	0	0	0
102793	2	30	3	4	2.06	2	21775	43.9	0.496014	3.2	0.5	4.2	0.65625	1	0	0	27	1	1	31	19	0	0	0	2	8.14815	0	1	2	0	0	0
102831	2	51	5	1	2.71	2.04	11660.1	27.5	0.424004	3.2	0.6	4.6	0.8625	1	0	0	23	1	0	15	16	0	0	0	0	8.2	0	4	2	0	0	0
10288	2	44	3	3	0.93	2	23574	50.84	0.46369	2	0.3	6.6	0.99	1	0	0	218	1	4	24	22	0	0	0	1	49.8182	0	1	3	0	0	0
10347	2	49	2	5	4.72	2	18026.6	37.05	0.486548	1.9	0.5	5.8	1.52632	1	0	0	218	1	2	17	16	0	0	1	1	7.5	0	1	1	0	0	0
10363	2	67	1	2	5	2.02	11827.5	23.97	0.493429	1.7	0.4	3.1	0.729412	1	0	0	211	1	2	19	23	0	0	0	0	9.05263	0	1	1	0	0	0
10374	2	81	3	3	3.27	2.01	13120.5	27.44	0.478152	1.1	0.4	4.1	1.49091	1	1	2	62	1	2	21	18	0	1	0	1	6.76923	0	4	2	0	1	0
10396	2	60	3	3	2.7	2	21209.5	42.35	0.500815	2.2	0.6	4	1.09091	1	1	2	53	1	3	16	17	0	1	0	0	10.5263	0	1	2	0	1	0
10453	2	70	2	1	1.68	2.17	14009.2	34.06	0.411309	3.1	0.5	4.7	0.758065	1	1	10	147	1	1	26	18	0	1	1	0	16.0526	0	1	2	0	0	0
10481	2	36	2	3	1.89	2	20910.5	42.37	0.493521	2.2	0.6	8	2.18182	1	0	0	224	1	3	32	22	0	0	0	1	9.86667	0	1	2	0	0	0
10483	2	38	1	1	0.66	2	12414.5	24.81	0.500383	2.4	0.5	2.6	0.541667	1	0	0	217	1	1	17	23	0	0	0	1	10.9917	0	4	3	0	0	0
10518	2	63	2	1	1.42	2.23	10981	25.29	0.434203	1.5	0.5	4.3	1.43333	1	1	10	59	1	1	16	22	0	1	1	1	33.0973	0	3	2	0	0	0
10529	2	61	1	1	1.89	2.02	12843.6	29.73	0.432008	1.6	0.6	2.9	1.0875	1	0	0	226	1	1	26	18	0	0	0	0	8.82353	0	1	2	0	0	0
1054	2	42	1	1	0.54	2	11828.3	26.33	0.449233	1.6	0.4	4	1	1	0	0	236	1	4	74	49	0	0	0	1	6.66667	0	4	3	0	0	0
10593	2	37	1	2	3.35	2	16552.1	33.02	0.501275	1.4	0.5	5	1.78571	1	0	0	216	1	4	25	22	0	0	0	2	4.47964	0	1	2	0	0	0
10630	2	66	1	1	0	2.2225	18534	39.64	0.467558	2.8	0.3	3.3	0.353571	1	0	0	211	1	1	28	28	1	0	0	0	1841.3	0	4	3	0	0	0
10700	2	61	1	4	4.31	2.03	14807.1	32.91	0.449927	1.9	0.4	3.5	0.736842	1	0	0	212	1	3	38	28	0	0	0	1	4.25532	0	2	1	0	0	0
10738	2	83	3	5	5	2.08	12222.1	23.9	0.511385	1.3	0.5	5.3	2.03846	1	1	1	87	1	2	14	21	0	0	1	0	5.88785	0	4	1	1	0	0
10903	2	66	1	1	1.72	2.05	14530.2	29.34	0.495235	3.2	0.5	4.3	0.671875	1	1	2	195	1	1	36	33	1	1	1	0	8.33333	0	1	2	0	1	0
1092	2	66	1	1	0.06	2.2	14236.2	35.68	0.398997	2.6	0.7	5.5	1.48077	1	0	0	247	1	0	26	24	0	0	1	1	6.31579	0	4	3	0	0	0
10936	2	77	1	3	0.99	2.07	15741.1	30.99	0.507941	1.4	0.4	4.4	1.25714	1	1	1	8	1	2	19	19	0	0	1	1	5.75949	0	4	3	1	0	0
10964	2	47	3	4	5	2	20368.1	40.6	0.501677	2	0.3	4.1	0.615	1	1	10	157	1	2	21	25	0	0	1	0	4.64	0	1	1	0	0	0
10973	2	33	1	5	4.12	2	17783.8	34.82	0.510735	1.9	0.4	4.3	0.905263	1	0	0	212	1	2	56	29	0	1	0	1	10.8065	0	1	1	0	0	0
11017	2	48	4	4	0.73	2	22046	46.55	0.473598	4.1	0.8	4.3	0.839024	1	1	2	133	1	4	19	19	0	0	1	2	6.03306	1	2	3	0	1	0
1120	2	55	1	1	0.05	2	15837.1	34.29	0.461858	2.7	0.5	4.2	0.777778	1	0	0	238	1	2	37	36	0	0	1	0	4.82759	0	4	3	0	0	0
11216	2	85	3	5	2.71	2.05	15745	30.79	0.511367	1.7	0.4	3.5	0.823529	1	1	10	184	1	2	20	25	0	0	1	0	13.6264	0	4	2	0	0	0
11292	2	74	1	1	1.13	2.43	13800.8	40.16	0.343645	6.6	1	7	1.06061	1	1	7	43	1	0	13	19	1	0	0	2	1428.57	0	4	3	0	0	0
11327	2	47	1	1	0	2	13687.8	27.07	0.505645	2.4	0.4	3.6	0.6	1	0	0	208	1	4	10	16	0	1	0	0	5.625	0	1	3	0	0	0
11366	2	34	3	5	3.68	2	18472.2	37.95	0.486751	2.8	0.4	3.2	0.457143	1	0	0	205	1	2	21	20	0	0	0	0	4.8	0	1	1	0	0	0
1139	2	65	3	3	5	2.05	16454.9	32.17	0.511498	2.1	0.6	6.5	1.85714	1	0	0	232	1	2	24	23	0	0	0	0	7.14286	0	1	1	0	0	0
11423	2	64	1	4	2.93	2.22	16258.4	33.27	0.48868	4.5	0.7	5.4	0.84	1	0	0	218	1	2	43	62	0	0	1	0	41.6923	0	1	2	0	0	0
11523	2	27	1	2	0.47	2	12308.6	25.57	0.481369	2.2	0.7	8.4	2.67273	1	0	0	226	1	0	29	24	0	0	0	0	9.12281	0	2	3	0	0	0
11551	2	64	3	4	5	2.08	18810.1	39.03	0.48194	2.1	0.9	6.2	2.65714	1	0	0	219	1	3	18	20	0	1	0	1	6.38655	0	1	1	0	0	0
11572	2	85	1	1	1.64	2.08	12820.3	27.45	0.467042	1.8	0.6	2.7	0.9	1	1	2	122	1	0	15	27	1	0	1	1	12.9	0	1	2	0	1	0
11734	2	49	1	2	2.49	2	10709.3	23.22	0.46121	2.5	0.7	7	1.96	1	0	0	213	1	3	16	20	0	0	0	0	23.8596	0	1	2	0	0	0
11812	2	71	3	4	3.35	2.06	15720.7	33.71	0.466351	2	0.3	4.2	0.63	1	0	0	226	1	2	15	24	0	1	0	0	4.48276	0	1	2	0	0	0
11828	2	84	3	4	1.72	2.24	11143	24.44	0.455933	2.4	0.6	5.3	1.325	1	1	10	125	1	0	11	24	0	0	1	0	7.84211	0	1	2	0	0	0
11833	2	77	3	4	0.25	2.12	11409.4	24.6	0.463797	1.2	0.5	4.2	1.75	1	1	8	46	1	2	22	20	0	0	1	0	12.5806	0	1	3	0	0	0
11838	2	65	3	3	2.58	2.03	14612.8	29.33	0.49822	2.3	0.6	5.5	1.43478	1	0	0	218	1	0	20	25	0	0	1	0	1.92308	0	1	2	0	0	0
11867	2	82	3	3	2.18	2.03	14990.5	29.83	0.502531	2	0.5	2.6	0.65	1	1	10	154	1	1	17	19	0	0	0	0	10.8333	0	1	2	0	0	0
1197	2	40	1	1	0.95	2	17718.7	35.29	0.502088	2.4	0.6	3.8	0.95	1	1	2	124	1	4	195	118	1	0	0	0	3.00813	0	1	3	0	1	0
11998	2	21	1	1	0.42	2	15850.2	36.9	0.429545	2.6	0.9	2.4	0.830769	1	0	0	208	1	0	30	25	0	0	0	0	3.38028	0	3	3	0	0	0
12021	2	50	4	4	3.85	2	26683.3	52.89	0.504506	2.1	1	4.5	2.14286	1	0	0	225	1	3	16	25	0	0	0	0	3.24503	0	1	1	0	0	0
12045	2	36	4	2	0.91	2	18456.8	38.97	0.473616	3.3	0.8	7.6	1.84242	1	0	0	221	1	2	22	16	1	1	1	0	1647.06	0	1	3	0	0	0
12047	2	84	3	5	2.3652	2.18	10789.2	22.89	0.47135	1.7	0.7	3.8	1.56471	1	1	10	80	1	1	18	21	0	1	1	0	33.2012	0	1	2	0	0	0
12131	2	60	4	5	3.27	2.14	13756.4	27.55	0.499325	1.6	0.2	2.3	0.2875	1	1	7	136	1	0	29	25	1	1	1	0	429.73	0	4	2	0	0	0
12160	2	39	1	4	3.43	2	12842	27.7	0.46361	2.6	0.6	4.4	1.01538	1	0	0	227	1	4	20	24	0	0	0	0	12.9091	0	1	2	0	0	0
12164	2	84	3	4	2.01	2.19	11112.1	22.2	0.500545	1.6	0.6	2.5	0.9375	1	1	10	87	1	0	29	37	0	0	0	0	19.1111	0	4	2	0	0	0
1229	2	85	3	2	1.08	2.09	12378.8	24.65	0.502183	2.7	0.8	2.9	0.859259	1	1	4	107	1	0	52	59	1	0	1	0	20	0	4	3	0	0	0
12322	2	57	4	4	5	2	21265.4	41.94	0.507043	1.4	0.3	8.1	1.73571	1	0	0	216	1	0	24	15	1	0	1	0	21.0417	0	1	1	0	0	0
12329	2	58	1	1	1.17	3	12867	32.51	0.395786	1.9	0.7	2.1	0.773684	1	1	3	85	1	3	34	55	1	0	0	0	2.97297	1	1	3	0	0	1
12381	2	62	1	1	5	2.09	17779.2	42.68	0.41657	3.7	0.5	3.4	0.459459	1	0	0	211	1	1	16	22	0	0	0	1	4.38462	0	4	1	0	0	0
12442	2	74	1	1	1.16	2.04	17641	35.9	0.491393	2.1	0.5	3	0.714286	1	1	2	191	1	0	22	23	0	0	1	0	26.129	0	1	3	0	1	0
12513	2	79	3	1	1.88495	2.07	13385.9	28.06	0.477046	1	0.4	3.8	1.52	1	1	9	27	1	1	13	19	1	1	0	0	7.16981	1	4	2	0	0	0
12515	2	50	1	1	0.86	2	18374.3	37.36	0.491817	2.7	0.7	5	1.2963	1	0	0	207	1	0	24	16	1	0	0	0	11.3115	0	1	3	0	0	0
1255	2	68	3	4	4	2.02	14681.3	29.91	0.490849	2.5	0.5	3.8	0.76	1	1	1	120	1	4	26	20	0	0	0	1	8	0	1	1	1	0	0
12585	2	81	3	3	2.82	2.27	11804.1	29.9	0.394786	2	0.5	3.3	0.825	1	1	10	203	1	1	12	21	0	0	0	1	6.98413	0	4	2	0	0	0
12665	2	51	1	2	2.54	2	13695.4	27.33	0.501112	1.7	0.6	3.6	1.27059	1	1	10	122	1	4	18	28	0	1	0	2	9.54545	0	1	2	0	0	0
12680	2	53	3	3	0.5	2	16135.2	32.13	0.502185	2.2	0.5	5.3	1.20455	1	0	0	217	1	0	20	24	1	0	1	2	42.069	0	4	3	0	0	0
1273	2	73	1	1	0.87	2.16	15751.5	33.85	0.465332	1.8	0.5	5.1	1.41667	1	1	10	48	1	2	16	25	0	1	0	1	4.5614	0	1	3	0	0	0
12790	2	65	1	4	2.01	2.24	7809.5	19.6	0.398444	2	0.4	4.8	0.96	1	0	0	220	1	0	14	15	0	0	1	0	6.32911	1	4	2	0	0	0
12817	2	69	3	2	1.09	2.32	9701.9	26.49	0.366248	1.5	0.7	7.6	3.54667	1	1	1	64	1	2	21	22	1	0	1	1	11.0227	0	1	3	1	0	0
12820	2	56	4	2	0.91	2	13351.7	29.78	0.448345	0.8	0.6	2.8	2.1	1	0	0	223	1	0	21	22	1	0	1	0	8.04348	0	4	3	0	0	0
12835	2	50	3	3	4.25	2	15001.1	30.23	0.496232	1.4	0.4	4.3	1.22857	1	1	9	94	1	2	19	24	0	0	0	2	1984.78	0	4	1	0	0	0
12874	2	85	3	4	5	2.04	12883.2	26.8	0.480716	3.1	0.8	3.7	0.954839	1	1	4	100	1	0	14	21	0	0	0	0	38.5965	0	4	1	0	0	0
12916	2	57	3	4	5	2	19077.8	40.36	0.472691	2.4	0.2	6.5	0.541667	1	0	0	206	1	2	24	22	0	0	0	1	3.26667	0	1	1	0	0	0
12945	2	62	3	3	2.01	2.04	14582.6	31.36	0.465006	2	0.5	3.3	0.825	1	0	0	214	1	0	29	25	0	0	0	0	41.5789	0	4	2	0	0	0
12994	2	54	4	3	2.26	2	14270.3	30.05	0.474885	1.4	0.6	6.4	2.74286	1	0	0	227	1	3	12	16	0	1	1	1	2.84024	0	4	2	0	0	0
13027	2	75	3	2	0.64	2.28	12176.4	31.23	0.389894	2.3	0.5	5.6	1.21739	1	1	10	66	1	2	16	20	0	0	0	2	5.48387	0	4	3	0	0	0
13044	2	85	4	2	1.85	2.09	13621.5	29.99	0.454201	1.7	0.5	4.2	1.23529	1	1	10	141	1	1	17	25	0	0	0	1	7.94643	0	4	2	0	0	0
13056	2	70	1	2	2.35	2.1	15670.8	31.4	0.49907	1.3	0.2	3.5	0.538462	1	1	10	58	1	0	15	24	1	0	1	0	7.42857	0	1	2	0	0	0
13066	2	66	1	1	1.03	2.03	15068.8	35.34	0.426395	1.4	0.5	3.3	1.17857	1	0	0	212	1	1	20	20	0	1	1	0	7.14286	0	1	3	0	0	0
13097	2	50	1	1	2.76	2	21471.2	42.99	0.499446	3.1	2.7	4.9	4.26774	1	0	0	226	1	4	15	17	1	0	1	2	38.8235	0	4	2	0	0	0
13146	2	65	1	2	1.72	2.01	21021.8	44.22	0.475391	2.5	0.5	4.3	0.86	1	0	0	209	1	1	20	17	0	0	1	0	6.72727	0	1	2	0	0	0
13158	2	36	3	3	4.99	2	16469.7	34.51	0.477244	1.7	0.2	5.5	0.647059	1	0	0	223	1	0	15	18	0	0	0	0	3.97727	0	1	1	0	0	0
1316	2	65	1	1	1.1687	2.17	15243.4	32.81	0.464596	2.5	0.8	6.3	2.016	1	1	9	155	1	1	23	22	1	1	1	0	286.885	0	1	3	0	0	0
13206	2	85	3	3	2.3649	2.03	16408.3	33.63	0.487907	1.4	0.4	3.9	1.11429	1	1	1	63	1	2	16	23	0	0	1	0	3.55556	0	4	2	1	0	0
13274	2	42	1	2	0.59	2	10650	22.86	0.465879	1.9	0.5	3.9	1.02632	1	0	0	212	1	0	11	16	0	0	0	0	12	0	3	3	0	0	0
13306	2	62	1	1	3.33	2.04	13789.8	27.69	0.498007	2.1	0.6	3.1	0.885714	1	0	0	226	1	0	24	25	0	1	0	1	5.25641	0	4	2	0	0	0
13385	2	63	1	1	0.73	2.06	13867.1	29.49	0.470231	1.5	0.4	5.4	1.44	1	0	0	212	1	2	13	14	1	0	1	2	49.1892	0	4	3	0	0	0
1342	2	78	1	1	1.23	2.32	17297.5	48.81	0.354384	2.5	0.5	5	1	1	1	1	44	1	3	14	24	0	0	1	0	300	0	1	3	1	0	0
13471	2	76	3	4	1.81	2.02	13975.6	28.94	0.482916	1.6	0.5	3.6	1.125	1	1	1	157	1	1	17	19	1	1	1	0	41.6327	0	1	2	1	0	0
13560	2	65	3	2	2.7339	2.07	14992.2	34.34	0.436581	2.5	0.6	3.2	0.768	1	0	0	226	1	0	53	58	0	0	0	0	15.4167	1	1	2	0	0	0
13562	2	80	3	4	3.14	2.06	13748.5	27.3	0.503608	2.1	0.5	5.2	1.2381	1	1	10	152	1	2	22	22	1	0	1	1	2.02703	1	4	2	0	0	0
1362	2	79	3	3	2.1648	2.03	14265.8	28.9	0.493626	1.3	0.4	3.6	1.10769	1	1	1	110	1	1	26	44	1	1	0	0	11.3202	0	4	2	1	0	0
13690	2	37	1	2	0.97	2	15298.8	30.23	0.50608	2.1	0.3	3	0.428571	1	0	0	228	1	1	22	17	0	0	0	0	5.32847	0	1	3	0	0	0
13814	2	65	3	3	4.19	2.01	16636.5	34.2	0.486447	2.9	0.5	3.7	0.637931	1	1	6	182	1	0	23	26	0	0	1	0	16.4	0	1	1	0	0	0
13830	2	38	2	4	0.78	2	20138	40.94	0.491891	3.5	0.8	11.5	2.62857	1	0	0	212	1	1	20	16	0	0	0	2	12.3529	0	1	3	0	0	0
13845	2	52	1	2	1.71	2	12248.2	25.32	0.483736	1.8	0.6	9.2	3.06667	1	0	0	207	1	0	11	17	0	0	0	0	11.6667	0	1	2	0	0	0
13855	2	51	1	1	0.94	2	16825.3	34.78	0.483764	2.3	0.4	3.3	0.573913	1	1	2	80	1	0	29	27	1	0	0	0	8	0	1	3	0	1	0
13863	2	35	3	4	1.66	2	24596.5	48.1	0.511362	1.3	0.5	4.1	1.57692	1	0	0	225	1	2	28	23	0	0	0	0	3.62245	0	1	2	0	0	0
13873	2	37	3	4	2.83	2	12902.7	27.39	0.471073	3.1	0.7	8	1.80645	1	0	0	208	1	3	16	20	0	0	0	2	11.1475	0	1	2	0	0	0
13888	2	59	1	4	5	2	16631.1	33.56	0.495563	2.1	0.7	6	2	1	1	2	108	1	2	27	26	0	0	1	0	10	0	1	1	0	1	0
13892	2	56	3	1	0.84	3	24447.4	59.88	0.408273	2.4	0.5	4.6	0.958333	1	1	10	62	1	0	38	54	0	1	1	0	235.455	0	1	3	0	0	0
13922	2	53	5	3	2.1	2	18656.9	37.47	0.497916	2.7	0.3	3.1	0.344444	1	1	2	94	1	2	20	15	1	0	1	2	3.63636	0	1	2	0	1	0
13929	2	78	1	2	1.26	2.04	14930.4	31.82	0.469214	2.7	0.4	3.3	0.488889	1	0	0	208	1	1	22	23	0	0	1	0	10.3774	1	4	3	0	0	0
13984	2	73	3	3	1.71	2.01	13906	29.12	0.477541	2.6	0.6	3.4	0.784615	1	0	0	212	1	0	24	21	0	1	1	0	12	0	4	2	0	0	0
1400	2	85	3	4	1.86	2.13	11230	24.62	0.456133	2.1	0.4	3.2	0.609524	1	1	1	120	1	1	30	25	0	0	0	1	7.77778	0	1	2	1	0	0
14049	2	65	1	2	1.17	2.03	16315.4	34.64	0.470999	2.3	0.7	4.1	1.24783	1	0	0	218	1	2	25	25	1	0	1	0	8.18182	0	1	3	0	0	0
14055	2	48	3	4	1.09	2	16644	32.72	0.50868	1.9	0.7	7	2.57895	1	0	0	212	1	1	20	23	0	0	1	1	6.69903	1	1	3	0	0	0
14074	2	83	3	4	2.1247	2.2	11557.7	26.86	0.430294	2.4	0.6	6	1.5	1	1	10	102	1	1	12	19	0	1	0	0	63.0159	1	4	2	0	0	0
14096	2	67	1	1	1.55	2.05	15794.2	37.35	0.42287	1.6	0.5	2.9	0.90625	1	0	0	212	1	2	19	28	0	0	0	0	5.21739	0	1	2	0	0	0
14216	2	21	1	1	0.94	2	15657.6	30.89	0.506882	1.8	0.5	3.5	0.972222	1	0	0	216	1	0	25	23	0	0	0	0	27.7841	0	1	3	0	0	0
14285	2	60	1	1	4.31	2.04	14613.3	29.75	0.491203	2	0.7	5.1	1.785	1	0	0	209	1	2	24	28	0	0	0	1	9.48148	0	4	1	0	0	0
14308	2	71	3	5	5	2.02	14948.8	29.39	0.508636	2.1	0.5	3.4	0.809524	1	1	1	137	1	2	12	16	0	1	0	1	3.2	0	1	1	1	0	0
14329	2	64	1	1	3.39	2.06	13133	27.11	0.484434	1.7	0.4	4.3	1.01176	1	1	1	121	1	1	27	22	0	0	0	0	6.49123	0	4	2	1	0	0
14358	2	50	1	1	1.34	2	12986.3	26.1	0.497559	1.8	0.4	3.7	0.822222	1	0	0	208	1	0	17	22	0	0	0	0	18.1132	0	3	2	0	0	0
1436	2	73	1	1	0.8	2.27	17187.4	36.61	0.469473	1	0.7	4.6	3.22	1	1	7	181	1	0	39	54	0	1	1	0	76.4286	0	1	3	0	0	0
14387	2	32	1	1	0.88	3	11491.5	31.17	0.368672	2.7	0.7	7.5	1.94444	1	0	0	226	1	3	19	19	0	0	0	0	5.18182	0	1	3	0	0	0
14455	2	80	3	3	1.13	2.05	14496.2	31.31	0.462989	1.6	0.6	5.1	1.9125	1	1	10	156	1	3	17	17	1	0	1	1	4.80769	1	4	3	0	0	0
14598	2	85	3	1	5	2.05	14546.1	29.52	0.492754	0.9	0.4	6.3	2.8	1	1	5	66	1	2	27	24	0	1	0	1	11.1364	1	4	1	0	0	0
14601	2	61	1	4	3.01	2.06	14761.8	29.88	0.494036	2.5	0.5	5.1	1.02	1	0	0	212	1	2	14	19	0	0	1	0	43.2	0	1	2	0	0	0
14646	2	85	3	3	1.33	2.09	11171	22.16	0.504106	3	0.5	2.3	0.383333	1	1	1	112	1	0	17	19	1	0	0	0	4	0	4	2	1	0	0
14683	2	67	3	3	2.5432	2.12	21020.5	41.89	0.501802	2.4	0.4	5.1	0.85	1	1	7	186	1	1	14	13	1	1	1	0	875.309	0	2	2	0	0	0
1469	2	65	1	1	1.26	2.06	14522.6	30.47	0.47662	2	0.3	3.2	0.48	1	0	0	238	1	2	20	24	0	0	0	2	4.28571	0	4	3	0	0	0
14732	2	39	1	4	0.8	2	12666.8	25.16	0.50345	2.4	0.6	5.1	1.275	1	0	0	216	1	3	14	23	0	0	0	0	5.55556	0	2	3	0	0	0
14760	2	63	3	3	5	2.12	16915.1	36.35	0.46534	3.9	0.6	4.2	0.646154	1	0	0	221	1	1	23	24	0	0	1	0	4.34783	0	1	1	0	0	0
14786	2	60	1	4	0.96	2.18	14709.2	32.81	0.448315	2.2	0.8	8.4	3.05455	1	0	0	221	1	4	20	14	1	0	1	1	10.6316	0	1	3	0	0	0
14858	2	57	5	2	5	2	12593.3	26.28	0.479197	2.2	0.4	2.8	0.509091	1	1	1	189	1	1	16	20	1	0	0	1	7.46479	0	1	1	1	0	0
14910	2	85	3	3	1.35	2.22	10985.7	23.56	0.466286	0.9	0.4	3.9	1.73333	1	1	5	34	1	1	13	22	0	0	1	0	101.613	0	4	2	0	0	0
14916	2	73	3	1	0.73	2.18	13447.7	31.41	0.428134	2.8	0.9	5.1	1.63929	1	1	1	66	1	0	20	27	0	0	1	0	9.16667	1	4	3	1	0	0
14953	2	73	2	1	0.46	2.08	12699.4	28.66	0.443105	1.9	0.4	2.9	0.610526	1	0	0	212	1	0	22	22	0	0	1	0	22.7273	0	4	3	0	0	0
14958	2	67	1	1	0.66	2.06	12020.4	24.03	0.500225	2.1	0.7	6.6	2.2	1	0	0	212	1	1	13	18	0	1	1	1	18.7719	0	1	3	0	0	0
15138	2	28	1	4	3.92	2	13445.6	28.53	0.471279	2.4	0.4	4.8	0.8	1	0	0	214	1	2	11	12	0	0	0	0	3.45178	0	2	1	0	0	0
15161	2	66	1	1	0.52	2.46	11318.9	24.46	0.462751	3.3	0.9	7	1.90909	1	1	9	201	1	0	21	23	1	0	0	0	174.151	0	4	3	0	0	0
15183	2	60	2	1	0.92	2.1	17072	33.38	0.511444	1.6	0.4	5.3	1.325	1	0	0	224	1	1	25	20	1	1	1	0	351.948	0	1	3	0	0	0
15194	2	50	3	2	1.72	3	16660.3	37.26	0.447136	2	0.4	3	0.6	1	0	0	221	1	1	14	21	0	0	1	0	7.11538	0	1	2	0	0	0
15195	2	69	3	3	0.62	2.07	15279.7	30.66	0.498359	2.4	0.8	5.2	1.73333	1	0	0	222	1	0	18	19	1	0	1	0	3.33333	0	4	3	0	0	0
15261	2	64	2	1	1.13	2.13	13359.8	35.56	0.375697	3	0.6	4.4	0.88	1	0	0	218	1	0	28	17	0	0	0	0	4.11765	0	4	3	0	0	0
15272	2	70	1	2	0.83	2.12	13713.2	31.24	0.438963	2.4	0.6	4.9	1.225	1	1	5	160	1	1	19	19	0	0	1	2	33.0769	0	1	3	0	0	0
15313	2	85	3	3	2.21	2.09	12726.4	26.9	0.4731	1.6	0.6	5.2	1.95	1	1	1	91	1	1	14	22	0	0	1	1	56.9388	1	4	2	1	0	0
15327	2	76	3	3	2.15	2.07	15746.5	36.83	0.427545	1.9	0.5	3.5	0.921053	1	1	1	152	1	1	13	16	0	1	1	1	7.45098	1	1	2	1	0	0
15341	2	21	1	3	1.33	2	16838.5	33.33	0.505206	2.7	0.5	3.9	0.722222	1	0	0	226	1	0	12	16	0	0	0	0	5.37931	0	2	2	0	0	0
15356	2	63	3	5	5	2.03	13830.2	27.61	0.500913	3.1	0.6	5.4	1.04516	1	0	0	224	1	2	22	28	0	0	0	1	7.6087	1	4	1	0	0	0
15427	2	20	1	3	1.65	2	18246.4	35.82	0.509391	2.3	0.9	6.6	2.58261	1	0	0	215	1	3	25	19	0	0	0	0	7.27642	0	3	2	0	0	0
15432	2	73	3	4	2.71	2.26	19420.6	44.21	0.439281	3.3	0.8	6	1.45455	1	1	10	197	1	2	15	21	0	1	1	1	21.9205	0	4	2	0	0	0
1546	2	57	1	2	3.16	2	11900.7	24.9	0.47794	1.3	0.3	2.8	0.646154	1	0	0	246	1	0	14	20	0	0	0	0	15	0	1	2	0	0	0
1552	2	60	3	2	4.52	2.07	18296.9	36.26	0.504603	1.3	0.5	6.3	2.42308	1	0	0	237	1	4	47	28	1	1	1	0	6.4881	1	1	1	0	0	0
15520	2	85	5	1	0.95	2.25	12250.3	24.94	0.491191	4.5	0.9	4.5	0.9	1	1	10	77	1	0	16	26	0	0	1	0	7.36842	0	4	3	0	0	0
1555	2	50	1	1	1.86933	2	17780.1	36.56	0.486327	1.3	0.4	2.3	0.707692	1	0	0	238	1	1	23	22	0	1	0	0	24.2857	0	4	2	0	0	0
15590	2	70	3	3	1.72	2.04	13196.5	28.46	0.463686	1.3	0.4	3.2	0.984615	1	1	4	67	1	2	15	22	0	1	0	0	13.9437	1	1	2	0	0	0
15640	2	70	2	1	0.77	2.16	14061.6	28.47	0.493909	2.4	0.5	3.8	0.791667	1	1	10	189	1	0	23	29	0	1	1	2	14.2708	1	4	3	0	0	0
15641	2	72	4	2	2.01	2.07	19450.7	40.3	0.482648	2.1	0.5	4.9	1.16667	1	1	9	25	1	0	18	17	1	0	1	0	187.667	1	4	2	0	0	0
15642	2	66	1	1	2.5	2.14	15523.8	37.5	0.413968	3.4	0.6	7.9	1.39412	1	1	8	74	1	1	19	16	1	0	1	0	5804.88	0	1	2	0	0	0
15770	2	82	1	2	2.26	2.24	17684.7	36.88	0.47952	1.5	0.5	1.4	0.466667	1	1	10	182	1	0	39	47	0	0	1	0	9.38144	0	1	2	0	0	0
15771	2	85	1	1	0.72	2.31	12220	28.27	0.43226	1.6	0.4	4.7	1.175	1	1	10	146	1	0	12	18	0	1	0	0	11.8391	1	4	3	0	0	0
15784	2	27	1	3	2.76	2	19196.1	38.13	0.503438	1.3	0.5	5	1.92308	1	0	0	206	1	4	15	18	0	0	0	0	25.1163	0	3	2	0	0	0
15813	2	61	1	2	2	2.06	11913.6	23.6	0.504814	2.3	0.6	4.7	1.22609	1	0	0	211	1	2	12	17	0	1	1	0	6.44928	0	1	2	0	0	0
15832	2	61	1	3	2.21	2.06	14594.7	30.2	0.483268	2.5	0.5	5.5	1.1	1	0	0	218	1	3	16	19	1	1	0	1	13.1959	1	1	2	0	0	0
1586	2	45	1	2	1.13	2	14476.4	29.08	0.497813	1.8	0.6	4.6	1.53333	1	0	0	234	1	3	30	24	0	0	0	0	27.6923	0	3	3	0	0	0
15876	2	66	1	1	0.82	2.25	14240.5	29.73	0.478994	2.4	1.7	17.5	12.3958	1	1	4	82	1	1	25	28	0	0	1	1	8.35443	0	1	3	0	0	0
15877	2	73	3	5	3.62	2.03	17995.2	37.21	0.483612	3.1	0.6	5.1	0.987097	1	0	0	218	1	2	18	21	0	0	1	0	32.4272	0	1	1	0	0	0
1589	2	52	1	2	1.08	2	10382.8	24.8	0.418661	1.7	0.3	3.4	0.6	1	0	0	236	1	0	10	16	0	0	1	0	5.18868	0	1	3	0	0	0
15918	2	81	3	1	2.35	2.17	14368.7	29.39	0.488898	3.6	0.6	5.6	0.933333	1	1	10	194	1	0	17	23	1	1	1	0	6.46465	0	1	2	0	0	0
16000	2	72	3	5	2.09	2.1	13281.9	30.19	0.439944	2.3	0.5	2.7	0.586957	1	1	2	101	1	1	16	22	0	0	0	0	5.15152	0	1	2	0	1	0
16029	2	52	1	2	1.4589	2	14860.3	36.49	0.407243	3	0.7	4.1	0.956667	1	0	0	225	1	1	18	16	0	0	0	0	7.25806	0	1	2	0	0	0
1609	2	60	1	1	0.73	2.13	14871.1	32.47	0.457995	2.2	0.3	6.4	0.872727	1	0	0	237	1	4	26	26	0	0	0	0	62.3028	1	4	3	0	0	0
16093	2	82	3	3	1.24	2.08	12040.1	27.17	0.443139	1.4	0.7	3.7	1.85	1	1	1	151	1	2	14	20	0	1	1	0	30	0	4	3	1	0	0
16123	2	22	1	1	1.1	2	19775.3	40.03	0.494012	1.7	0.4	4.8	1.12941	1	0	0	217	1	0	19	18	0	0	1	0	11.5385	0	1	3	0	0	0
1614	2	62	3	3	2.9061	2.02	17045.1	35.17	0.484649	2	0.5	3.8	0.95	1	0	0	240	1	2	16	20	0	0	1	1	15.0526	0	1	2	0	0	0
16186	2	75	3	2	4.19	2.03	14611.4	29.97	0.487534	2.2	0.6	5.5	1.5	1	1	9	167	1	2	13	23	1	0	1	2	11.6176	1	1	1	0	0	0
16247	2	84	1	2	1.6055	2.09	12486.7	28.14	0.443735	2.7	0.5	3.7	0.685185	1	1	2	71	1	0	16	21	0	0	0	0	18.8696	0	4	2	0	1	0
1625	2	85	1	1	1.4046	2.29	11057.2	26.27	0.420906	0.6	0.8	6.1	8.13333	1	1	1	78	1	1	28	27	0	0	1	0	27.3256	0	4	2	1	0	0
1634	2	75	3	3	4.19	2.04	18529.1	36.54	0.507091	1.8	0.5	2.7	0.75	1	0	0	233	1	0	28	31	0	0	1	0	9.44444	0	4	1	0	0	0
16354	2	28	3	4	1.66	2	16840.6	33.63	0.500761	2.8	0.5	6.3	1.125	1	0	0	224	1	2	38	19	0	0	0	0	4.29787	0	1	2	0	0	0
16364	2	46	1	1	0.83	2	24413.9	51.45	0.474517	2.5	0.4	7.3	1.168	1	0	0	216	1	3	28	32	1	0	1	0	28.4091	0	4	3	0	0	0
1641	2	57	1	3	1.08	2	23527.3	50.67	0.464324	2.7	0.4	5.8	0.859259	1	0	0	238	1	3	30	29	0	0	0	1	7.72277	0	4	3	0	0	0
16458	2	74	3	3	0.97	2.13	8605.8	17.71	0.485929	1.3	0.3	2.3	0.530769	1	1	3	102	1	3	22	34	0	0	0	1	9.06977	0	3	3	0	0	1
1647	2	61	2	5	4.52	2.05	14506.3	30.48	0.475928	2.1	0.4	2.8	0.533333	1	0	0	242	1	1	41	38	0	0	0	0	7.53086	0	1	1	0	0	0
16492	2	76	4	1	2.0007	2.08	19343.2	41.58	0.465204	1.6	0.4	4.1	1.025	1	1	9	120	1	1	20	24	1	0	1	1	14.2857	1	4	2	0	0	0
16496	2	58	1	1	1.68	2	15982.1	32.09	0.49804	1.4	0.3	3.3	0.707143	1	0	0	211	1	4	32	27	0	0	0	1	17.1429	0	1	2	0	0	0
1650	2	68	1	1	1.4046	2.17	13040.1	26.12	0.499238	2.1	0.5	6.5	1.54762	1	1	10	67	1	4	25	24	0	0	0	2	10.4	0	1	2	0	0	0
16508	2	43	3	4	0	2	11224.2	24.25	0.462854	1.5	0.4	2.5	0.666667	1	0	0	214	1	4	19	15	0	0	0	1	3.96825	0	3	3	0	0	0
16561	2	85	3	3	5	2.19	10586.4	21.71	0.487628	1.2	0.8	5.9	3.93333	1	1	1	99	1	0	29	28	0	1	1	0	11.5385	0	4	1	1	0	0
1661	2	32	1	2	0.79	2	14253.3	31	0.459784	3.1	0.5	4.6	0.741935	1	0	0	235	1	0	33	25	0	1	0	2	4.74916	0	4	3	0	0	0
1671	2	43	1	1	0.82	2	14685.8	32.94	0.445835	2.6	0.4	2.8	0.430769	1	0	0	232	1	0	65	67	0	1	0	0	5.98901	1	1	3	0	0	0
1672	2	68	3	3	2.37735	2.08	16370	32.25	0.507597	3.8	0.6	4.7	0.742105	1	1	2	219	1	1	23	21	1	0	1	2	1228.12	0	4	2	0	1	0
1682	2	52	3	1	2.47	2	15431.6	34.45	0.447942	1.8	0.7	5.4	2.1	1	0	0	241	1	1	23	25	1	0	0	0	8.14815	0	3	2	0	0	0
16864	2	68	1	1	0.88	2.37	7519	19.27	0.390192	3.2	0.7	6.8	1.4875	1	1	1	185	1	1	19	25	0	0	0	0	94.5	0	3	3	1	0	0
16867	2	80	1	2	1.19	2.25	11019.6	27.42	0.401882	2.7	1	5.3	1.96296	1	1	7	69	1	0	21	23	1	0	0	0	61.0465	0	4	3	0	0	0
16881	2	63	3	4	1.72	2.06	15746.3	32.28	0.487804	2.5	0.3	5.9	0.708	1	0	0	219	1	2	23	23	0	0	0	0	22.7869	0	4	2	0	0	0
16889	2	53	1	5	4.1	2	13049.1	29.96	0.435551	3.3	0.5	5.3	0.80303	1	0	0	212	1	2	28	25	0	0	0	1	7.5	0	1	1	0	0	0
16902	2	53	3	5	5	2	14599.4	31.47	0.463915	3	0.6	6.1	1.22	1	1	2	192	1	2	19	20	0	1	0	2	14.1667	0	1	1	0	1	0
16979	2	62	3	5	5	2.04	12755.1	26.48	0.481688	1.5	0.4	4.1	1.09333	1	0	0	218	1	3	31	31	0	0	0	0	8.125	0	1	1	0	0	0
17048	2	47	1	1	1.19	2	13990.9	32.36	0.432352	2.4	0.5	5.7	1.1875	1	0	0	216	1	0	12	15	0	0	0	0	6.85714	0	1	3	0	0	0
17051	2	65	3	2	3.59	2.05	19299.3	41.1	0.469569	2.7	0.8	4.6	1.36296	1	1	7	189	1	0	18	23	1	0	1	0	15.9375	1	4	1	0	0	0
17096	2	71	4	3	1.89	2.05	18167.9	39.45	0.46053	1.3	0.6	4.4	2.03077	1	1	8	31	1	2	12	16	1	0	1	1	7.6087	1	4	2	0	0	0
17097	2	44	1	1	2.36	2	14901.6	29.24	0.509631	2.4	0.6	5.8	1.45	1	0	0	219	1	1	32	29	0	0	0	0	3.57143	0	1	2	0	0	0
17148	2	81	3	4	2.03	2.06	14039	30.56	0.459391	1.7	0.6	4.3	1.51765	1	1	10	85	1	1	23	30	1	0	1	0	25.6122	1	4	2	0	0	0
17188	2	29	1	1	0.42	2	13125.8	26.27	0.49965	2.6	0.3	5	0.576923	1	0	0	206	1	1	14	20	0	0	0	0	9.34211	0	1	3	0	0	0
17203	2	80	3	3	2.71	2.12	11295.2	23.52	0.480238	1.6	0.5	3	0.9375	1	0	0	225	1	2	21	22	0	1	0	1	8.46154	0	4	2	0	0	0
17275	2	59	3	3	3.52	2	20564.8	41.5	0.495537	1.3	0.5	3.2	1.23077	1	0	0	213	1	0	22	23	0	1	1	1	2.96296	0	1	1	0	0	0
17315	2	74	3	5	3.95	2.06	16597.8	34.05	0.487454	1.1	0.7	3	1.90909	1	0	0	226	1	4	27	30	0	1	1	1	3.51351	0	4	1	0	0	0
1737	2	64	1	3	4.32	2.09	13201.5	29.4	0.449031	2.1	0.7	4.6	1.53333	1	0	0	243	1	0	14	13	0	1	1	0	5.23256	0	1	1	0	0	0
17388	2	49	3	5	5	2	16393.9	39.09	0.419389	1.2	0.7	4.5	2.625	1	0	0	227	1	2	27	19	1	0	1	0	12.3567	0	1	1	0	0	0
17457	2	62	5	1	4.33	2.16	13283.6	29.15	0.455698	3.6	0.6	3.1	0.516667	1	1	2	187	1	0	31	28	0	0	1	0	13.1818	0	1	1	0	1	0
17489	2	63	1	1	1.21	2.06	15235.7	30.4	0.501174	1.8	0.5	5.4	1.5	1	0	0	220	1	0	25	22	1	1	1	0	49.2958	0	1	3	0	0	0
1760	2	47	1	1	2.05	2	21844	46.25	0.472303	2.6	0.5	3	0.576923	1	0	0	239	1	2	37	28	0	0	0	0	6.15385	0	1	2	0	0	0
17617	2	37	1	1	1.13	3	15633.5	32.37	0.482963	2.1	0.4	3.7	0.704762	1	0	0	218	1	1	22	23	0	0	0	0	7.9646	0	1	3	0	0	0
17627	2	85	3	3	1.63	2.16	11523.7	27.56	0.418131	2.2	0.7	4.1	1.30455	1	1	6	99	1	1	12	18	1	0	0	0	1.5748	0	4	2	0	0	0
17645	2	85	3	1	0.5	2.21	15521.7	32.29	0.480697	3.1	0.7	5.6	1.26452	1	1	10	81	1	0	13	22	1	0	1	0	309.756	1	4	3	0	0	0
17667	2	37	1	2	1.13	2	20936.9	43.93	0.476597	1.8	0.5	4.7	1.30556	1	0	0	208	1	0	33	17	1	0	0	0	5.58704	0	1	3	0	0	0
17674	2	45	1	2	2.21	2	12713.9	26.41	0.481405	3.2	0.6	3.6	0.675	1	0	0	211	1	2	107	48	1	0	0	0	5.66038	0	1	2	0	0	0
17681	2	26	1	5	4.44	2	15128.5	32.15	0.47056	1.6	0.4	2.3	0.575	1	0	0	220	1	2	21	14	0	1	0	0	6.68712	0	1	1	0	0	0
17693	2	58	3	5	5	2	22025.3	43.03	0.511859	1.8	0.5	5.6	1.55556	1	0	0	225	1	2	27	21	0	0	1	0	5.97884	0	1	1	0	0	0
17714	2	73	3	4	1.63	2.16	23725.8	51.97	0.456529	1.8	0.6	3.7	1.23333	1	1	10	205	1	2	22	20	0	0	1	0	121.074	0	4	2	0	0	0
17768	2	68	3	4	5	2.07	18590.1	36.7	0.506542	2.9	0.4	3.4	0.468966	1	0	0	226	1	0	28	28	0	0	0	0	3.66795	0	1	1	0	0	0
1778	2	49	1	1	1.4325	2	19245.3	37.96	0.506989	2.4	0.7	5.2	1.51667	1	0	0	234	1	2	29	23	0	0	0	0	81.5152	0	1	2	0	0	0
17809	2	26	1	1	0.67	2	20360.2	42.31	0.481215	3.6	0.5	3.4	0.472222	1	0	0	217	1	0	57	38	1	0	0	2	6.09848	1	1	3	0	0	0
1782	2	62	1	3	1.13	2.16	11501.5	26.51	0.433855	1.6	0.7	4.2	1.8375	1	1	1	33	1	0	46	77	0	1	0	0	14.4898	1	4	3	1	0	0
17833	2	68	1	1	0.49	2.12	16514.7	36.06	0.457978	1	0.3	3.1	0.93	1	1	2	155	1	1	27	43	1	0	1	0	5.07463	0	4	3	0	1	0
17913	2	36	1	2	1.26	2	22738.1	48.91	0.464897	2.2	0.6	4.7	1.28182	1	0	0	208	1	0	52	33	0	0	0	0	13.0579	0	2	3	0	0	0
17915	2	33	3	4	2.21	2	15124.9	31.09	0.486488	1.7	0.4	3.2	0.752941	1	0	0	206	1	2	29	29	0	1	0	0	5.98039	0	1	2	0	0	0
1799	2	66	1	2	0.68	2.04	12427.6	26.18	0.474698	1.5	0.4	2.9	0.773333	1	0	0	247	1	1	17	20	0	0	0	0	8	0	1	3	0	0	0
1807	2	72	3	4	2.22	2.11	17334	41.55	0.417184	1.9	0.7	6	2.21053	1	0	0	248	1	3	13	19	0	0	1	0	23.8559	0	1	2	0	0	0
18071	2	83	3	1	1.05	2.18	12608.4	24.81	0.508198	1.7	0.5	1.9	0.558824	1	1	3	121	1	0	19	20	1	0	1	0	17.0861	0	4	3	0	0	1
18094	2	85	3	1	2.0557	2.16	11574.6	22.64	0.511246	1.1	0.4	3.9	1.41818	1	1	5	42	1	2	13	21	0	0	1	1	14.9309	0	4	2	0	0	0
18109	2	56	2	2	1.25	2	12741.4	26.4	0.482629	2.7	0.8	4	1.18519	1	1	2	184	1	0	34	26	0	0	1	2	94.4828	0	1	3	0	1	0
18178	2	49	1	4	1.08	2	15822.2	34.01	0.465222	3.7	0.5	5.6	0.756757	1	0	0	226	1	1	69	61	0	0	0	0	8.62069	0	4	3	0	0	0
18223	2	77	3	4	5	2.1	14030.3	29.43	0.476735	1	0.5	2.6	1.3	1	1	10	191	1	0	18	24	0	0	1	0	6.14583	0	1	1	0	0	0
18271	2	73	3	3	2.21	2.12	12425.2	24.48	0.507565	2.8	0.9	6.1	1.96071	1	0	0	205	1	2	20	22	0	1	1	0	25.7731	0	4	2	0	0	0
18288	2	85	3	4	2.82	2.08	11189	24.8	0.451169	1.3	0.4	3.8	1.16923	1	1	6	57	1	0	14	20	0	0	1	0	12.5	0	4	2	0	0	0
18363	2	44	1	3	1.1	2	20683	46.73	0.442606	2.5	0.3	5.2	0.624	1	0	0	216	1	0	14	8	0	0	0	0	8.50829	0	1	3	0	0	0
18388	2	23	1	3	0.94	2	12358.5	30.29	0.408006	1.8	0.5	6.9	1.91667	1	0	0	218	1	2	36	23	0	0	0	0	5.33333	0	1	3	0	0	0
18423	2	75	3	3	3.35	2.02	13481.9	27.55	0.489361	1.6	0.3	7	1.3125	1	1	5	105	1	1	34	26	0	0	1	0	9.64912	0	1	2	0	0	0
18451	2	30	3	3	1.9	2	18584.9	36.97	0.502702	3.2	0.7	7	1.53125	1	0	0	214	1	4	35	21	0	0	1	0	14.697	0	1	2	0	0	0
18488	2	39	1	1	1.02	2	21566.3	51.85	0.415936	1.5	0.3	3.9	0.78	1	0	0	222	1	1	13	14	0	0	0	0	4.10448	0	1	3	0	0	0
1853	2	45	1	1	0.69	2	13969.1	31.56	0.44262	3.2	0.5	3.7	0.578125	1	0	0	234	1	1	79	54	0	0	0	0	36.8627	0	1	3	0	0	0
18549	2	49	1	4	2.11	2	14457.3	28.8	0.50199	1.6	0.4	2.1	0.525	1	0	0	223	1	0	24	19	0	0	1	0	3.85057	0	1	2	0	0	0
18556	2	61	1	4	2.496	2.11	14748.8	34.86	0.423087	2	0.5	4.3	1.075	1	1	10	75	1	3	17	18	0	0	1	1	25.3846	0	4	2	0	0	0
18557	2	74	3	2	2.93	2.04	15826.3	31.65	0.500041	2.2	0.8	4.6	1.67273	1	1	1	92	1	2	17	24	0	0	1	1	7.8125	1	1	2	1	0	0
18573	2	62	1	1	3.35	2.06	11849	25.93	0.456961	1.2	0.5	4.3	1.79167	1	0	0	211	1	0	93	70	0	0	0	0	8.57143	0	1	2	0	0	0
1861	2	67	1	1	1.09	2.09	16629.3	34.8	0.477853	3.1	0.8	6.4	1.65161	1	0	0	236	1	1	21	22	1	0	0	0	43.2192	0	1	3	0	0	0
18638	2	51	3	3	3.77	2	16353.1	36.41	0.449138	2.5	0.5	3.3	0.66	1	0	0	205	1	3	20	24	0	0	1	1	4.28571	0	1	1	0	0	0
18670	2	47	1	2	0.68	2	11930.5	26.69	0.447003	3.3	0.6	5.8	1.05455	1	0	0	208	1	4	25	23	0	1	0	2	5.8	0	3	3	0	0	0
18728	2	79	3	1	1.15	2.15	10893.5	21.33	0.510713	3	0.7	3.1	0.723333	1	1	1	122	1	2	19	26	0	0	1	0	7.5	0	4	3	1	0	0
18738	2	46	3	4	2.22505	2	12349.5	26.35	0.468672	1.2	0.4	2.2	0.733333	1	1	10	142	1	4	30	23	0	0	0	0	3.40909	1	1	2	0	0	0
18746	2	62	1	3	0.09	2.09	18021.7	40.72	0.442576	2.6	0.5	3.7	0.711538	1	0	0	212	1	1	21	22	1	1	1	1	12.9213	0	1	3	0	0	0
18801	2	60	3	3	5	2.07	20218	39.77	0.508373	2.2	0.5	3	0.681818	1	0	0	224	1	3	45	52	0	0	1	0	3.45865	0	1	1	0	0	0
18852	2	83	3	3	1.31	2.22	11905.5	23.37	0.509435	2.9	0.5	3.2	0.551724	1	1	10	152	1	2	21	30	0	0	1	1	77.5	0	1	2	0	0	0
18889	2	74	1	3	5	2.04	18002.9	35.82	0.502594	2.2	0.4	4.3	0.781818	1	1	7	209	1	2	30	24	0	1	1	0	38.8525	0	1	1	0	0	0
18923	2	21	3	3	2.62	2	17298.2	33.93	0.50982	2.3	0.7	7.4	2.25217	1	0	0	225	1	3	17	18	0	0	0	2	7.81513	0	3	2	0	0	0
18985	2	66	1	3	0.9	2.04	11598.5	24.77	0.468248	1.8	0.5	3	0.833333	1	0	0	207	1	2	26	29	1	1	0	0	7.69841	0	4	3	0	0	0
19015	2	60	1	1	2.09	2.14	14206.5	28.12	0.50521	3.9	0.8	4.3	0.882051	1	0	0	210	1	2	30	27	0	0	0	0	7.93103	0	1	2	0	0	0
19035	2	36	1	4	0.68	2	14172.4	32.57	0.435137	2.9	0.5	4.4	0.758621	1	0	0	209	1	3	18	15	0	0	0	0	6.18421	0	4	3	0	0	0
19062	2	60	4	4	0.46	2.06	20221.3	39.78	0.508328	3.3	0.6	2.8	0.509091	1	0	0	211	1	2	30	26	0	0	1	1	34.0367	1	4	3	0	0	0
19090	2	64	1	1	0.49	2.23	13708.1	28.82	0.475645	1.6	0.3	3.5	0.65625	1	1	10	153	1	0	23	25	0	0	0	2	5	1	1	3	0	0	0
1912	2	57	1	1	1.2861	3	10704.7	24.84	0.430946	1.6	0.8	6	3	1	1	10	222	1	0	11	22	0	0	0	0	18.8372	0	1	3	0	0	0
19122	2	69	3	3	0.84	2.03	17833.3	38.34	0.465136	2	0.5	3.3	0.825	1	1	2	155	1	1	19	22	0	1	1	0	32.069	1	1	3	0	1	0
19159	2	43	1	1	0.54	2	16779	36.24	0.462997	2.4	0.7	4.1	1.19583	1	0	0	214	1	2	49	26	0	0	0	0	22.2642	0	1	3	0	0	0
19189	2	56	3	4	5	2	20978.4	42.19	0.497236	2	0.5	5.2	1.3	1	1	1	87	1	3	32	24	0	0	1	1	6.76471	0	1	1	1	0	0
1919	2	79	3	5	1.42	2.15	11456.6	24.83	0.461402	1.2	0.4	6.5	2.16667	1	1	4	21	1	3	12	13	0	0	1	0	12.7933	0	4	2	0	0	0
19199	2	55	3	4	3.32	2	16013.2	37.2	0.430462	1.8	0.6	2.6	0.866667	1	0	0	215	1	1	49	30	0	0	1	1	4.0625	1	1	2	0	0	0
19256	2	84	3	3	4.05	2.06	16555	36.98	0.447674	2.2	0.7	5.7	1.81364	1	1	10	70	1	1	17	21	1	1	0	0	7.77778	1	1	1	0	0	0
19277	2	81	3	4	2.4451	2.09	12515.5	28.4	0.440687	1.7	0.8	3.7	1.74118	1	1	5	137	1	1	23	28	0	0	1	0	7.42857	0	1	2	0	0	0
19320	2	75	1	4	2.33	2.03	13642.5	27.27	0.500275	2.7	0.6	4.3	0.955556	1	0	0	211	1	0	22	30	0	0	0	0	3.09091	0	1	2	0	0	0
19359	2	68	1	1	1.44	2.04	14256.8	28.2	0.50556	2.8	0.7	4.9	1.225	1	0	0	217	1	0	22	25	0	0	1	0	30.6667	0	4	2	0	0	0
19399	2	49	1	1	1.99	2	18048	39.19	0.460526	1.7	0.5	3.5	1.02941	1	0	0	215	1	0	24	20	0	0	0	0	11.9643	0	1	2	0	0	0
19426	2	63	3	3	1.26	2.05	15767.5	31.05	0.50781	2	0.7	6.6	2.31	1	1	3	181	1	4	18	18	0	0	1	2	7.61905	0	4	3	0	0	1
19441	2	74	3	4	2.37	2	17887.3	35.75	0.500344	2.1	0.5	4.8	1.14286	1	1	2	29	1	2	21	23	1	0	1	1	26.9697	0	4	2	0	1	0
1945	2	82	5	4	2.18	2.12	10869	21.47	0.506241	1.8	0.5	3.9	1.08333	1	1	6	171	1	0	19	27	0	0	0	0	10	0	4	2	0	0	0
19452	2	48	1	1	1.18	2	14068.3	31.67	0.444215	3.2	0.6	4.7	0.88125	1	0	0	218	1	0	44	27	1	0	1	0	48.3582	0	1	3	0	0	0
19526	2	55	3	2	1.13	2	23126.3	54.65	0.423171	1.9	0.8	5.6	2.35789	1	0	0	212	1	3	38	29	0	0	0	1	11.0744	0	1	3	0	0	0
19549	2	41	1	1	2.32	2	11838.7	24.42	0.484795	2.3	0.5	5.6	1.21739	1	0	0	208	1	3	20	19	0	0	0	0	7.31343	0	1	2	0	0	0
19554	2	85	3	3	5	2.14	11105.8	23.56	0.471384	0.6	0.3	3.6	1.8	1	1	6	91	1	1	17	22	0	0	1	0	36.2346	0	4	1	0	0	0
19585	2	23	2	2	1.55	2	14298.5	33.17	0.431067	2	0.3	3.9	0.585	1	0	0	206	1	0	17	20	0	0	0	0	4.54545	0	3	2	0	0	0
19611	2	45	3	3	0.54	2	16994.1	36.15	0.4701	2.1	0.4	4.2	0.8	1	0	0	217	1	4	14	18	0	1	0	0	16.5385	0	2	3	0	0	0
19658	2	85	3	2	1.3	2.06	13228.6	29.32	0.45118	0.8	0.5	4.4	2.75	1	1	1	114	1	2	16	23	0	1	1	1	10.8871	1	1	3	1	0	0
19678	2	26	1	1	0.38	3	12731.7	25.83	0.492904	2.4	0.2	5.5	0.458333	1	0	0	215	1	1	18	21	0	0	0	0	61.3757	0	1	3	0	0	0
19716	2	57	3	2	1.16	2	22324.4	48.37	0.461534	2	0.4	3.7	0.74	1	1	7	182	1	1	19	25	1	0	1	1	8.12121	0	1	3	0	0	0
19721	2	30	1	2	0.99	2	11281.7	24.37	0.462934	2.7	0.7	8.1	2.1	1	0	0	218	1	2	33	24	0	0	0	0	7.84314	0	1	3	0	0	0
19743	2	56	1	3	1.7	2	12237.1	25.38	0.482155	2.7	0.6	5.7	1.26667	1	0	0	212	1	1	20	24	0	0	0	0	85.1429	0	4	2	0	0	0
19844	2	44	3	2	1.22	2	16503.3	32.29	0.511096	2.7	0.5	3.3	0.611111	1	1	2	42	1	2	16	18	0	0	0	1	6	1	1	3	0	1	0
19848	2	66	4	2	1.66	2.05	13967.4	30.02	0.46527	1.7	0.4	3.3	0.776471	1	0	0	226	1	1	26	22	1	0	0	0	60	0	4	2	0	0	0
1992	2	64	1	1	1.509	2.19	11898.4	23.4	0.508479	2.9	0.5	3.1	0.534483	1	1	1	121	1	2	27	25	0	0	1	2	9.2	1	4	2	1	0	0
19976	2	41	1	2	2.83	2	15905.3	37.18	0.427792	3.2	0.7	4.7	1.02812	1	0	0	209	1	1	34	41	0	1	0	0	4.72727	0	1	2	0	0	0
19995	2	32	3	4	1.89	2	20966.8	47.03	0.445818	2.1	0.5	2.8	0.666667	1	0	0	227	1	2	14	17	0	0	1	0	9.93197	0	1	2	0	0	0
20016	2	20	1	2	2.12	2	14113.6	30.57	0.461681	1.9	0.6	7	2.21053	1	0	0	209	1	4	13	20	0	0	0	0	16.2925	0	2	2	0	0	0
20018	2	76	3	3	1.17	2.1	15812.5	30.94	0.51107	0.5	0.5	8.2	8.2	1	0	0	207	1	0	15	18	0	0	0	0	12.5	0	1	3	0	0	0
20045	2	69	1	1	1.4	2.05	11151.4	24.12	0.46233	2	0.3	4.4	0.66	1	0	0	212	1	1	30	26	0	1	0	0	9.5122	0	4	2	0	0	0
20096	2	70	3	4	2.37	2.04	16843.1	38.59	0.436463	1.9	0.5	3.3	0.868421	1	0	0	210	1	2	40	22	1	1	1	0	6.66667	0	4	2	0	0	0
20101	2	81	1	1	1.28	2.18	12501.5	25.41	0.491991	1.2	0.4	2.9	0.966667	1	1	10	131	1	0	17	23	0	0	0	0	7.48092	0	3	3	0	0	0
2014	2	51	3	4	3.64	2	14694.8	29.98	0.490153	1.6	0.3	5.1	0.95625	1	0	0	231	1	2	12	14	0	0	0	0	7	0	4	1	0	0	0
20143	2	61	1	1	1.01	2.27	19410.1	43.76	0.443558	2.3	0.5	1.7	0.369565	1	0	0	226	1	2	25	23	0	0	0	1	5.70621	0	1	3	0	0	0
20146	2	34	1	1	0.8	2	15245.4	30.15	0.505652	2.3	0.4	4.2	0.730435	1	0	0	217	1	1	32	33	0	1	0	2	6.92308	0	1	3	0	0	0
20180	2	48	1	1	1.70084	2	22012.4	43.88	0.50165	2.1	0.3	2.6	0.371429	1	1	2	202	1	1	31	28	1	1	0	1	16.9697	0	1	2	0	1	0
20196	2	61	3	2	2.01	2.05	15847.6	31.16	0.508588	2.4	0.3	5.2	0.65	1	0	0	207	1	3	30	28	0	1	1	1	8	0	1	2	0	0	0
20219	2	74	3	3	1.69	2.01	16463.9	32.5	0.506582	1.5	0.8	4.8	2.56	1	1	2	46	1	1	23	26	0	0	1	1	16.4	1	4	2	0	1	0
20250	2	73	3	4	1.8	2.04	21647.8	42.61	0.508045	2.5	0.6	6.2	1.488	1	1	10	179	1	2	12	17	1	0	1	1	4.52055	1	1	2	0	0	0
20387	2	63	1	1	0.72	2.09	17903.4	35.42	0.50546	2.9	0.7	3.9	0.941379	1	1	7	159	1	0	25	25	1	0	1	0	29.6552	0	4	3	0	0	0
20495	2	42	1	1	1.3	2	13369.7	27.15	0.492438	3.6	0.4	6.2	0.688889	1	0	0	207	1	0	16	19	0	0	0	0	7.09677	0	1	3	0	0	0
20550	2	30	1	4	3.04	2	19972.2	39.35	0.507553	2.3	0.4	6	1.04348	1	0	0	211	1	3	21	21	0	0	0	1	5.72165	0	1	2	0	0	0
20600	2	44	1	1	1.01	2	20170.4	40.61	0.496686	1.5	0.3	6.5	1.3	1	1	1	173	1	0	16	16	1	0	0	0	16.4286	0	3	3	1	0	0
20602	2	84	3	4	2.33	2.07	13769.1	32.17	0.428011	1.2	0.4	3.6	1.2	1	1	1	84	1	1	20	23	0	0	0	0	14.7826	0	4	2	1	0	0
20641	2	47	2	1	1.01	2	12901.3	27.75	0.464912	2.5	0.7	4.4	1.232	1	0	0	224	1	2	15	19	0	1	0	0	28.5294	1	1	3	0	0	0
20670	2	77	2	3	0.34	2.26	11376.9	25.95	0.438416	1.8	0.9	2.1	1.05	1	1	10	125	1	0	21	22	0	0	1	0	29.3939	1	3	3	0	0	0
20684	2	70	3	3	2.85	2.03	14498.6	30.05	0.482483	1.2	0.6	2.7	1.35	1	0	0	215	1	2	34	33	0	0	1	0	20.3636	1	1	2	0	0	0
20694	2	62	1	1	2.51	2.08	16677.2	37.34	0.446631	1.6	0.5	3.2	1	1	0	0	208	1	0	14	14	0	0	1	0	5.33333	0	1	2	0	0	0
20709	2	73	3	4	1.13	2.16	15779.6	35.44	0.445248	1.2	0.3	4.4	1.1	1	1	10	209	1	0	21	25	0	0	1	0	8.76106	1	4	3	0	0	0
2085	2	74	3	1	1.49	2.03	16330.2	32.12	0.508412	2.2	0.6	4.4	1.2	1	1	2	16	1	1	21	39	1	0	0	1	270	1	4	2	0	1	0
21055	2	73	1	1	1.47	2.02	12210.7	28.92	0.422223	1.6	0.4	4.4	1.1	1	0	0	202	1	1	25	27	0	0	1	0	7.27273	0	3	2	0	0	0
21083	2	80	1	1	1.18	2.32	10946.3	24.85	0.440495	1.5	0.6	4	1.6	1	1	10	122	1	0	20	19	0	1	1	0	115.909	0	4	3	0	0	0
2110	2	67	1	1	0.97	2.08	10366	24.73	0.419167	1.6	0.3	3.5	0.65625	1	0	0	238	1	0	19	17	1	1	0	0	21.1765	0	4	3	0	0	0
21115	2	32	1	1	0.35	2	16706.9	42.57	0.392457	2.8	0.7	8.3	2.075	1	0	0	190	1	0	27	26	0	0	0	0	851.795	0	1	3	0	0	0
21156	2	67	1	1	1.5894	2.02	19152.2	39.21	0.488452	2.4	0.3	2.8	0.35	1	1	2	74	1	1	19	17	0	0	1	1	44	0	4	2	0	1	0
21158	2	71	1	3	1.11	2.14	13508.5	33.37	0.40481	2.3	0.5	2.5	0.543478	1	0	0	192	1	0	51	51	0	1	1	0	10.2941	1	4	3	0	0	0
21240	2	74	3	4	1.17	2.1	14081.2	30.82	0.456885	2	0.9	4.1	1.845	1	1	2	69	1	2	23	24	1	0	1	1	6.17284	1	4	3	0	1	0
21263	2	85	3	1	2.48	2.25	10157.5	21.73	0.467441	0.9	0.3	4.1	1.36667	1	1	10	18	1	1	9	17	0	0	1	0	48.7143	1	3	2	0	0	0
21275	2	65	1	1	2.42	2.02	17330.9	35.07	0.49418	2.8	0.4	2.9	0.414286	1	0	0	193	1	0	16	23	1	0	1	0	7.39583	0	1	2	0	0	0
21281	2	64	1	1	0.96	2.05	12544.3	30.56	0.410481	2.2	0.5	2.8	0.636364	1	0	0	192	1	1	21	17	1	0	1	0	5.2381	0	1	3	0	0	0
21283	2	57	3	4	4	3	16478.5	33.77	0.487963	3.5	0.7	5.8	1.16	1	0	0	200	1	2	41	27	0	1	1	1	4.23529	0	1	1	0	0	0
21355	2	43	3	3	1.15	2	10126.5	24.07	0.42071	2.8	0.6	7	1.5	1	0	0	185	1	1	17	14	0	0	0	0	11.6484	0	1	3	0	0	0
2139	2	81	3	4	2.3236	2.03	14947.3	31.93	0.468127	1.8	0.3	9.5	1.58333	1	1	1	22	1	2	17	18	0	0	1	0	20.3279	0	4	2	1	0	0
21395	2	77	1	4	1.07	2.24	11581.9	25.22	0.459235	2.7	0.4	5	0.740741	1	1	10	20	1	0	23	22	0	0	1	0	6.35359	1	4	3	0	0	0
21396	2	61	1	1	0.3	2.2	11525.6	25.11	0.459004	2.6	0.7	5.6	1.50769	1	1	2	131	1	4	33	28	1	1	0	2	10	0	3	3	0	1	0
21419	2	58	1	2	2.48	2	13745.6	28.18	0.487779	1.5	0.4	3.1	0.826667	1	0	0	194	1	0	17	19	0	0	1	0	5.44554	0	1	2	0	0	0
2149	2	47	1	2	1.2	2	11484.5	25.75	0.446	2.3	0.3	3.7	0.482609	1	0	0	248	1	0	36	37	0	0	0	0	6.2	0	1	3	0	0	0
21537	2	83	3	3	0.94	2.02	14896.7	30.14	0.49425	0.8	0.5	2.2	1.375	1	1	6	82	1	1	15	20	0	0	1	0	27.8723	0	4	3	0	0	0
21586	2	75	4	4	2.87	2.05	19846.4	41.02	0.483823	1.2	0.4	2.5	0.833333	1	1	5	74	1	1	14	20	1	0	1	0	11.9725	1	4	2	0	0	0
21621	2	48	3	3	1.78	2	13768.8	28	0.491743	2.8	0.5	5.5	0.982143	1	1	1	145	1	2	17	20	0	0	0	2	30	0	4	2	1	0	0
21623	2	85	3	1	2.58	2.14	15020.1	30.12	0.498675	3.2	1	8.1	2.53125	1	1	1	28	1	1	18	23	1	1	1	1	116.48	1	4	2	1	0	0
21630	2	63	3	1	0.77	2.28	11985.8	31.71	0.377982	3	0.6	6.3	1.26	1	1	4	169	1	0	16	18	1	1	1	1	5.9375	0	4	3	0	0	0
21643	2	62	1	1	0.94	2.09	14496.7	31.96	0.453589	1.7	0.5	5.1	1.5	1	1	2	127	1	0	24	26	0	0	1	0	6.25	0	4	3	0	1	0
21644	2	35	1	1	1.44	2	12537.5	27.28	0.459586	3.2	0.8	5.1	1.275	1	0	0	202	1	1	78	55	0	0	1	0	11.8293	0	1	2	0	0	0
21672	2	61	3	4	4.8	2.45	15549.5	33.94	0.458147	5.4	0.4	3.3	0.244444	1	0	0	191	1	2	37	22	0	0	1	0	9.16667	0	1	1	0	0	0
21768	2	85	2	1	1.24	2.02	13685.7	28.61	0.478354	1.3	0.5	3.5	1.34615	1	1	2	103	1	0	26	23	0	1	0	0	16.8333	0	4	3	0	1	0
21790	2	61	1	4	1.2	2.17	15509.4	31.27	0.495983	4.1	0.4	4.2	0.409756	1	0	0	190	1	3	25	24	0	0	0	2	10.5455	0	4	3	0	0	0
21792	2	79	3	4	1.49	2.29	13464.6	26.7	0.504292	6.4	1.3	6.4	1.3	1	1	1	31	1	1	23	25	1	0	1	1	17.7778	1	1	2	1	0	0
21859	2	73	5	3	1.04	2.04	13826.4	28.62	0.483103	1.9	0.4	3.2	0.673684	1	0	0	204	1	1	11	19	0	0	1	2	26.0227	0	4	3	0	0	0
21878	2	81	3	5	3.36	2.04	14846.9	29.87	0.497051	1.6	0.5	3.3	1.03125	1	1	1	154	1	2	38	42	0	0	1	0	6	0	1	2	1	0	0
21898	2	67	1	4	1.21	2.07	16131.6	37.06	0.435283	1.7	0.4	5.6	1.31765	1	0	0	194	1	4	22	20	0	0	1	0	4.30894	0	1	3	0	0	0
21909	2	85	3	3	1.56	2.19	10915.9	27.08	0.403098	1	0.4	4.8	1.92	1	1	1	53	1	1	21	31	0	1	1	0	8.52941	1	4	2	1	0	0
21982	2	83	3	5	3.65	2.1	13044.9	25.81	0.50542	1.4	0.6	7.2	3.08571	1	1	6	90	1	2	18	21	0	0	1	1	8.21918	1	4	1	0	0	0
21999	2	85	3	4	1.67	2.36	11132.4	23.49	0.473921	4.3	0.8	5.2	0.967442	1	1	10	58	1	1	14	23	0	0	1	1	2818.6	1	4	2	0	0	0
2200	2	85	3	4	3.59	2.19	13658.9	27.5	0.496687	1.7	0.7	10	4.11765	1	1	1	66	1	2	13	10	1	0	1	1	927.778	1	4	1	1	0	0
22004	2	61	1	1	1.07	2.01	13230.5	26.21	0.504788	1.8	0.4	3.4	0.755556	1	0	0	191	1	1	48	32	1	1	0	0	14.8684	0	1	3	0	0	0
22005	2	70	1	1	1.47788	2.05	14256.9	28.82	0.494688	2	0.3	3.5	0.525	1	0	0	195	1	3	16	20	0	1	0	0	4.61538	0	1	2	0	0	0
22024	2	71	3	3	2.89	2.09	16637.5	33.04	0.503556	1.8	0.8	3.4	1.51111	1	1	10	92	1	2	21	23	0	1	1	1	1.20301	0	1	2	0	0	0
22069	2	85	3	1	1.16	2.09	12589.8	24.95	0.504601	2.7	0.8	4.3	1.27407	1	1	1	91	1	1	16	31	0	0	1	0	6.62921	0	4	3	1	0	0
2210	2	64	1	3	4	2.24	18974.3	41.43	0.457985	1.6	0.3	3.4	0.6375	1	1	2	225	1	2	67	56	0	0	1	1	100.678	0	1	1	0	1	0
2225	2	62	1	2	5	2.05	13037.7	28.32	0.460371	2.5	0.5	3.7	0.74	1	1	10	37	1	1	16	18	1	1	0	1	51.3559	0	1	1	0	0	0
22255	2	46	3	3	3.18	2	27199.7	57.67	0.471644	1.8	0.2	5.6	0.622222	1	0	0	202	1	1	60	33	0	0	0	2	7.125	0	1	2	0	0	0
22325	2	72	1	3	1.82	2.05	15632.8	30.76	0.508218	3.4	0.6	3.1	0.547059	1	0	0	191	1	2	35	29	0	0	1	0	27.907	0	1	2	0	0	0
22346	2	85	3	5	4.8	2.15	13726.1	27.79	0.493922	1.5	1.1	8.3	6.08667	1	1	3	20	1	1	15	25	0	0	1	1	95.8824	0	4	1	0	0	1
22415	2	84	3	4	5	2.02	14607	30.08	0.485605	2	0.5	5.9	1.475	1	1	4	160	1	2	13	20	0	0	1	0	10.6579	0	4	1	0	0	0
22417	2	85	4	4	1.41	2.05	17920.1	41.19	0.435059	0.9	0.5	4.4	2.44444	1	1	2	14	1	0	19	23	0	0	1	0	10.5455	1	4	2	0	1	0
22418	2	83	3	5	3.51	2.03	13578.6	27.98	0.485297	2.3	0.3	3.5	0.456522	1	1	9	73	1	2	11	16	0	0	1	0	4.19355	0	1	1	0	0	0
22488	2	63	3	1	1.24	2.06	17868.7	39.24	0.45537	1.3	0.4	3.6	1.10769	1	0	0	203	1	0	18	20	0	0	1	0	8.21429	0	1	3	0	0	0
22516	2	40	1	2	1.52	2	19374.2	38.17	0.507577	0.9	0.4	5.3	2.35556	1	0	0	186	1	3	19	25	0	0	0	0	34.2458	0	1	2	0	0	0
22542	2	75	3	5	5	2.09	12181.5	25.15	0.484354	1.4	0.8	5	2.85714	1	0	0	188	1	2	23	24	0	0	1	0	5	0	4	1	0	0	0
22561	2	37	4	4	4.66	2	18865.9	39.51	0.477497	2	0.8	4.4	1.76	1	0	0	201	1	1	21	29	0	0	1	0	1.57143	1	1	1	0	0	0
22573	2	85	3	4	3.66	2.03	12526.4	26.03	0.481229	1.2	0.6	3.8	1.9	1	1	6	66	1	0	14	25	0	0	1	0	11.7931	0	3	1	0	0	0
22604	2	61	1	1	0.75	2.1	15203.8	31.1	0.488868	2.4	0.5	6.1	1.27083	1	1	5	159	1	4	59	80	1	0	0	2	47.9612	0	4	3	0	0	0
22643	2	51	3	4	2.4	2	14232.6	28.45	0.500267	1.5	0.5	5.3	1.76667	1	0	0	185	1	4	18	19	0	0	0	1	4.11765	0	2	2	0	0	0
22730	2	49	1	2	2.06	2	12780	27.69	0.461538	1.9	0.3	4.2	0.663158	1	0	0	195	1	0	17	19	0	1	0	0	2.89855	0	1	2	0	0	0
22783	2	80	1	1	0.75	2.17	8877.1	19.14	0.463798	1.8	0.5	4	1.11111	1	1	1	90	1	1	18	24	0	0	0	1	21.0169	0	4	3	1	0	0
22801	2	85	1	1	0	2.3125	12509	30.39	0.411616	2.1	0.5	5.1	1.21429	1	1	7	158	1	0	17	24	0	1	1	0	8.91566	0	4	3	0	0	0
22819	2	85	3	4	1.29	2.1	13405.3	27.05	0.495575	0.9	0.3	3.6	1.2	1	1	5	44	1	1	14	25	0	0	1	0	121.451	0	4	3	0	0	0
22826	2	64	3	2	1.98	2.02	13269	28.02	0.473555	2.6	0.5	4.1	0.788462	1	0	0	198	1	1	16	23	0	1	0	1	1.94175	0	1	2	0	0	0
22885	2	24	1	2	1.36	2	18309.7	43.65	0.419466	2.7	0.5	5.7	1.05556	1	0	0	184	1	2	39	38	0	0	0	0	9.28571	0	2	2	0	0	0
22891	2	65	1	1	0.82	2.03	13699.5	29.8	0.459715	1.4	0.3	3.3	0.707143	1	0	0	189	1	1	22	22	0	0	0	0	8	1	4	3	0	0	0
22914	2	54	1	4	1.73	2	13506.8	26.69	0.506062	2.4	0.7	3.7	1.07917	1	0	0	195	1	1	75	40	0	0	0	1	4.66667	0	1	2	0	0	0
22954	2	65	2	5	3.1915	2	16826.8	34.47	0.488158	2.1	0.7	4.8	1.6	1	1	2	154	1	1	25	23	0	0	0	0	12.5	0	1	2	0	1	0
22961	2	60	1	2	2.11	2.09	20107.3	42.81	0.469687	1.4	0.6	3.9	1.67143	1	0	0	187	1	2	10	19	0	1	1	0	5.86207	1	1	2	0	0	0
23138	2	72	3	3	2.79	2.13	12822.4	28.75	0.445997	1.8	0.4	3.5	0.777778	1	1	10	102	1	2	13	17	0	0	1	1	96.5909	0	1	2	0	0	0
23163	2	84	3	4	2.4	2.09	13095.3	25.72	0.509149	2.2	0.5	4.5	1.02273	1	1	1	93	1	1	18	23	0	0	0	0	93.1034	0	1	2	1	0	0
23166	2	70	3	1	2.15	2.08	17307.3	37.46	0.462021	1.3	0.3	2.2	0.507692	1	0	0	200	1	2	18	18	0	0	0	0	3.72414	0	4	2	0	0	0
23235	2	75	1	1	0.99	2.22	14736.9	30.59	0.481755	2.2	0.8	4.5	1.63636	1	1	10	138	1	0	20	25	0	0	0	0	7.68595	0	1	3	0	0	0
23255	2	60	1	3	0.64	2.02	16137.5	32.9	0.490502	2.8	0.5	3.1	0.553571	1	0	0	187	1	2	23	24	1	1	1	0	7.6	0	4	3	0	0	0
23327	2	83	3	2	1.548	2.24	15548.3	34.23	0.45423	1.2	0.3	2	0.5	1	1	1	97	1	0	12	17	1	0	1	0	125.472	1	4	2	1	0	0
23372	2	84	3	5	2	2.16	10753.8	21.54	0.499248	3.7	0.6	5.2	0.843243	1	1	5	118	1	2	20	31	1	0	0	0	44.7059	0	1	2	0	0	0
23426	2	62	1	1	1.61	2.03	15690.1	37.34	0.420196	2	0.4	3.8	0.76	1	0	0	192	1	2	52	42	0	1	0	0	7.32673	0	4	2	0	0	0
23447	2	60	1	4	2.02	2.1	22825.2	44.9	0.508356	2.1	0.4	2.8	0.533333	1	0	0	197	1	2	27	31	0	1	1	0	4.53125	0	1	2	0	0	0
23457	2	72	1	1	1.2894	2.34	11359.5	26.34	0.431264	1.6	0.5	5.4	1.6875	1	1	10	124	1	0	24	30	1	0	1	1	235.455	1	4	3	0	0	0
23467	2	48	1	1	0.78	2	15887.2	33.09	0.480121	3.5	0.4	5.6	0.64	1	0	0	197	1	0	30	30	0	0	0	0	139.434	0	1	3	0	0	0
23471	2	61	5	5	5	2.1	15545.4	31.19	0.49841	1.8	0.4	3.8	0.844444	1	0	0	194	1	2	34	28	0	0	1	0	34.2857	0	1	1	0	0	0
23472	2	81	3	3	1.24	2.12	13831.7	32.75	0.422342	1.8	0.5	3.6	1	1	1	1	83	1	1	24	25	1	0	1	0	25.1852	1	4	3	1	0	0
23476	2	80	1	1	0.76	2.07	16022.6	33.6	0.476863	1.1	0.5	2.9	1.31818	1	1	1	71	1	0	15	30	1	0	1	1	18.913	0	4	3	1	0	0
23481	2	49	1	1	2.79	2	14968.6	29.94	0.499953	2.4	0.5	5.8	1.20833	1	0	0	194	1	2	11	16	0	0	0	0	4.96124	0	1	2	0	0	0
23498	2	68	1	3	1.12	2.05	11666.1	24.49	0.476362	2.1	0.6	3	0.857143	1	0	0	187	1	4	13	21	0	0	0	0	13.0233	0	4	3	0	0	0
23499	2	66	3	4	3.36	2.05	12062	27.2	0.443456	2.1	0.5	6.1	1.45238	1	0	0	204	1	1	17	21	0	0	0	1	3.87097	0	4	2	0	0	0
23500	2	66	1	1	1.49143	2.01	15019	30.85	0.48684	1.6	0.3	4.7	0.88125	1	0	0	193	1	1	30	26	0	0	0	0	3.91753	0	4	2	0	0	0
2351	2	84	3	1	1.82	2.11	14831.7	31.95	0.464216	1.5	0.7	5	2.33333	1	1	10	98	1	2	18	21	0	0	1	0	3.13725	1	4	2	0	0	0
23517	2	57	3	5	2.23	2	18901	38.58	0.489917	1.9	0.6	4.7	1.48421	1	0	0	190	1	1	13	15	1	0	1	1	1.36364	0	3	2	0	0	0
2358	2	81	3	4	1.44	2.05	15891.1	34.04	0.466836	2	0.7	3.8	1.33	1	1	1	114	1	0	10	20	0	0	1	0	15.7466	1	4	2	1	0	0
23594	2	51	3	1	0.63	3	14252.9	32.04	0.444847	4.9	0.7	7.4	1.05714	1	1	1	178	1	2	22	22	1	0	0	2	4.16667	1	4	3	1	0	0
23598	2	80	5	1	1.9184	2.03	16195.9	35.1	0.461422	2.4	0.7	6.3	1.8375	1	1	1	29	1	0	20	26	0	1	1	0	6.82927	0	1	2	1	0	0
23614	2	68	3	4	2.9043	2.04	22563.4	46.18	0.488597	1.4	0.4	4.5	1.28571	1	0	0	201	1	3	16	18	0	0	1	0	5.26316	0	1	2	0	0	0
23653	2	75	3	3	1.72	2.02	13420.5	27.11	0.495039	1.6	0.5	4	1.25	1	1	6	175	1	4	19	23	0	1	1	0	11.2698	0	4	2	0	0	0
23666	2	54	1	1	2.1	2	14109.2	33.23	0.424592	2.6	0.5	3.8	0.730769	1	0	0	183	1	0	18	21	0	0	0	0	3.58974	0	1	2	0	0	0
23672	2	21	1	4	1.4	2	12875.8	25.65	0.501981	3.6	0.5	5.1	0.708333	1	0	0	192	1	2	30	15	0	0	0	0	10.1835	0	1	2	0	0	0
23682	2	80	3	3	1.29	2.01	14456.1	29.59	0.488547	2.6	0.7	4.4	1.18462	1	1	5	112	1	3	23	23	1	1	0	1	21.5888	0	4	3	0	0	0
23684	2	83	1	1	0.99	2.05	17767.3	36.38	0.488381	2.8	0.6	4.4	0.942857	1	1	2	66	1	0	17	20	1	0	1	1	9.72727	0	1	3	0	1	0
23721	2	52	1	1	1.36	2	13864.2	35.61	0.389334	4.4	0.5	4.3	0.488636	1	0	0	184	1	0	28	27	0	0	0	0	10.8475	0	1	2	0	0	0
23740	2	67	1	1	1.443	2.1	15717.8	30.99	0.507189	0.9	0.2	7.7	1.71111	1	0	0	185	1	2	15	20	0	0	1	1	4.47154	0	4	2	0	0	0
23748	2	37	1	2	0.23	2	11605.1	25.09	0.462539	1.7	0.3	4.1	0.723529	1	0	0	195	1	0	14	14	0	0	0	0	6.9697	0	4	3	0	0	0
23754	2	58	3	3	0.85	2	21702.5	43.14	0.503071	2	0.5	6.8	1.7	1	1	10	26	1	2	35	39	1	0	1	1	25.1818	1	4	3	0	0	0
23792	2	76	1	1	1.34	2.16	13962.8	31.89	0.437843	2.2	0.4	4.4	0.8	1	1	6	195	1	2	18	24	1	1	0	0	12.043	0	4	2	0	0	0
23798	2	83	3	4	3.6	2.07	12454.7	24.98	0.498587	1.7	0.7	2.6	1.07059	1	1	5	26	1	0	13	19	0	0	1	1	10.0769	1	4	1	0	0	0
23820	2	74	1	1	0.38	2.07	12235.5	24.07	0.50833	1.5	0.5	3.2	1.06667	1	0	0	202	1	2	17	26	1	0	1	0	14.1463	0	3	3	0	0	0
23828	2	70	3	4	1.23	2.03	12646.8	26.49	0.477418	1.6	0.6	3.5	1.3125	1	1	1	128	1	0	20	22	0	0	1	0	31.0976	0	1	3	1	0	0
23879	2	66	3	4	2.81	2.15	17625.3	35.66	0.49426	0.9	0.6	7.7	5.13333	1	1	2	189	1	2	28	23	1	0	1	1	27.0968	1	1	2	0	1	0
23889	2	52	3	2	3.12	2	15267.6	30.78	0.496023	2.2	0.5	2.2	0.5	1	0	0	200	1	2	18	22	0	0	1	1	7.22222	0	1	2	0	0	0
23978	2	64	1	2	0.83	2.19	12511.5	28.14	0.444616	3.6	0.8	4	0.888889	1	0	0	191	1	1	19	23	0	0	0	1	5.53191	1	1	3	0	0	0
23980	2	81	3	4	1.76	2.07	17946.8	36.76	0.488215	1.4	0.4	3.3	0.942857	1	1	1	12	1	0	18	23	0	1	1	0	66.8504	1	4	2	1	0	0
2400	2	60	3	2	1.49675	2.03	13258.4	28.21	0.469989	2.1	0.4	3.5	0.666667	1	0	0	241	1	0	19	23	0	0	0	0	13.2331	0	3	2	0	0	0
24003	2	68	1	1	1.12	2.09	15125.6	31.06	0.48698	2.4	0.5	6.2	1.29167	1	1	1	69	1	0	28	31	1	1	1	0	75.0617	0	4	3	1	0	0
24064	2	85	3	4	1.61	2.09	12285.9	25.8	0.476198	2.2	0.6	3.5	0.954545	1	1	10	13	1	1	22	29	0	0	0	0	2.22222	1	4	2	0	0	0
24114	2	41	1	3	3.92	2	15313.1	29.92	0.511801	0.9	0.2	2.2	0.488889	1	0	0	190	1	2	20	22	0	0	0	0	9.81481	0	1	1	0	0	0
2412	2	48	1	2	1.41	2	14261.4	29.93	0.476492	2.8	0.5	6.2	1.10714	1	0	0	247	1	4	19	16	0	1	1	2	113.908	0	1	2	0	0	0
24133	2	75	1	1	1.09	2.07	11088.1	24.1	0.460087	2.6	0.5	3.1	0.596154	1	0	0	192	1	0	11	16	0	1	0	0	5	0	1	3	0	0	0
2418	2	50	5	4	5	2	14479.6	28.68	0.504868	2.2	0.4	3.3	0.6	1	1	10	184	1	1	35	25	1	1	0	0	52.8571	0	1	1	0	0	0
24194	2	59	3	3	0.91	2	17243.1	38.59	0.446828	2.2	0.5	3.9	0.886364	1	0	0	196	1	2	23	19	0	0	1	0	6	1	1	3	0	0	0
24250	2	61	2	1	1.36	2.18	10729.9	26.52	0.404597	2.7	0.5	4.9	0.907407	1	1	3	97	1	0	28	28	0	0	0	0	23.3333	0	1	2	0	0	1
2426	2	82	1	1	1.2829	2.27	12207.2	25.83	0.472598	2.1	1.1	5.3	2.77619	1	1	1	85	1	2	16	21	0	0	1	0	156.044	1	1	3	1	0	0
24263	2	27	1	3	0.64	2	13792.4	30.6	0.450732	2.1	0.4	6.7	1.27619	1	0	0	201	1	3	17	24	0	0	0	0	11.6309	0	1	3	0	0	0
24271	2	63	1	1	1.67	2.13	11868.6	25.13	0.472288	1.4	0.5	5.6	2	1	1	8	102	1	1	33	29	0	0	1	0	6.36364	1	4	2	0	0	0
24316	2	85	3	2	1.22	2.05	16172.2	34.3	0.471493	1.7	0.9	7.3	3.86471	1	1	2	80	1	2	20	31	0	1	1	0	29.6639	0	4	3	0	1	0
2432	2	60	1	3	1.41	2.06	14024.1	31.74	0.441843	1.9	0.4	4.4	0.926316	1	0	0	247	1	4	21	25	0	0	0	1	7.2	0	1	2	0	0	0
24404	2	51	3	3	2.88	2	13313.4	34.34	0.387694	1.5	0.3	3.1	0.62	1	0	0	189	1	3	21	21	0	1	0	0	4.41176	1	1	2	0	0	0
24424	2	58	3	2	3.48	2	17851.8	38.34	0.465618	1.7	0.5	4.3	1.26471	1	0	0	198	1	2	15	19	0	0	1	2	7.48466	0	1	2	0	0	0
24428	2	76	3	2	0.75	2.03	12602.6	25.79	0.488662	2.4	0.5	3.3	0.6875	1	1	2	167	1	1	21	24	0	0	1	1	6.15385	0	4	3	0	1	0
24462	2	80	3	3	1.6	2.06	15851.2	32.72	0.48445	2.4	1.2	3.7	1.85	1	1	5	182	1	1	20	26	0	0	1	0	9.89362	0	4	2	0	0	0
24507	2	51	5	4	3.27	3	11636.7	23.27	0.500073	1.5	0.3	3.2	0.64	1	0	0	201	1	3	13	21	0	1	1	0	6.18644	1	1	2	0	0	0
2451	2	59	1	1	1.06	2	14852.4	35.38	0.419796	3.6	0.7	4.3	0.836111	1	0	0	236	1	2	14	17	0	0	0	1	3.33333	0	4	3	0	0	0
24574	2	52	3	5	5	2	19335.3	40.58	0.476474	2.3	0.6	3	0.782609	1	0	0	193	1	2	48	42	0	0	1	0	5.52632	0	1	1	0	0	0
24605	2	40	4	4	1.04	2	26325.7	51.67	0.509497	2.2	0.3	2.2	0.3	1	0	0	203	1	3	20	19	0	0	0	0	9.16667	0	4	3	0	0	0
24630	2	23	2	4	2.72	2	15856	31.38	0.50529	2.6	0.8	5.5	1.69231	1	0	0	196	1	2	22	19	0	0	0	2	4.59459	0	3	2	0	0	0
24643	2	65	1	1	2.23	2.04	14466.5	29.11	0.49696	1.3	0.3	2.3	0.530769	1	0	0	186	1	2	24	23	0	1	0	0	6.97674	0	4	2	0	0	0
24668	2	50	3	3	1.6679	2	18556.5	42.6	0.435599	3.8	0.5	5.7	0.75	1	0	0	203	1	1	28	29	0	0	0	2	0.993789	0	2	2	0	0	0
24680	2	74	1	1	0.33	2.12	15861.9	33.91	0.467765	1.6	0.5	6.9	2.15625	1	0	0	192	1	2	15	20	0	0	1	0	182.951	0	4	3	0	0	0
2473	2	82	3	3	1.24	2.08	14470.1	29.02	0.498625	2.2	0.5	2.2	0.5	1	1	1	75	1	0	11	18	0	0	1	0	38.6207	1	1	3	1	0	0
24751	2	76	3	4	1.5	2.34	11270.4	25.66	0.439221	1.6	0.8	14.1	7.05	1	1	10	16	1	1	18	17	0	0	1	0	5.27273	1	3	2	0	0	0
24757	2	82	3	2	3.71	2.04	15698.8	31.02	0.506086	1.8	0.8	5.4	2.4	1	1	1	192	1	2	21	27	0	0	0	1	21.5254	0	4	1	1	0	0
24759	2	68	3	4	1.64	2.03	15591.9	32.21	0.48407	2.2	0.7	4.7	1.49545	1	1	3	96	1	1	25	31	1	0	1	2	15.2688	1	1	2	0	0	1
24848	2	69	4	2	0.8	2.09	20856.1	42.44	0.491426	1.3	0.6	4.7	2.16923	1	1	3	37	1	2	20	28	1	0	1	1	409.901	1	4	3	0	0	1
24871	2	69	4	1	1.47	2.13	14546.8	28.43	0.511671	2.2	0.4	3.5	0.636364	1	1	10	119	1	0	10	20	0	0	1	0	9.05263	0	1	2	0	0	0
24881	2	32	1	2	1.46	2	15842.7	31.76	0.498826	2.4	0.5	4.2	0.875	1	0	0	181	1	2	17	19	0	0	0	0	3.9759	0	1	2	0	0	0
24900	2	58	1	1	4.95	2	13605.5	27.43	0.496008	2.4	0.3	3	0.375	1	0	0	191	1	3	12	17	0	1	1	1	44.9367	0	1	1	0	0	0
24917	2	83	3	4	5	2.2	15102.4	30.14	0.501075	4	0.9	4.2	0.945	1	1	1	83	1	2	20	24	0	0	1	0	38.4848	0	4	1	1	0	0
24966	2	47	3	3	0.67	2	16535	32.51	0.508613	1.8	0.5	5	1.38889	1	1	3	140	1	4	13	19	0	1	0	2	3.86139	0	4	3	0	0	1
24996	2	70	1	2	3.44	2.03	13177	27.84	0.473312	2.3	0.5	3.3	0.717391	1	0	0	191	1	1	16	21	0	0	0	0	6.22642	0	4	2	0	0	0
25054	2	64	1	1	0.43	2.05	21397.7	43.74	0.489202	3.3	0.5	5.8	0.878788	1	0	0	188	1	4	18	19	0	0	0	0	12.5	0	4	3	0	0	0
25068	2	69	1	1	1.19	2.04	11853.3	24.93	0.475463	3.3	0.5	4.7	0.712121	1	0	0	191	1	2	16	19	0	0	0	2	4.24581	0	1	3	0	0	0
25100	2	63	1	2	1.729	2.05	15269.5	34.8	0.438779	2.9	0.6	4.2	0.868966	1	0	0	194	1	0	17	23	0	0	0	0	7.74194	0	1	2	0	0	0
25104	2	48	1	3	5	3	17803.2	43.45	0.40974	5.3	1.6	14.3	4.31698	1	0	0	186	1	2	29	26	1	0	1	0	31.2032	1	1	1	0	0	0
25161	2	68	3	1	1.02	2.03	14194.2	30.97	0.458321	2.6	0.6	2.9	0.669231	1	0	0	181	1	0	14	21	0	0	1	0	7.63441	0	1	3	0	0	0
25180	2	79	1	1	2.97	2.2	12665.4	28.16	0.449766	1.6	0.4	3.8	0.95	1	1	10	118	1	0	23	21	0	1	0	0	10.4762	0	4	2	0	0	0
25263	2	20	1	2	0.64	2	11417.3	23.68	0.482149	1.7	0.3	5.4	0.952941	1	0	0	191	1	0	20	19	0	0	0	0	11.875	0	1	3	0	0	0
2536	2	20	1	2	1.41335	2	13509.1	27.03	0.499782	2.7	0.6	4.5	1	1	0	0	229	1	2	30	23	0	0	0	0	5.20661	0	3	2	0	0	0
2546	2	67	3	3	0.85	2.02	18266.4	35.69	0.511807	2.4	0.7	4.4	1.28333	1	1	6	174	1	0	22	24	0	0	1	0	9.23077	1	1	3	0	0	0
25469	2	79	4	5	5	2.22	14788.1	31.78	0.465327	0.9	0.3	1.1	0.366667	1	1	1	141	1	3	19	22	0	0	1	1	40.25	0	4	1	1	0	0
25485	2	59	3	2	0.37	2	17815.7	37.51	0.474959	1.7	0.6	5.5	1.94118	1	0	0	199	1	0	39	26	0	0	1	0	3.65079	0	4	3	0	0	0
25489	2	74	1	1	0.38	2.24	12187.4	29.22	0.417091	2.9	0.6	4.2	0.868966	1	1	7	80	1	0	15	23	1	0	1	0	37.2	0	1	3	0	0	0
25509	2	33	1	2	2.05	2	16019.5	33.8	0.47395	2.6	0.5	6.2	1.19231	1	0	0	184	1	4	19	19	0	0	0	0	0.254777	0	1	2	0	0	0
25595	2	85	3	5	2.5387	2.23	9834.7	21.48	0.457854	1.2	0.5	3.8	1.58333	1	1	1	99	1	0	16	19	0	0	1	0	88.2143	1	4	2	1	0	0
25615	2	51	3	4	4.96	2	19912.5	39.18	0.508231	1.8	0.5	4.9	1.36111	1	0	0	200	1	2	20	24	0	1	1	1	9.82759	0	1	1	0	0	0
25650	2	54	3	2	2.81	2	9421.6	23.01	0.409457	3.1	0.5	4.4	0.709677	1	0	0	203	1	1	14	17	1	1	1	2	8.92857	0	1	2	0	0	0
25674	2	75	3	5	1.61	2.1	12410.7	28.92	0.429139	1.3	0.6	3.6	1.66154	1	1	1	30	1	1	17	16	0	0	1	0	43.3598	1	4	2	1	0	0
25677	2	62	1	1	1.51983	2.04	17758	36.76	0.483079	1.9	0.4	4.5	0.947368	1	0	0	195	1	2	22	20	0	0	0	1	4.28571	0	3	2	0	0	0
2569	2	65	1	3	2.2926	2.02	15867	31.61	0.501961	1.9	0.5	3.5	0.921053	1	0	0	235	1	2	17	16	0	0	1	1	17.9913	0	1	2	0	0	0
25692	2	76	3	1	1.44	2.16	13691.6	27.8	0.492504	2.2	0.5	4	0.909091	1	1	1	146	1	1	23	30	1	0	1	0	2591.55	1	4	2	1	0	0
25734	2	85	3	4	1.61	2.09	13033.3	28.25	0.461356	1.9	0.8	5.9	2.48421	1	1	6	108	1	1	13	14	0	0	1	1	19.7838	1	4	2	0	0	0
25795	2	81	1	1	0.91	2.14	13274.7	28.08	0.472746	2.5	0.8	6.6	2.112	1	1	2	87	1	0	18	21	0	0	1	0	13.5	0	1	3	0	1	0
25813	2	81	5	1	0.43	2.17	11774.6	24.04	0.489792	1.9	0.6	7	2.21053	1	0	0	191	1	0	19	22	0	0	1	0	62.7273	0	4	3	0	0	0
25828	2	81	3	5	1.82	2.11	12083.3	24.05	0.502424	1.6	0.6	6.3	2.3625	1	1	5	106	1	0	16	22	1	0	1	0	67.1084	0	1	2	0	0	0
25841	2	77	3	3	1.25	2.11	15952.2	32.55	0.490083	2.4	1.1	3.1	1.42083	1	0	0	195	1	2	23	34	0	0	1	0	9.46667	1	4	3	0	0	0
25856	2	70	3	3	4.12	2.06	15331.2	31	0.494555	2.1	0.4	4.3	0.819048	1	0	0	189	1	1	21	26	0	0	1	1	16.3415	1	4	1	0	0	0
25864	2	81	3	2	1.12	2.05	13446.9	27.49	0.489156	2.7	0.7	3.2	0.82963	1	0	0	185	1	1	22	28	0	1	1	0	4.72	1	1	3	0	0	0
25875	2	69	3	2	1.35	2.11	18931.7	40.77	0.464354	2.5	0.4	4.2	0.672	1	0	0	189	1	2	26	35	1	1	1	2	50.7921	0	4	2	0	0	0
25881	2	31	1	2	1.06825	2	21589.3	45.05	0.47923	2.3	0.6	5.5	1.43478	1	0	0	184	1	1	35	37	1	0	0	0	10.8497	0	3	3	0	0	0
25885	2	47	3	2	3.19	2	12929.6	25.53	0.506447	2.4	0.5	4.5	0.9375	1	0	0	185	1	2	23	26	0	0	0	2	5.55556	1	4	2	0	0	0
25909	2	64	3	3	1.28	2.03	14227.5	28.92	0.491961	1.9	0.4	4.3	0.905263	1	0	0	196	1	4	17	22	0	0	1	0	35.7143	0	1	3	0	0	0
25915	2	70	5	5	5	2.07	14308.1	28.43	0.503275	1.8	0.6	4.9	1.63333	1	0	0	203	1	0	18	26	1	1	1	0	13.1481	1	1	1	0	0	0
25967	2	51	1	4	1.97	3	24887.5	50.75	0.490394	2.6	0.7	7.4	1.99231	1	0	0	194	1	1	35	30	0	0	1	1	10.4029	0	2	2	0	0	0
25972	2	58	5	3	1.05	2	9658.8	23.29	0.414719	2.5	0.5	4.6	0.92	1	0	0	191	1	0	13	24	0	0	1	0	25	0	1	3	0	0	0
26017	2	83	3	1	2.24	2.16	11575.2	24.1	0.480299	2.2	0.5	4.4	1	1	1	1	110	1	0	33	53	0	0	1	1	27.6744	1	4	2	1	0	0
26040	2	55	1	4	2.08	3	11624	23.55	0.493588	3.3	0.5	6.4	0.969697	1	0	0	187	1	2	28	21	0	0	0	2	78.9855	0	1	2	0	0	0
26075	2	31	1	2	2.38	2	14681.1	29.33	0.500549	3.2	0.4	5.6	0.7	1	0	0	182	1	2	43	25	0	0	0	0	2.66667	0	1	2	0	0	0
26114	2	54	5	1	3.65	2	13348.7	28.4	0.470025	1.6	0.6	4.5	1.6875	1	0	0	182	1	1	19	20	1	1	1	0	3.98438	0	1	1	0	0	0
2617	2	66	5	1	0.62	2.18	10931.1	21.51	0.508187	2	0.4	2.5	0.5	1	0	0	243	1	0	22	29	1	1	0	0	18.1579	0	1	3	0	0	0
26181	2	85	1	1	1.73	2.16	13674.8	27.26	0.501643	1.3	0.6	3.8	1.75385	1	1	10	97	1	0	19	24	0	0	0	0	22.3636	0	4	2	0	0	0
26185	2	75	3	2	1	2.16	14797.1	31.43	0.470795	1.3	1	6.7	5.15385	1	0	0	199	1	2	25	22	0	0	1	1	95.7843	1	4	3	0	0	0
26202	2	45	3	3	0.97	2	15588.8	31.84	0.489598	2.9	0.9	7.9	2.45172	1	1	1	175	1	1	19	18	1	0	0	2	24.1176	0	4	3	1	0	0
26213	2	59	3	4	5	3	15202.3	38.73	0.39252	3.6	0.8	3.8	0.844444	1	0	0	196	1	2	19	19	0	0	1	1	8.44156	0	4	1	0	0	0
26227	2	70	1	1	0.58	2.03	13397.4	31.44	0.426126	2.6	0.5	4.2	0.807692	1	0	0	184	1	0	16	19	1	0	1	0	7.22222	0	1	3	0	0	0
26228	2	51	1	2	2.89	2	19506.2	39.69	0.491464	2	0.4	3.4	0.68	1	0	0	184	1	2	82	82	1	0	1	0	31.2698	0	1	2	0	0	0
26235	2	65	1	4	5	2.09	12058.5	25.54	0.472142	1.3	0.4	4.8	1.47692	1	1	2	178	1	1	20	24	0	0	1	1	11.6327	0	1	1	0	1	0
26255	2	72	1	1	1.03	2.06	18818.6	42.56	0.442166	2.5	0.6	5.3	1.272	1	0	0	187	1	4	22	23	0	0	0	1	45.1095	0	4	3	0	0	0
26272	2	85	3	3	1.78	2.02	15816	33.51	0.471979	1.9	0.3	7.7	1.21579	1	1	10	68	1	2	20	26	0	0	1	0	25.8209	0	4	2	0	0	0
26275	2	72	1	2	4	2.18	14915.2	36.59	0.407631	2.3	0.4	4.1	0.713043	1	1	2	178	1	3	49	36	1	0	1	0	13.4839	0	2	1	0	1	0
26340	2	50	4	3	2.89	2	17584.2	35.62	0.493661	3.1	0.6	3	0.580645	1	0	0	200	1	2	21	25	0	0	1	0	30.5674	0	4	2	0	0	0
26420	2	77	3	1	1.8831	2.11	12523.1	27.43	0.456548	2.6	0.4	3.9	0.6	1	1	2	150	1	2	28	78	0	0	0	0	55	0	4	2	0	1	0
26422	2	60	1	5	3.76	2.19	13978.2	30.29	0.461479	4.8	0.6	5.3	0.6625	1	1	2	155	1	3	21	23	0	0	0	0	2.84615	0	3	1	0	1	0
26433	2	82	3	4	0	2.22	12279.2	26.26	0.467601	1.7	0.5	4.8	1.41176	1	1	10	128	1	2	19	22	0	0	1	0	2.72727	0	4	3	0	0	0
26435	2	85	5	3	1.72	2.23	10651.5	20.9	0.509641	0.9	0.5	3.2	1.77778	1	1	10	32	1	0	21	24	1	0	0	1	227.778	0	4	2	0	0	0
265	2	34	3	3	2.56	2	20897.9	41.84	0.499472	2.6	0.8	2.5	0.769231	1	0	0	235	1	4	23	25	0	0	0	0	12.028	0	3	2	0	0	0
26612	2	70	1	1	0.99	2.14	20754.4	42.84	0.484463	3.3	0.7	6.6	1.4	1	1	10	168	1	1	13	17	0	1	1	1	57.4026	1	1	3	0	0	0
26673	2	53	1	2	0.95	2	13624.4	27.39	0.497422	2.3	0.6	5.6	1.46087	1	0	0	193	1	0	29	21	1	0	1	0	31.4	0	4	3	0	0	0
26698	2	60	1	1	0.83	2.02	12648	26.62	0.475131	2	0.5	3.7	0.925	1	0	0	187	1	3	13	23	0	0	0	0	15.4545	0	1	3	0	0	0
26700	2	69	3	3	1.61	2.08	24384	48.43	0.50349	2.5	0.8	7.2	2.304	1	0	0	196	1	2	17	18	0	0	1	0	8.57724	0	4	2	0	0	0
26721	2	68	3	1	1	2.1	12289.8	25.13	0.489049	2.6	0.3	4.1	0.473077	1	1	2	63	1	2	31	45	0	0	1	2	5.71429	0	4	3	0	1	0
26744	2	80	1	1	1.6	2.28	12132.5	29.9	0.405769	1.4	0.7	3.9	1.95	1	1	1	47	1	0	15	23	1	1	1	0	325.952	0	1	2	1	0	0
26753	2	41	1	4	5	2	18705.9	39.06	0.478902	2.9	0.7	5.9	1.42414	1	0	0	193	1	4	57	134	1	0	0	0	35.8788	0	1	1	0	0	0
26775	2	85	3	4	0.45	2.06	17341.7	36.64	0.4733	1.1	0.5	5.8	2.63636	1	1	1	17	1	2	15	20	0	0	1	0	54.9533	0	4	3	1	0	0
26801	2	46	3	4	4.47	2	17730.6	37.27	0.475734	2.4	0.6	3.4	0.85	1	0	0	193	1	1	27	20	0	0	1	0	15.2381	0	1	1	0	0	0
26818	2	67	1	1	1.32	2.14	11459.3	24.76	0.462815	1.7	0.6	5.3	1.87059	1	1	5	124	1	1	21	26	0	0	0	1	18.25	0	1	2	0	0	0
26864	2	41	1	4	0.88	2	18178.9	37.55	0.484125	1.8	0.6	3.2	1.06667	1	0	0	202	1	4	39	28	0	1	0	2	6.23377	0	1	3	0	0	0
27098	2	44	1	4	1.97	2	21379.3	52.85	0.404528	3.1	0.4	6.2	0.8	1	0	0	204	1	2	17	15	0	0	0	0	4.82759	0	4	2	0	0	0
27108	2	66	3	4	4	2.1	11184.8	24.86	0.449912	1.7	0.5	3.2	0.941176	1	0	0	185	1	0	12	18	0	0	1	0	6.66667	0	1	1	0	0	0
2711	2	72	1	4	5	2.25	15446.8	31.19	0.495248	3.7	0.8	7.2	1.55676	1	1	8	221	1	0	20	23	1	0	1	0	4.63768	1	1	1	0	0	0
27165	2	85	3	3	0.93	2	15728.5	32.63	0.482026	1.6	0.5	3.6	1.125	1	1	1	99	1	1	23	30	0	0	1	1	26.0638	0	4	3	1	0	0
27170	2	84	3	4	4.13	2.04	12791.6	27.52	0.464811	1.7	0.5	4.8	1.41176	1	1	2	38	1	3	15	24	0	1	1	1	4.71698	1	1	1	0	1	0
27177	2	54	3	5	1.89	3	15091.6	30.12	0.501049	1.2	0.3	1.9	0.475	1	0	0	192	1	2	22	24	0	1	1	0	45.443	0	1	2	0	0	0
27179	2	75	3	3	1.07	2.03	17813.2	39.26	0.453724	2.4	0.9	7	2.625	1	1	2	135	1	2	17	19	1	0	1	1	9.09091	1	4	3	0	1	0
27213	2	76	1	3	0.78	2.06	16542.7	32.41	0.51042	2	0.3	3.9	0.585	1	1	5	33	1	0	16	17	0	0	0	0	4.75	0	3	3	0	0	0
27267	2	62	1	1	1.31	2.28	11058.8	23.61	0.468395	1.5	0.4	1.4	0.373333	1	1	2	184	1	0	22	19	0	0	1	0	15.1562	0	1	2	0	1	0
27294	2	66	3	4	0.96	2.05	21194.5	42.07	0.503791	2.1	0.7	6.6	2.2	1	1	1	8	1	2	15	20	1	1	1	1	13.6913	1	1	3	1	0	0
273	2	64	2	4	0.62	2.21	12103	26.51	0.456545	3.5	0.5	6.5	0.928571	1	0	0	247	1	3	17	22	0	0	0	2	5	0	1	3	0	0	0
27301	2	48	3	4	4.59	2	15230.7	29.96	0.508368	2.2	0.4	4.2	0.763636	1	0	0	188	1	0	31	27	0	0	0	0	8.88889	0	1	1	0	0	0
27386	2	64	1	3	1.16	2.11	13326.1	29.64	0.449599	2	0.4	6.2	1.24	1	1	1	76	1	2	17	19	0	0	1	2	7.88546	1	1	3	1	0	0
27411	2	85	3	4	1.74	2.09	10695	22.9	0.467031	1.6	0.4	3.5	0.875	1	1	4	119	1	1	19	26	0	0	0	1	33.5714	0	4	2	0	0	0
27415	2	52	1	4	1.57	2	13642.1	29.56	0.461505	3	0.5	4.9	0.816667	1	0	0	184	1	0	16	24	1	1	1	0	871.053	0	1	2	0	0	0
27456	2	75	3	4	2.15	2.04	14358.3	28.05	0.511882	1.5	0.8	4.5	2.4	1	0	0	196	1	1	27	29	0	0	0	0	6.2069	0	4	2	0	0	0
27462	2	85	3	1	2.78	2.03	14924	30.38	0.491244	1.5	0.5	3.2	1.06667	1	1	1	52	1	2	21	21	0	0	1	0	6.90909	0	4	2	1	0	0
27521	2	66	3	2	1.04	2.08	17218	34.25	0.502715	1.8	0.8	4.5	2	1	0	0	199	1	0	103	76	1	0	1	0	5.73529	1	1	3	0	0	0
27528	2	59	3	3	1.29	2	23421.3	46.25	0.506406	2.2	0.5	5.2	1.18182	1	0	0	182	1	4	32	27	0	0	1	0	8.05556	0	3	3	0	0	0
27552	2	77	1	1	0.75	2.07	19976.4	44.7	0.446899	2	0.5	8.5	2.125	1	0	0	188	1	0	18	21	0	0	1	0	26.0526	0	4	3	0	0	0
27559	2	67	3	3	3.6	2.04	12801	29.21	0.43824	1.4	0.7	3.9	1.95	1	0	0	182	1	2	18	25	0	0	0	1	5.36082	0	1	1	0	0	0
27584	2	75	3	2	1.11	2.03	12805.5	25.59	0.50041	1.5	0.4	3	0.8	1	1	1	175	1	0	18	18	0	0	1	0	16.087	1	1	3	1	0	0
2761	2	77	2	1	2.17	2.07	14212.5	29.37	0.483912	2.2	0.6	3.8	1.03636	1	1	1	202	1	0	15	22	0	0	0	0	8.94737	0	1	2	1	0	0
27628	2	56	2	1	1.3	3	10292.3	22.9	0.449445	5.6	0.9	3.8	0.610714	1	0	0	198	1	2	19	22	0	0	0	0	6.15385	0	1	3	0	0	0
27642	2	57	5	4	0.44	2	11701.6	24.09	0.485745	2.3	0.7	5.7	1.73478	1	0	0	183	1	4	16	26	0	0	0	2	35.3086	0	4	3	0	0	0
27671	2	62	3	3	3.92	2.25	11004.3	23.42	0.469868	2.1	0.6	3.3	0.942857	1	0	0	183	1	0	13	20	0	1	1	1	243.333	1	1	1	0	0	0
27688	2	64	1	3	1.08	2.22	15704.8	31.73	0.494951	1.4	0.4	1.5	0.428571	1	1	10	15	1	0	69	89	1	0	1	0	14.6061	0	3	3	0	0	0
27746	2	73	3	2	4	2.04	15844.2	31.44	0.50395	3.1	0.5	3.8	0.612903	1	1	1	180	1	0	68	56	0	1	1	0	10	0	1	1	1	0	0
27785	2	29	1	3	2.8	2	21788.5	44.71	0.487329	3	0.6	4.1	0.82	1	0	0	190	1	3	67	46	1	0	1	2	61.0092	0	1	2	0	0	0
27862	2	63	1	1	1.11	2.17	12101.3	26.73	0.452724	1.4	0.4	2.7	0.771429	1	1	4	186	1	1	22	26	0	0	1	0	7.65517	0	4	3	0	0	0
27878	2	60	3	4	4.96	2.08	15610.1	30.56	0.510802	1.8	0.5	4.9	1.36111	1	0	0	188	1	2	42	28	0	1	1	1	10.5714	0	1	1	0	0	0
27881	2	85	3	4	1.61	2.04	14546.7	28.69	0.50703	0.9	0.4	4.9	2.17778	1	1	1	42	1	2	18	23	1	1	1	1	22.0588	0	4	2	1	0	0
27882	2	49	1	4	4.13	2	15803.9	30.88	0.511784	2.5	0.6	4.7	1.128	1	0	0	191	1	3	23	24	1	0	1	0	6.01942	0	1	1	0	0	0
27910	2	71	3	2	1.28	2.05	16440.2	32.28	0.5093	3	0.4	5.7	0.76	1	0	0	203	1	1	23	20	1	0	1	1	14.6429	1	1	3	0	0	0
27942	2	82	3	4	5	2.07	11947.2	27.26	0.438269	1.9	0.4	5.8	1.22105	1	1	10	172	1	1	20	20	0	1	1	0	6.52174	0	1	1	0	0	0
27957	2	72	3	4	1.6	2.11	16887.6	33.98	0.496986	1.7	0.8	7.4	3.48235	1	1	1	183	1	0	19	23	0	0	1	0	6.77419	0	1	2	1	0	0
2799	2	54	3	3	5	2	14694.6	32.23	0.455929	3.3	1	7.8	2.36364	1	1	4	162	1	3	20	19	0	0	1	2	12.3333	0	1	1	0	0	0
28010	2	67	2	1	1.3867	2.07	14472.3	34.39	0.420829	1.8	0.5	3.4	0.944444	1	0	0	190	1	0	24	29	0	0	1	0	20.7216	1	1	2	0	0	0
28027	2	63	2	3	3.4	2.03	16509.9	33.83	0.488025	3.1	0.5	3.1	0.5	1	0	0	202	1	4	32	59	0	0	1	0	8.23529	0	1	2	0	0	0
28044	2	79	3	4	2.56	2.04	12886.5	26.2	0.491851	1.8	0.8	5.8	2.57778	1	1	3	109	1	0	23	28	0	0	1	0	22.6316	0	1	2	0	0	1
28098	2	85	4	1	0.89	2.31	11265.1	26.53	0.424617	1.5	0.3	2.3	0.46	1	1	10	85	1	1	46	60	1	0	1	0	5.46218	1	4	3	0	0	0
28144	2	78	3	3	1.45	2.06	14044.8	29.48	0.476418	1.6	0.4	2.7	0.675	1	1	1	149	1	3	17	19	0	0	1	0	6.46465	1	4	2	1	0	0
28240	2	24	4	4	0.97	2	15585.3	31.03	0.502266	1.8	0.4	4.1	0.911111	1	0	0	195	1	2	19	20	0	0	0	0	12.1186	0	3	3	0	0	0
28257	2	81	3	5	5	2.09	16173.3	32.17	0.502745	1.6	0.4	4.7	1.175	1	1	2	5	1	2	33	31	1	1	1	0	145.936	0	1	1	0	1	0
28288	2	73	1	1	0.91	2.21	12596.8	40	0.31492	1.3	0.4	4.5	1.38462	1	0	0	191	1	1	22	24	1	0	1	0	6.81818	0	1	3	0	0	0
28291	2	64	3	1	1.12	2.13	13782.1	27.45	0.50208	3.2	0.9	5.7	1.60312	1	1	2	11	1	1	16	17	1	0	0	2	33.526	1	1	3	0	1	0
28332	2	77	1	1	0.84	2.45	8596.1	21.44	0.400938	0.9	0.3	5.3	1.76667	1	1	10	59	1	1	32	48	0	1	0	1	208.163	0	4	3	0	0	0
2834	2	52	3	5	0.89	2	19236.4	37.63	0.511199	1.8	0.5	7	1.94444	1	0	0	248	1	2	18	17	0	0	0	2	3.17073	0	4	3	0	0	0
28378	2	50	2	4	1.03	2	12140.1	24.71	0.491303	1.6	0.3	4.2	0.7875	1	0	0	188	1	2	18	22	0	0	0	0	4.22222	1	4	3	0	0	0
28394	2	85	1	1	0.67	2.21	12228.2	23.93	0.510999	0.7	0.2	2	0.571429	1	1	1	162	1	1	24	28	0	0	0	1	8.85714	0	4	3	1	0	0
28430	2	82	3	1	1.05	2.09	17655.5	38.27	0.46134	1.9	0.7	5	1.84211	1	1	1	8	1	0	17	19	0	0	1	0	63.9286	0	4	3	1	0	0
28434	2	38	1	3	3.86	2	17551.5	34.82	0.504064	2.4	0.6	4.8	1.2	1	0	0	188	1	4	24	21	0	0	0	1	9.15152	0	3	1	0	0	0
28467	2	50	5	4	4.95	2	12591.4	25.27	0.498275	3.3	0.5	2.8	0.424242	1	0	0	195	1	1	75	46	0	0	0	0	33.9583	0	1	1	0	0	0
28487	2	47	3	5	4.64	2	10125.8	20.82	0.48635	1.8	0.3	4.2	0.7	1	0	0	190	1	2	13	20	0	0	0	1	31.7722	0	1	1	0	0	0
28500	2	75	3	3	2.467	2.01	20570.1	43.5	0.472876	2.1	0.6	3.4	0.971429	1	1	1	129	1	1	14	17	0	0	1	0	32.2222	0	4	2	1	0	0
28542	2	85	3	1	2.1	2.14	14751.6	29.82	0.494688	2.1	0.7	3.3	1.1	1	1	2	76	1	1	9	21	1	1	1	0	34.3478	1	3	2	0	1	0
28576	2	85	3	3	1.83	2.02	14642.8	31.44	0.465738	1.8	0.6	7	2.33333	1	1	1	5	1	0	17	19	1	1	1	0	14.7826	1	4	2	1	0	0
28585	2	65	1	4	0	2.15	15686.6	33.07	0.474345	3.1	0.6	4.5	0.870968	1	0	0	194	1	4	13	18	0	1	0	2	5.17241	1	4	3	0	0	0
28618	2	53	3	2	1.28	2	11559.9	22.81	0.506791	1.9	0.3	3.3	0.521053	1	0	0	203	1	0	19	24	0	1	0	0	4.69388	1	1	3	0	0	0
28636	2	67	3	3	3.04	2.07	14047.6	31.48	0.446239	1.8	0.5	5.8	1.61111	1	0	0	201	1	1	23	28	1	1	1	1	25	1	1	2	0	0	0
2864	2	71	1	1	0.64	2.03	13907.2	29.24	0.475622	2.5	0.6	3.6	0.864	1	0	0	238	1	1	24	24	1	0	0	0	26.3014	0	4	3	0	0	0
28644	2	85	1	5	1.07	2.15	12020.5	23.86	0.503793	2.3	0.5	3.9	0.847826	1	1	10	159	1	0	20	28	0	0	0	0	17.6923	0	4	3	0	0	0
28709	2	59	1	1	1.9	2	21504.6	42.44	0.506706	2.6	0.5	7.6	1.46154	1	1	7	59	1	0	23	17	1	0	1	0	469.492	0	1	2	0	0	0
28746	2	80	3	3	1.07	2.11	11546.2	27.94	0.41325	1.4	0.5	4.5	1.60714	1	1	2	77	1	2	17	15	0	0	1	0	8.57143	0	3	3	0	1	0
28772	2	83	3	3	2.2123	2.15	10804.4	21.18	0.510123	1.6	0.6	3.4	1.275	1	0	0	200	1	0	30	18	0	0	0	0	5.17483	0	4	2	0	0	0
28781	2	73	5	1	0.99	2.04	13161.8	27.2	0.48389	1.4	0.7	5.8	2.9	1	0	0	194	1	0	20	23	0	0	0	0	34.5833	0	1	3	0	0	0
28794	2	85	3	4	3.34	2.04	13678	27.7	0.493791	1.4	0.4	4.7	1.34286	1	1	1	48	1	0	18	19	1	0	1	0	50	0	4	2	1	0	0
28798	2	55	4	4	0.43	3	28355.8	55.96	0.506716	3.9	0.4	5.6	0.574359	1	0	0	182	1	1	11	11	1	0	1	1	23.4146	1	4	3	0	0	0
28802	2	66	1	1	1.28	2.09	14721.5	31.96	0.460623	2.6	0.5	4.8	0.923077	1	1	1	184	1	3	16	20	0	0	1	0	10.6667	0	1	3	1	0	0
28804	2	80	3	4	1.45	2.03	13368.4	28.44	0.470056	2.1	0.6	5.1	1.45714	1	1	1	166	1	1	19	24	0	0	1	0	7.32143	1	1	2	1	0	0
28974	2	53	1	1	4.89	2	14298.6	29.16	0.49035	1.8	0.7	3.4	1.32222	1	0	0	194	1	3	16	22	0	1	0	1	5.52448	0	1	1	0	0	0
28998	2	59	3	4	3.55	2	25536	56.03	0.455756	2.4	0.6	6.2	1.55	1	1	1	24	1	2	25	24	1	0	1	0	5.36082	1	1	1	1	0	0
29019	2	79	3	1	1.07	2.03	15704.5	31.56	0.497608	1.5	0.7	4.7	2.19333	1	1	6	56	1	1	13	23	0	0	0	0	17.2222	0	4	3	0	0	0
29054	2	44	1	1	3.93	2	12983.1	26.56	0.488822	2.6	0.4	2.3	0.353846	1	0	0	195	1	1	22	24	0	1	0	0	109.583	0	1	1	0	0	0
29079	2	85	1	1	0.83	2.39	10324.3	26.33	0.392112	1.3	0.5	5.7	2.19231	1	1	10	53	1	1	11	13	1	0	0	1	3086.61	0	1	3	0	0	0
29086	2	73	1	1	1.09	2.23	12909	26.64	0.484572	1.8	0.2	3.1	0.344444	1	1	10	130	1	1	16	22	0	1	1	1	125.146	1	1	3	0	0	0
29088	2	61	1	3	1.18	2.06	22357.9	44.12	0.506752	2.4	0.7	6.7	1.95417	1	0	0	191	1	3	24	28	0	0	1	0	25.5556	0	4	3	0	0	0
29150	2	62	1	1	0.89	2.04	12609	25.19	0.500556	2.7	0.6	2.4	0.533333	1	0	0	184	1	1	24	22	0	1	0	0	5.40816	0	4	3	0	0	0
29167	2	80	3	3	5	2.15	11676.2	23.02	0.50722	2.1	0.5	4.4	1.04762	1	1	2	189	1	2	22	23	0	0	1	0	12.2581	1	1	1	0	1	0
29196	2	37	3	1	0.94	2	17944.2	36.32	0.494058	2.1	0.4	5.2	0.990476	1	0	0	193	1	2	24	17	0	0	0	2	19.5192	0	3	3	0	0	0
29251	2	38	1	1	0.91	2	14352.2	32.03	0.448086	2.6	0.4	6.1	0.938462	1	0	0	191	1	0	72	49	0	0	0	0	10	0	1	3	0	0	0
29268	2	81	3	4	1.4	2.03	12772.9	26.01	0.491077	0.8	0.3	2.8	1.05	1	1	6	126	1	2	17	21	0	0	1	2	20.625	0	4	2	0	0	0
293	2	85	3	1	1.68555	2.16	10971.4	23.8	0.460983	1.6	0.7	4.4	1.925	1	1	1	145	1	1	17	29	0	1	1	0	8.82353	1	1	2	1	0	0
2932	2	70	1	1	1.4014	2.06	12336.8	24.61	0.501292	2.1	0.4	4.3	0.819048	1	0	0	249	1	2	19	20	0	0	0	0	21.1765	0	1	2	0	0	0
29321	2	85	3	3	2.04	2.04	13174.6	27.15	0.485252	2	0.6	2.9	0.87	1	1	6	56	1	2	17	26	0	0	1	0	18.8406	1	4	2	0	0	0
29359	2	72	3	4	4.54	2.07	17536.1	36.52	0.480178	1.1	0.4	3.1	1.12727	1	0	0	199	1	2	26	23	0	0	1	1	19.375	0	1	1	0	0	0
29371	2	60	1	1	2.89	2.17	11328.3	25.9	0.437386	2.9	0.6	6.8	1.4069	1	0	0	194	1	0	18	21	0	0	1	1	10	0	1	2	0	0	0
29455	2	62	1	2	1.84	2.04	16419.9	33.51	0.49	1.5	0.5	3	1	1	0	0	188	1	2	20	21	0	1	0	0	2.81818	0	1	2	0	0	0
29456	2	83	1	1	5	2.34	9999	33.51	0.298389	2.3	0.7	6.6	2.0087	1	1	1	72	1	1	17	20	0	0	1	0	9.7931	1	4	1	1	0	0
29538	2	31	1	1	0.28	2	15275.3	32.89	0.464436	2.9	0.5	3.9	0.672414	1	0	0	191	1	2	42	27	0	1	1	2	2.90909	1	1	3	0	0	0
29577	2	68	1	2	1.99	2.08	16627.4	34.49	0.482093	2.3	0.6	5.1	1.33043	1	1	7	100	1	0	15	19	1	1	1	1	4.90566	1	4	2	0	0	0
29602	2	72	1	1	3.86	2.09	20881.6	44.77	0.466419	1.9	0.5	5.1	1.34211	1	1	10	163	1	2	18	24	1	0	1	1	11.7544	0	1	1	0	0	0
29743	2	44	3	1	0	3	13351	31.6	0.4225	1.7	0.5	3.5	1.02941	1	0	0	184	1	2	37	22	0	0	0	2	6.05442	0	1	3	0	0	0
29770	2	62	1	2	3.04	2.05	12547.9	27.49	0.456453	2.1	0.4	3.3	0.628571	1	1	5	117	1	2	28	27	0	0	1	0	3.71429	0	1	2	0	0	0
29778	2	52	1	4	5	2	18939.5	37.82	0.50078	2.8	0.7	4.6	1.15	1	0	0	181	1	3	34	24	1	1	1	1	493.333	0	2	1	0	0	0
29862	2	77	3	5	3.51	2.04	13703.4	28.18	0.486281	1.8	0.5	3.5	0.972222	1	1	3	182	1	1	17	24	0	0	0	1	5.5814	0	4	1	0	0	1
29922	2	69	1	4	2.29	2.05	19125.5	37.64	0.508116	2.5	0.5	8.8	1.76	1	1	1	191	1	0	18	19	0	0	1	0	9.23729	0	1	2	1	0	0
29934	2	69	1	1	0.99	2.03	15491.3	32.31	0.479458	2.9	0.5	6.5	1.12069	1	0	0	186	1	2	21	24	1	0	0	0	20.8333	0	1	3	0	0	0
29938	2	78	1	4	2.2	2.2	19144.5	40.21	0.476113	1.5	1	12	8	1	1	10	60	1	0	21	21	1	0	1	0	9.09605	0	4	2	0	0	0
29940	2	85	3	1	3.52	2.03	13988.2	27.68	0.505354	1.6	0.6	4	1.5	1	1	7	141	1	0	24	29	1	1	1	1	15.7692	1	4	1	0	0	0
29945	2	64	4	5	5	2.16	14655.7	29.29	0.500365	3.5	0.7	4.6	0.92	1	0	0	185	1	2	86	82	1	0	0	0	3.52273	0	1	1	0	0	0
29961	2	59	3	3	0.38	2	11262.9	22.94	0.490972	2	0.5	2.9	0.725	1	0	0	191	1	0	18	21	1	0	1	0	13.5417	0	1	3	0	0	0
30031	2	63	1	3	5	2.08	14596.3	32.89	0.443791	3.5	0.5	2.6	0.371429	1	0	0	186	1	1	22	20	0	1	0	0	9.48113	0	4	1	0	0	0
30051	2	79	3	3	2.8	2.01	12932	25.86	0.500077	1.8	0.7	4.6	1.78889	1	1	1	94	1	1	17	19	0	1	1	0	8.69565	1	4	2	1	0	0
30078	2	82	3	5	2.36	2.06	14688.2	33.24	0.441883	1.5	0.4	3.8	1.01333	1	1	10	138	1	1	16	22	1	1	1	0	7.14286	0	4	2	0	0	0
3008	2	62	1	4	1.09	2.02	15280.3	31.19	0.48991	1.6	0.3	2.6	0.4875	1	0	0	239	1	1	23	23	0	0	0	0	6.89189	0	4	3	0	0	0
30087	2	71	1	1	1.19	2.1	15397.1	30.64	0.502516	2	0.7	5.7	1.995	1	0	0	184	1	4	34	22	1	1	1	2	2.04819	1	1	3	0	0	0
30156	2	71	4	2	1.09	2.03	18463.3	38.08	0.484856	3.3	0.7	5.4	1.14545	1	1	9	105	1	2	23	26	1	1	1	1	14.2857	1	4	3	0	0	0
30161	2	42	3	2	0.52	2	17547.4	35.45	0.49499	1.2	0.5	2.8	1.16667	1	0	0	203	1	4	14	18	0	0	0	0	5.21531	0	4	3	0	0	0
30189	2	81	3	4	1.4	2.07	12996	28.44	0.456962	1.6	0.4	3.5	0.875	1	1	1	175	1	1	24	27	1	0	1	1	158	1	4	2	1	0	0
302	2	65	1	1	0.88	2.05	14225.8	28.5	0.499151	2.5	0.4	5.7	0.912	1	0	0	247	1	0	23	23	1	0	1	0	2.07692	0	4	3	0	0	0
30202	2	33	3	5	0.46	2	25540.2	51.9	0.492104	1.9	0.5	4.7	1.23684	1	0	0	190	1	0	19	20	0	0	1	0	3.22222	0	1	3	0	0	0
30279	2	37	1	2	1.86	2	17675.2	38.62	0.45767	2.8	0.6	5.2	1.11429	1	0	0	194	1	4	15	22	0	0	0	0	3.51351	0	1	2	0	0	0
30287	2	76	1	1	0.99	2.12	10990.8	25.27	0.434935	1.5	0.5	3.8	1.26667	1	1	1	126	1	0	14	19	0	1	1	0	8.57143	0	1	3	1	0	0
30295	2	81	1	1	4.8	2.12	13464.1	27.07	0.497381	1.5	0.5	4.9	1.63333	1	1	10	120	1	1	54	38	0	0	1	1	8.86598	1	4	1	0	0	0
30310	2	85	3	4	2.23	2.07	12548.9	25.49	0.492307	1.4	0.6	5.8	2.48571	1	1	10	57	1	1	15	19	0	1	0	0	34.6552	0	4	2	0	0	0
3033	2	84	3	3	2.43	2.08	14868.7	33.59	0.442653	2.9	0.5	3	0.517241	1	1	10	98	1	2	19	24	0	0	1	1	44.4574	1	4	2	0	0	0
30346	2	20	3	4	2.3737	2	22851.2	46.31	0.49344	1.8	0.4	4.1	0.911111	1	0	0	183	1	0	14	18	0	0	0	0	15.2778	0	3	2	0	0	0
30348	2	52	2	2	1.11	2	14387.7	29.42	0.489045	1.7	0.5	4.4	1.29412	1	0	0	195	1	4	22	22	0	0	0	0	3.02326	0	2	3	0	0	0
3035	2	69	3	3	3.16	2.07	13137.9	30.18	0.435318	1.3	0.5	4.3	1.65385	1	1	1	194	1	2	13	15	0	0	1	0	4.04255	0	1	2	1	0	0
30370	2	78	1	2	3.28	2.29	16874.1	35.7	0.472664	5.5	0.8	7.9	1.14909	1	0	0	184	1	1	23	26	0	0	0	0	4.69136	0	1	2	0	0	0
3040	2	20	3	3	5	2	19220.2	38.15	0.503806	2.2	0.6	4.9	1.33636	1	0	0	233	1	0	15	16	0	1	0	2	9.14474	0	3	1	0	0	0
30409	2	23	2	2	1.91	2	10143.5	20.48	0.495288	2.6	0.4	5	0.769231	1	0	0	188	1	1	14	16	0	0	0	0	15.4	0	1	2	0	0	0
30417	2	76	3	2	1.57	2.06	19493	39.75	0.49039	1.8	0.5	2.2	0.611111	1	1	5	184	1	2	37	39	0	0	1	1	3.16176	1	1	2	0	0	0
30477	2	44	2	2	1.31	2	18964.9	40.68	0.466197	1.8	0.3	5	0.833333	1	0	0	197	1	0	17	16	1	0	1	0	8.23899	0	1	2	0	0	0
30509	2	21	1	2	3.6	2	25981	50.92	0.510232	2.9	0.4	8	1.10345	1	0	0	191	1	3	13	15	0	0	0	2	103.237	0	3	1	0	0	0
30585	2	35	2	2	1.3	2	16432.2	35.84	0.458488	1.5	0.6	6	2.4	1	0	0	198	1	0	19	18	0	0	0	0	16.872	0	1	3	0	0	0
30605	2	70	1	1	0.66	2.09	17175.4	38.37	0.447626	1.7	0.5	6.4	1.88235	1	1	6	167	1	1	24	20	1	0	0	0	73.4783	1	1	3	0	0	0
30606	2	62	1	1	0.58	2.085	14115.9	31.59	0.446847	2.4	0.5	4.7	0.979167	1	0	0	186	1	2	30	25	1	1	1	1	22.7273	0	1	3	0	0	0
30625	2	65	1	1	5	2.06	14713	32.59	0.451458	1.6	0.4	3.1	0.775	1	0	0	184	1	0	19	23	1	1	0	0	60.5455	1	4	1	0	0	0
30641	2	57	1	1	1.36	2	12373.3	25.15	0.49198	2.1	0.5	4.7	1.11905	1	0	0	188	1	2	12	17	0	1	1	0	8.14815	0	4	2	0	0	0
30688	2	80	3	3	1.92	2.05	11690.6	23.42	0.499172	1.8	0.6	4.4	1.46667	1	1	6	182	1	1	14	23	0	1	1	0	11.2	0	4	2	0	0	0
30722	2	85	1	1	0.76	2.1	14897.3	33.46	0.445227	2.2	0.6	3.7	1.00909	1	1	5	135	1	0	17	23	0	1	1	1	14.4186	0	4	3	0	0	0
30732	2	85	3	3	1.75	2.19	10205.9	24.52	0.416228	1	0.7	3.9	2.73	1	1	8	129	1	1	12	16	0	0	1	0	10.7463	1	4	2	0	0	0
3075	2	85	3	1	0.9	2.02	15028.7	30.31	0.495833	0.7	0.5	2.9	2.07143	1	1	1	107	1	0	24	29	0	0	1	0	38.2857	0	4	3	1	0	0
30766	2	70	3	1	4.37	2.02	16501.4	36.96	0.446466	2.3	0.7	5.2	1.58261	1	1	2	150	1	2	33	26	0	0	0	1	11.1719	0	1	1	0	1	0
30799	2	74	3	2	1.18	2.11	19123.6	41.73	0.45827	2.4	0.6	7.5	1.875	1	0	0	191	1	2	41	33	1	1	1	1	3.80952	0	4	3	0	0	0
30807	2	65	1	1	0	2.16	16675.4	34.5	0.483345	3.4	0.4	4.1	0.482353	1	0	0	196	1	1	22	21	0	1	0	0	28.0198	0	3	3	0	0	0
30887	2	29	1	4	1.69	2	25266.9	53.57	0.471661	2.6	0.3	9	1.03846	1	0	0	192	1	4	24	22	0	0	0	1	6.917	0	4	2	0	0	0
30898	2	73	3	2	0.91	2.09	11113.1	23.91	0.464789	1.7	0.5	5.6	1.64706	1	1	1	80	1	1	16	21	0	1	1	1	26.2903	1	4	3	1	0	0
3097	2	24	3	4	0.89	2	13319.5	26.79	0.497182	1.7	0.5	5.3	1.55882	1	0	0	237	1	4	19	20	0	0	0	0	154.902	0	3	3	0	0	0
30999	2	23	1	2	0.65	2	16841.1	33.62	0.500925	3.2	0.5	8.9	1.39062	1	0	0	192	1	0	29	32	1	0	0	0	14.8066	0	1	3	0	0	0
31014	2	48	3	4	2.4	2	17148.7	33.85	0.506609	2.7	0.6	3.3	0.733333	1	0	0	196	1	1	46	32	0	0	1	0	4.60674	1	4	2	0	0	0
31019	2	71	1	1	1	2.19	22667.5	52.36	0.432916	1.4	0.8	1.9	1.08571	1	1	1	63	1	1	49	66	1	0	1	0	8.82353	1	4	3	1	0	0
31108	2	72	3	3	1.18	2.03	14098.2	29.92	0.471197	1.2	0.5	4.4	1.83333	1	0	0	200	1	1	15	20	0	0	1	0	10	0	4	3	0	0	0
31186	2	46	1	1	1.68	2	16991	33.6	0.505685	2.7	0.6	5.1	1.13333	1	0	0	165	1	2	15	22	1	1	0	2	6.32075	0	4	2	0	0	0
31192	2	60	3	4	4.49	2.02	17978.6	35.6	0.505017	1.4	0.5	8.6	3.07143	1	0	0	178	1	2	26	18	1	1	1	1	6.93878	0	4	1	0	0	0
31221	2	54	3	3	5	2	17837.4	36.03	0.495071	2.2	0.6	5.3	1.44545	1	0	0	169	1	1	25	22	0	0	0	0	12.716	0	1	1	0	0	0
31333	2	29	1	4	3.12	2	18142.3	40.85	0.44412	1.2	0.4	4	1.33333	1	0	0	176	1	4	18	16	0	0	0	0	7.20588	0	3	2	0	0	0
31437	2	59	5	4	1.39	2	13393.3	26.24	0.510415	5	0.7	3.6	0.504	1	0	0	157	1	4	18	19	0	0	0	2	6.4	1	1	2	0	0	0
31470	2	26	1	3	0.68	2	12601.4	32.49	0.387855	2.6	0.3	3.3	0.380769	1	0	0	164	1	0	14	15	0	0	0	0	14.1549	0	1	3	0	0	0
3148	2	35	3	3	2.51	2	18502.9	37.7	0.490793	2.5	0.4	3.4	0.544	1	0	0	231	1	1	15	16	1	1	1	0	8.72727	0	4	2	0	0	0
31529	2	42	3	3	4.22	2	15250.3	30.33	0.502812	3.6	0.5	3.2	0.444444	1	0	0	171	1	4	20	18	0	0	0	2	5.10204	0	3	1	0	0	0
31559	2	66	3	3	3.21	2.01	15369.3	30.52	0.503581	1.7	0.4	3	0.705882	1	0	0	173	1	0	25	29	1	1	1	0	23.1579	0	1	2	0	0	0
31680	2	24	1	2	0.53	2	12363	27.79	0.444872	1.8	0.4	7.7	1.71111	1	0	0	177	1	2	18	22	0	1	0	0	7.98507	0	2	3	0	0	0
31717	2	45	2	1	0.46	2	14537.6	33.06	0.439734	2.3	0.7	5.5	1.67391	1	0	0	163	1	1	26	26	0	0	0	0	50.375	0	1	3	0	0	0
31744	2	65	3	2	3.41	2.01	14097.2	30.65	0.459941	1.7	0.3	5.3	0.935294	1	0	0	157	1	2	22	24	1	1	1	0	5.17483	0	1	2	0	0	0
31793	2	27	1	1	0.93	2	13738.5	27.14	0.506209	1.7	0.4	2.6	0.611765	1	0	0	170	1	2	18	20	0	0	0	0	4.69697	0	3	3	0	0	0
31807	2	57	2	5	5	2	22661.4	45.79	0.494898	2.3	0.4	4.7	0.817391	1	0	0	175	1	2	24	16	0	0	1	0	10.365	0	4	1	0	0	0
31830	2	62	1	3	0.94	2.01	12656.8	26.17	0.483638	1.9	0.6	2.8	0.884211	1	0	0	166	1	2	16	21	0	0	0	0	7.14286	0	1	3	0	0	0
31894	2	61	1	4	1.15	2.01	16227.6	32.96	0.492342	1.7	0.3	2.6	0.458824	1	0	0	173	1	4	44	48	1	1	1	0	5.66667	0	1	3	0	0	0
3190	2	69	3	1	2.44	2.32	12035.5	36.34	0.331192	1.2	0.4	4.8	1.6	1	1	3	233	1	2	13	22	0	0	1	1	32.2642	0	4	2	0	0	1
3196	2	32	3	1	2.1916	2	14300.5	28.26	0.506033	1.6	0.5	3	0.9375	1	0	0	245	1	4	9	18	0	0	0	2	9.88636	0	2	2	0	0	0
31962	2	54	1	3	2.19	2	13110.4	28.46	0.460661	2.3	0.5	3.3	0.717391	1	0	0	176	1	2	20	26	0	1	1	2	7.42268	0	4	2	0	0	0
31996	2	28	1	2	1.39	2	13242.1	27.99	0.473101	2.5	0.3	5.5	0.66	1	0	0	164	1	0	54	38	0	0	0	0	20.2273	0	1	2	0	0	0
31998	2	39	1	2	1.58	2	11131.7	21.92	0.507833	2.3	0.6	6.2	1.61739	1	0	0	176	1	4	36	29	0	0	0	0	4.7619	0	1	2	0	0	0
32085	2	28	1	3	1.8275	2	12924.4	27.52	0.469637	2.9	0.7	4.5	1.08621	1	0	0	172	1	1	47	35	0	0	0	0	5.86735	0	2	2	0	0	0
32089	2	27	1	4	2.04	2	14858.6	29.52	0.50334	1.3	0.3	1.6	0.369231	1	0	0	161	1	3	73	36	0	0	0	0	5.75758	0	3	2	0	0	0
321	2	71	3	3	1.02	2.13	11736.7	25.43	0.46153	1.7	0.5	4.4	1.29412	1	1	10	65	1	1	21	30	0	0	1	0	2.76596	1	4	3	0	0	0
32110	2	62	1	1	1.89	2.06	12210.5	25.96	0.470358	2.4	0.6	3	0.75	1	1	5	161	1	2	16	22	1	1	1	1	15.5814	0	4	2	0	0	0
32127	2	49	3	5	5	2	10910.9	21.7	0.502806	2.5	0.3	6.7	0.804	1	0	0	166	1	1	15	18	0	0	1	2	6	0	1	1	0	0	0
32154	2	63	4	3	4.68	2	18253.7	39.69	0.459907	1.9	0.6	3.3	1.04211	1	0	0	163	1	2	15	17	0	0	1	1	6.74699	0	1	1	0	0	0
3229	2	36	1	2	0.97	2	19085.2	41.34	0.461664	2.2	0.6	9.1	2.48182	1	0	0	239	1	4	47	39	1	0	1	2	47.7941	0	4	3	0	0	0
32333	2	45	3	3	1.22	2	15954.1	31.56	0.505516	2.3	0.4	5	0.869565	1	0	0	179	1	2	19	22	0	0	0	1	75	0	1	3	0	0	0
32401	2	40	1	3	1.16	2	12544.3	25.38	0.494259	2	0.4	4.2	0.84	1	0	0	164	1	3	16	18	0	0	1	0	6.08696	0	1	3	0	0	0
32409	2	24	1	1	1.54	2	12667.5	27.58	0.4593	2.8	0.4	2.8	0.4	1	0	0	167	1	4	11	14	0	0	0	0	10.7143	0	2	2	0	0	0
32443	2	69	3	4	3.11	2	20525.3	42.08	0.487769	2.2	0.5	5	1.13636	1	0	0	178	1	0	19	19	1	1	1	0	4.8	0	4	2	0	0	0
32591	2	52	4	2	3.87	2	19449.1	41.25	0.471493	2.7	0.5	2.5	0.462963	1	0	0	163	1	4	20	21	0	1	1	0	9.31818	0	1	1	0	0	0
32615	2	64	1	1	0.84	2.18	13106.1	28.97	0.452402	1.4	0.7	7.4	3.7	1	1	7	58	1	1	17	18	1	1	1	2	94.7761	1	4	3	0	0	0
32677	2	53	1	4	3.12	2	15564.7	31.92	0.487616	1.4	0.3	5.3	1.13571	1	0	0	176	1	1	66	44	1	1	1	0	20.9924	0	4	2	0	0	0
32709	2	47	3	4	1.25	2	22421.8	44.32	0.505907	1.7	0.4	5.4	1.27059	1	0	0	174	1	2	19	18	0	0	1	0	8.30986	1	1	3	0	0	0
32711	2	60	1	1	0	2.1125	14304.3	34.71	0.412109	1.8	0.4	2.7	0.6	1	0	0	176	1	1	22	27	0	0	0	0	23.0864	0	4	3	0	0	0
32716	2	66	1	2	1.37	2.04	23393.6	51.42	0.454951	2.1	0.5	4.4	1.04762	1	1	1	146	1	1	18	17	1	0	1	0	15.7377	0	4	2	1	0	0
32821	2	60	3	5	4.55	2	19680.5	39.36	0.500013	2.3	0.5	5.1	1.1087	1	0	0	169	1	0	32	25	1	1	1	0	25.9459	0	1	1	0	0	0
32889	2	27	1	1	5	2	13497	31.56	0.427662	2.6	0.4	6.2	0.953846	1	0	0	164	1	0	30	19	0	0	0	0	5.65789	0	3	1	0	0	0
3291	2	80	3	3	2.25	2.03	12192	26.73	0.456117	1.3	0.6	4.6	2.12308	1	0	0	229	1	4	15	22	0	0	0	0	6.66667	0	4	2	0	0	0
32917	2	49	4	5	3.97	2	19732.2	38.69	0.510008	2	0.5	2.2	0.55	1	0	0	162	1	1	18	17	0	0	1	0	123.4	0	4	1	0	0	0
32972	2	67	1	3	1.33	2.06	11090.5	23.26	0.476806	2.5	0.5	4.1	0.82	1	0	0	172	1	2	23	27	1	0	1	0	7.91667	1	1	2	0	0	0
32989	2	66	1	1	0.94	2.05	13826.7	28.34	0.487886	2.5	1.1	4.2	1.848	1	0	0	176	1	0	22	24	1	1	0	0	7.66667	0	1	3	0	0	0
33005	2	58	3	5	3.79	2	15000.8	33.59	0.446585	2	0.7	4.4	1.54	1	0	0	171	1	3	36	24	0	0	0	0	15.2809	0	1	1	0	0	0
3305	2	76	3	3	1.42	2.15	14467.3	34.22	0.422773	1.7	0.5	4.2	1.23529	1	1	2	26	1	0	46	70	0	0	1	0	149.333	0	1	2	0	1	0
33073	2	41	3	4	2.63	2	13144.4	25.73	0.510859	1.5	0.5	4	1.33333	1	0	0	177	1	2	19	22	0	1	0	0	4.8125	1	1	2	0	0	0
33123	2	52	3	4	5	2	15190.9	32.42	0.468566	1.9	0.4	5.5	1.15789	1	0	0	179	1	1	17	16	1	1	1	2	14.5455	0	1	1	0	0	0
33128	2	28	1	3	1.03	2	19575.4	41.3	0.473981	3.4	0.7	4.5	0.926471	1	0	0	176	1	2	24	22	0	0	0	0	2.3176	0	4	3	0	0	0
33192	2	47	3	4	1.2	2	14936.4	30.64	0.48748	2.7	0.6	5.3	1.17778	1	0	0	171	1	4	32	28	0	1	0	2	42.3158	0	4	3	0	0	0
33213	2	50	4	4	4.08	2	10332.7	23.64	0.437085	1.9	0.3	1	0.157895	1	0	0	171	1	2	17	25	0	0	0	1	5.51724	0	3	1	0	0	0
33262	2	29	1	1	0.66	2	13076.9	25.58	0.511216	3.3	0.6	6.5	1.18182	1	0	0	170	1	0	37	34	0	0	0	0	13.8961	0	1	3	0	0	0
33330	2	35	3	3	1.14	2	19308.7	38.11	0.506657	2.4	0.5	5.9	1.22917	1	0	0	163	1	3	23	25	0	0	0	2	5.87629	0	1	3	0	0	0
334	2	58	3	4	2.94	2	9723.3	22.82	0.426087	1.4	0.4	2.4	0.685714	1	0	0	244	1	2	14	17	0	0	0	1	8.17391	0	1	2	0	0	0
33451	2	47	4	4	0.99	2	23935.2	50.04	0.478321	2	0.6	5.2	1.56	1	0	0	177	1	3	21	22	0	0	0	0	30.5195	0	4	3	0	0	0
33483	2	60	4	2	2.26	2	15260.4	30.47	0.500834	1.4	0.5	3.5	1.25	1	0	0	171	1	1	13	13	1	1	1	0	29.3902	0	1	2	0	0	0
33562	2	48	5	5	5	2	11332.8	22.82	0.496617	2.2	0.6	4.3	1.17273	1	0	0	167	1	2	24	23	0	1	0	2	45.7143	0	1	1	0	0	0
33576	2	68	3	3	2.68	2.01	12114.1	25.33	0.478251	2.1	0.7	3.5	1.16667	1	0	0	175	1	1	21	20	0	1	0	0	3.65854	0	1	2	0	0	0
33587	2	45	3	4	3.21	2	16624.8	32.68	0.508715	2	0.5	3	0.75	1	0	0	174	1	2	13	26	0	0	0	1	14.9664	0	1	2	0	0	0
33591	2	65	1	5	2.3	2.12	14067.3	27.57	0.510239	1.1	0.3	1.7	0.463636	1	0	0	160	1	0	22	20	0	0	0	0	6.09023	0	4	2	0	0	0
33597	2	59	5	1	3.11	2	11209.4	23.27	0.48171	1.6	0.4	3.2	0.8	1	0	0	166	1	1	19	28	1	1	0	0	2021.88	0	1	2	0	0	0
33605	2	68	3	4	1.22	2.03	19679.9	44.17	0.445549	1.3	0.5	5.7	2.19231	1	1	1	139	1	0	18	16	0	0	1	0	6.28571	0	4	3	1	0	0
33675	2	56	3	4	1.6	2	18537.9	38.29	0.484145	1.9	0.7	6.2	2.28421	1	0	0	166	1	3	38	34	1	1	1	0	6.2069	1	3	2	0	0	0
33984	2	63	1	4	2.5651	2.03	18497.1	38.87	0.475871	2.1	0.6	3.1	0.885714	1	0	0	166	1	2	18	16	0	1	0	1	180.897	1	4	2	0	0	0
34083	2	54	1	2	2.17	2	17272.1	37	0.466814	1.3	0.4	3.3	1.01538	1	0	0	166	1	1	38	25	0	1	0	0	20.9722	0	1	2	0	0	0
34180	2	46	4	2	2.05	2	16746.2	35.21	0.475609	3.2	0.5	4.4	0.6875	1	0	0	171	1	1	15	15	1	1	1	1	26	0	4	2	0	0	0
34202	2	64	3	4	2.73	2.09	15418.7	31.56	0.488552	1.5	0.5	5.7	1.9	1	1	10	18	1	1	12	18	0	0	1	0	143.309	0	1	2	0	0	0
34235	2	43	3	4	1.06	2	23554.2	52.85	0.44568	1.7	0.5	12.9	3.79412	1	0	0	163	1	2	29	20	1	0	0	0	4.52489	0	4	3	0	0	0
34344	2	50	3	5	5	2	17703.7	35.39	0.500246	2.8	0.5	7	1.25	1	0	0	166	1	0	21	22	0	0	0	0	19.5	0	1	1	0	0	0
34374	2	34	2	1	0.23	2	12527.9	29.92	0.418713	1.5	0.3	2.7	0.54	1	0	0	178	1	1	16	23	0	1	0	0	73.3333	0	1	3	0	0	0
34380	2	56	1	1	0.1	2	13854.2	33.41	0.414672	2.9	0.6	4.9	1.01379	1	0	0	180	1	1	34	31	0	0	0	0	6.01227	0	4	3	0	0	0
34406	2	31	5	4	0.81	2	24080	48.09	0.500728	3.3	0.6	4.7	0.854545	1	0	0	175	1	4	42	34	1	0	0	0	354.459	0	1	3	0	0	0
34411	2	49	1	4	5	2	18375.1	37.05	0.495954	3.2	0.5	5.7	0.890625	1	0	0	166	1	3	33	31	0	0	0	1	5.14493	0	3	1	0	0	0
34461	2	65	2	1	2.21	2.02	14353.6	29.83	0.48118	2.6	0.5	3.7	0.711538	1	0	0	166	1	0	73	48	0	1	1	0	7.57732	0	1	2	0	0	0
3450	2	85	1	1	0.69	2.44	10396.6	25.86	0.402034	0.8	0.6	11.7	8.775	1	1	2	8	1	0	17	20	1	0	1	0	357.143	1	4	3	0	1	0
34547	2	54	3	2	1.85	2	13544	31.76	0.426448	1.1	0.2	3.5	0.636364	1	0	0	170	1	2	24	22	1	0	0	0	8.14815	1	1	2	0	0	0
34564	2	38	3	4	2.02	2	13011.6	25.8	0.504326	2	0.5	3.1	0.775	1	0	0	172	1	4	16	19	0	0	0	2	9.23077	0	1	2	0	0	0
34606	2	31	2	2	1.849	2	12280.5	24.68	0.497589	1.5	0.6	4.8	1.92	1	0	0	172	1	2	17	18	0	0	0	0	4.14286	0	3	2	0	0	0
34734	2	55	1	1	1.55412	2	10716.9	25.21	0.425105	1.6	0.5	4.4	1.375	1	0	0	175	1	0	16	23	0	1	0	0	2.32258	0	1	2	0	0	0
34771	2	60	1	3	3.85	2.02	15341.8	31.36	0.489216	3.2	0.7	6.1	1.33438	1	0	0	173	1	4	16	16	0	1	1	1	3.24074	0	1	1	0	0	0
34779	2	67	3	4	2.48	2.01	17915.7	37.74	0.474714	1.9	0.5	4	1.05263	1	1	10	106	1	2	18	27	1	1	1	1	6.92308	1	4	2	0	0	0
34781	2	48	4	4	1.5156	2	18965	39.2	0.483801	3.8	0.5	5.9	0.776316	1	0	0	166	1	1	16	22	0	0	1	2	8.40708	1	3	2	0	0	0
34813	2	62	3	4	1.79	2	18133.9	36.59	0.495597	1.7	0.5	4.1	1.20588	1	0	0	163	1	4	23	22	0	0	0	2	7.57576	0	1	2	0	0	0
34837	2	39	4	3	3.33	2	22291.4	44.89	0.496578	2.2	0.4	4.5	0.818182	1	0	0	175	1	2	18	18	1	0	0	0	36.4286	0	3	2	0	0	0
3489	2	70	1	1	2.39	2.05	16657.8	34.5	0.482835	2.5	0.7	4.1	1.148	1	0	0	240	1	4	50	60	0	0	0	0	5.90909	0	1	2	0	0	0
34934	2	66	3	3	1.79	2.01	16940.7	37.36	0.453445	2.4	0.7	5.4	1.575	1	1	2	124	1	1	21	19	1	0	1	0	33.1034	0	1	2	0	1	0
34965	2	59	1	1	1.6006	2	10743.5	21.83	0.492144	1.5	0.3	2.6	0.52	1	1	1	60	1	0	14	16	1	0	0	0	17	0	1	2	1	0	0
34994	2	65	2	1	0.43	2.05	12171.4	25.28	0.481464	3.8	0.5	4.1	0.539474	1	0	0	169	1	0	98	83	1	0	0	0	18.4127	0	1	3	0	0	0
34995	2	60	1	1	0.99	2.08	11194.9	22.22	0.503821	2.4	0.4	2.9	0.483333	1	0	0	174	1	2	26	25	1	1	1	0	20	0	1	3	0	0	0
35013	2	55	2	2	1.24	2	15933.5	32.08	0.49668	2.7	0.7	4.6	1.19259	1	0	0	165	1	2	25	30	0	0	0	0	5.89888	0	1	3	0	0	0
35045	2	24	1	1	0.95	2	17683.9	35.33	0.500535	2	0.7	5	1.75	1	0	0	175	1	2	13	16	0	0	0	0	0.506329	0	1	3	0	0	0
35071	2	64	3	1	4.29	2.01	16104.2	33.98	0.473932	2.5	0.5	4	0.8	1	0	0	163	1	0	20	23	0	1	0	0	8	0	4	1	0	0	0
3509	2	40	1	1	0.63	2	14880.9	33.19	0.448355	2.2	0.4	4.9	0.890909	1	0	0	247	1	0	19	21	0	1	0	0	9.83784	0	4	3	0	0	0
35149	2	29	3	3	3.49	2	16395.3	34.65	0.473169	2.5	0.5	3.6	0.72	1	0	0	174	1	2	20	20	0	1	0	0	8.28729	0	1	2	0	0	0
35161	2	62	1	1	0.86	2	13339.9	27.98	0.476766	3.3	0.6	3.4	0.618182	1	0	0	160	1	0	23	21	1	0	0	0	5.45455	0	1	3	0	0	0
35221	2	61	1	1	0.65	2.05	12527	27.7	0.452238	2.7	0.5	3.3	0.611111	1	0	0	169	1	0	19	18	1	1	1	0	2444	0	1	3	0	0	0
35232	2	67	1	3	1.95	2.06	14098	27.56	0.511538	3	0.8	3.9	1.04	1	0	0	175	1	1	20	22	1	1	1	0	36.6667	0	1	2	0	0	0
3547	2	69	1	1	1.3823	2.06	16000.8	32.47	0.492787	2.3	0.6	5.2	1.35652	1	1	5	161	1	1	15	18	1	0	1	1	7.46154	0	1	2	0	0	0
35564	2	66	3	2	1.16	2.02	16473.7	33.15	0.496944	3.2	0.4	5.4	0.675	1	0	0	158	1	0	11	15	0	1	0	2	8.05556	0	4	3	0	0	0
35575	2	33	1	1	0.57	2	17004.2	45.63	0.372654	2.4	0.3	3.9	0.4875	1	0	0	158	1	0	32	22	0	1	0	0	10.9804	0	2	3	0	0	0
35609	2	64	3	4	3.03	2	16033.2	32.07	0.499944	1.8	0.8	5.3	2.35556	1	0	0	167	1	1	16	20	0	1	0	1	15.9091	0	1	2	0	0	0
35708	2	66	1	3	2.04	2	13334.2	30.16	0.442115	2.3	0.5	2.8	0.608696	1	0	0	173	1	1	24	23	0	0	0	0	19.68	0	4	2	0	0	0
35781	2	50	3	3	5	2	11525.5	24.77	0.465301	1.2	0.5	3.6	1.5	1	0	0	165	1	2	18	19	0	0	0	0	6.72131	0	1	1	0	0	0
35902	2	50	1	1	3.41	2	19082.2	38.1	0.500845	2.2	0.5	4.5	1.02273	1	0	0	164	1	0	12	16	0	1	0	0	7.07317	0	1	2	0	0	0
35922	2	69	5	3	4.42	2.02	15701.8	33.91	0.463043	2.1	0.6	3	0.857143	1	0	0	165	1	1	18	22	0	0	0	0	4.26471	0	4	1	0	0	0
35928	2	62	3	4	5	2	12650.9	26.12	0.484338	2.1	0.4	3.3	0.628571	1	0	0	177	1	3	16	18	0	0	0	1	23.6364	0	1	1	0	0	0
35957	2	59	3	2	1.33	2	15141.2	33.1	0.457438	4	1.5	6.7	2.5125	1	1	3	78	1	2	57	29	0	0	0	2	58.3333	0	4	2	0	0	1
36160	2	47	3	4	2.83	2	18109.6	39.04	0.463873	2.5	0.5	3.6	0.72	1	0	0	157	1	3	23	22	0	0	1	0	19.6154	0	1	2	0	0	0
36171	2	45	3	4	3.63	2	13522.7	27.69	0.48836	2.1	0.7	7	2.33333	1	0	0	158	1	4	22	22	0	0	0	0	10	0	1	1	0	0	0
36246	2	20	3	2	1.57	3	11649.2	23.05	0.505388	2.2	0.5	4.9	1.11364	1	0	0	162	1	2	13	16	0	0	0	0	89.6071	0	2	2	0	0	0
36280	2	52	1	2	1.2	2	12802.2	29.5	0.433973	1.8	0.3	4.3	0.716667	1	0	0	173	1	0	17	17	0	0	1	0	27.5824	0	1	3	0	0	0
36301	2	22	1	2	1.68	2	17498.9	38.52	0.454281	2.4	0.5	5	1.04167	1	0	0	165	1	3	17	18	0	0	0	0	3.95349	0	3	2	0	0	0
36358	2	47	1	1	2.68	2	16276.7	42.89	0.379499	3	0.5	3.7	0.616667	1	0	0	166	1	2	34	28	0	0	0	0	4.1791	0	1	2	0	0	0
36394	2	54	3	5	5	2	16214	34.14	0.474927	1.7	0.3	2.2	0.388235	1	0	0	157	1	2	31	32	0	0	0	0	21.4815	0	1	1	0	0	0
36466	2	21	3	2	0.25	2	13554.4	27.57	0.491636	3	0.6	6.2	1.24	1	0	0	179	1	2	31	18	0	1	0	2	19.5946	0	1	3	0	0	0
36486	2	34	5	1	1.12	2	9420.5	19.58	0.481129	2.1	0.5	2.6	0.619048	1	0	0	161	1	0	12	18	0	0	0	0	11	0	1	3	0	0	0
36493	2	47	2	3	1.62	2	23613	46.39	0.509011	3.6	0.5	7.6	1.05556	1	0	0	159	1	2	21	24	0	0	0	0	20.6977	0	4	2	0	0	0
36638	2	64	4	2	1.7738	2.04	25073.7	52.48	0.477776	2	0.3	3.7	0.555	1	0	0	178	1	0	20	22	1	0	1	0	102.078	0	3	2	0	0	0
3664	2	82	2	1	0.96	2.1	14726.8	29.42	0.500571	2.3	0.6	3.3	0.86087	1	1	4	218	1	3	20	21	0	1	0	0	21.9008	0	4	3	0	0	0
36649	2	69	1	3	3.01	2	15825	32.21	0.491307	1.8	0.4	3.2	0.711111	1	0	0	161	1	2	27	21	1	0	0	0	8.22581	0	1	2	0	0	0
36728	2	69	3	4	2.27	2	20014.8	40.89	0.489479	1.3	0.5	4.6	1.76923	1	0	0	156	1	0	23	27	1	0	1	1	8.32512	0	3	2	0	0	0
36739	2	62	1	4	2.76	2.08	10031.8	25.9	0.387328	1.7	0.4	4.6	1.08235	1	0	0	177	1	1	19	28	0	1	0	0	35.4054	0	4	2	0	0	0
36747	2	64	1	1	0.65	2.13	12816.1	33.4	0.383716	2.5	0.7	6.6	1.848	1	0	0	179	1	0	18	20	0	0	0	2	10	0	1	3	0	0	0
36753	2	59	1	3	2.57	2	21155.9	44.68	0.473498	2.1	0.4	3.2	0.609524	1	0	0	159	1	0	22	18	0	0	0	0	9.4	0	1	2	0	0	0
36762	2	37	2	3	4.04	2	14898.8	30.9	0.482162	4	0.5	5.1	0.6375	1	0	0	177	1	1	49	36	0	0	0	0	4.81481	0	1	1	0	0	0
36779	2	53	1	1	0.72	2	16275.3	38.5	0.422735	2.7	0.7	5.4	1.4	1	0	0	167	1	1	21	26	1	0	0	0	10.2105	0	1	3	0	0	0
3687	2	57	3	1	0.07	2	15369.8	33.85	0.454056	1.3	0.7	4.1	2.20769	1	1	1	136	1	1	11	17	0	0	1	0	55.8537	0	3	3	1	0	0
36941	2	66	3	3	2	2.06	16554.8	33.01	0.501509	2.2	0.5	3.3	0.75	1	1	10	155	1	0	27	24	0	0	0	0	5.71429	0	1	2	0	0	0
3695	2	75	3	2	0.69	2.05	13763.4	28.1	0.489801	1.7	0.5	2.7	0.794118	1	1	2	90	1	0	16	20	0	0	1	0	11.5385	0	1	3	0	1	0
36978	2	67	1	1	3.11	2.11	12229.6	28.05	0.435993	1.9	0.5	4.3	1.13158	1	1	2	160	1	1	20	26	0	0	1	1	221.29	0	1	2	0	1	0
36986	2	50	4	2	1.56	2	19389.8	38.56	0.502848	3.9	0.6	2.9	0.446154	1	0	0	162	1	0	17	19	1	0	0	2	8.54701	0	1	2	0	0	0
37027	2	59	1	4	2.49	2	13089.8	27.45	0.47686	2.5	0.5	3.8	0.76	1	0	0	160	1	1	19	20	0	0	0	0	14.5679	0	4	2	0	0	0
37108	2	36	3	3	0.97	2	16773.4	34.76	0.482549	4	0.5	5.5	0.6875	1	0	0	171	1	4	18	20	0	0	0	1	12.1531	0	4	3	0	0	0
37115	2	62	1	1	0.82	2.17	13878.7	30.88	0.44944	2.2	0.6	3.9	1.06364	1	1	10	110	1	1	27	25	1	1	0	0	43.9683	0	1	3	0	0	0
37128	2	64	4	2	3.12	2.14	12839.3	29.77	0.431283	4	1	2.2	0.55	1	1	2	100	1	1	40	57	0	0	0	1	17.4251	0	4	2	0	1	0
3718	2	67	3	2	2.0894	2.03	13724	27.02	0.50792	1.7	0.4	3.3	0.776471	1	0	0	232	1	0	15	22	0	0	0	0	5.6	0	4	2	0	0	0
3730	2	72	1	2	5	2.31	13301	32.93	0.403917	2.3	0.8	5.9	2.05217	1	1	10	182	1	0	17	21	0	0	0	0	8.65385	0	4	1	0	0	0
37361	2	66	5	5	5	2.03	11266.7	23.33	0.482928	2	0.4	3.6	0.72	1	0	0	163	1	0	24	24	0	0	0	0	8.25	0	1	1	0	0	0
37429	2	57	5	4	5	2	14999.1	32.18	0.4661	2.1	0.4	3.6	0.685714	1	0	0	174	1	2	29	22	0	1	1	0	5.61151	0	1	1	0	0	0
3743	2	76	1	1	0.32	2.33	9823.6	20.79	0.472516	2.4	1.4	13.4	7.81667	1	0	0	232	1	1	13	16	1	0	0	1	280.93	0	4	3	0	0	0
37497	2	62	3	4	0.83	2.05	16127.5	31.64	0.509719	3.2	0.8	5.8	1.45	1	1	1	34	1	3	17	19	0	0	1	2	491.558	1	2	3	1	0	0
37528	2	41	3	4	4.26	2	14863	33.11	0.448898	1.4	0.3	2.5	0.535714	1	0	0	170	1	2	21	27	0	0	0	0	5.08197	1	1	1	0	0	0
3753	2	84	3	3	3.56	2.11	14002.8	29.29	0.478074	3	0.6	3.5	0.7	1	1	10	105	1	0	9	18	0	0	1	0	39.1892	0	4	1	0	0	0
37592	2	22	1	2	1.48	2	11460.5	23.8	0.481534	2	0.4	4.8	0.96	1	0	0	175	1	4	17	20	0	0	0	0	1.80723	0	1	2	0	0	0
37608	2	41	5	5	4	2	14783.6	31.24	0.473227	3	0.5	6.1	1.01667	1	0	0	171	1	0	17	21	0	0	0	0	3.33333	0	1	1	0	0	0
37617	2	60	4	4	2.29	2.02	21944.8	43.63	0.502975	1.9	0.4	3.1	0.652632	1	0	0	171	1	2	21	22	0	1	1	0	3.7037	1	4	2	0	0	0
37893	2	38	1	1	0.41	2	14729.5	30.38	0.484842	3.3	0.5	3.7	0.560606	1	0	0	172	1	0	29	30	0	0	0	0	7.25	0	3	3	0	0	0
37898	2	31	1	4	2	2	16746.5	34.68	0.482886	1.7	0.7	5.6	2.30588	1	0	0	166	1	4	17	18	0	0	0	0	48.4314	0	3	2	0	0	0
37910	2	60	1	2	1.25	2.05	18927.9	38.81	0.487707	3.1	0.5	4.2	0.677419	1	0	0	173	1	2	19	19	1	1	1	1	78.5714	0	1	3	0	0	0
37988	2	22	1	2	0.56	2	12432.4	25.37	0.490043	1.8	0.5	4.2	1.16667	1	0	0	168	1	0	15	21	0	0	0	0	4.59459	0	3	3	0	0	0
38037	2	50	1	2	3.03	2	20004.3	40.26	0.496878	2.4	0.5	5.7	1.1875	1	0	0	169	1	4	22	24	0	0	0	0	4.1573	0	1	2	0	0	0
38098	2	67	2	4	1.67	2.01	12394.1	25.22	0.491439	2.2	0.5	3.4	0.772727	1	1	5	89	1	2	19	22	1	0	0	1	4.64912	0	4	2	0	0	0
38110	2	65	1	1	1.55	2.02	14900.3	29.2	0.510284	1.6	0.4	3.5	0.875	1	0	0	166	1	4	28	33	0	0	0	1	8.36957	0	4	2	0	0	0
38148	2	54	3	3	2.1	2	12881.6	26.13	0.492981	1.1	0.3	2.9	0.790909	1	0	0	162	1	0	21	33	0	0	1	0	22.2772	0	1	2	0	0	0
38179	2	62	1	1	2.35	2.03	16331.2	34.21	0.477381	2	0.4	5.1	1.02	1	0	0	172	1	2	21	43	1	1	1	1	3.05556	1	4	2	0	0	0
38192	2	62	4	3	3.41	2.03	16058.2	31.72	0.506248	2.8	0.9	4.2	1.35	1	0	0	171	1	0	17	15	1	1	0	0	5.4321	0	1	2	0	0	0
38322	2	56	1	4	1.23	2	23327.4	51.23	0.455346	3.9	0.5	4.9	0.628205	1	0	0	176	1	2	40	41	1	1	1	0	1.93878	1	4	3	0	0	0
38368	2	60	3	4	3.31	2.06	15271.2	29.86	0.511427	3.3	0.9	5.7	1.55455	1	0	0	180	1	0	27	24	0	0	0	1	6.88172	0	1	2	0	0	0
38406	2	49	1	3	3.73	2	17568.1	36.21	0.485173	1.8	0.4	4.5	1	1	0	0	176	1	1	19	21	0	0	0	1	1.80451	0	1	1	0	0	0
38409	2	63	1	2	0.78	2.03	16599.8	34.35	0.483255	1.3	0.5	4.4	1.69231	1	0	0	177	1	1	31	26	1	0	0	1	31.1111	0	4	3	0	0	0
38410	2	63	1	4	5	2.03	15202.5	30.93	0.491513	1.5	0.5	3.9	1.3	1	0	0	158	1	0	22	23	0	1	1	1	11.4865	0	4	1	0	0	0
38443	2	40	4	4	0.52	2	25042.5	51.3	0.488158	2.2	0.7	3.9	1.24091	1	0	0	162	1	1	15	22	1	1	0	1	5.66406	0	4	3	0	0	0
38496	2	47	1	1	1.51085	2	18017.4	37.62	0.478931	1.8	0.6	3.8	1.26667	1	0	0	158	1	1	27	22	0	1	0	0	2.87671	0	1	2	0	0	0
38514	2	46	3	5	5	2	26244.5	51.27	0.511888	2.9	0.5	9	1.55172	1	0	0	161	1	2	34	21	0	1	1	0	5.49296	0	3	1	0	0	0
38568	2	67	3	2	1.14	2.01	19715.3	40.54	0.486317	1.7	0.4	3.6	0.847059	1	0	0	177	1	1	26	25	1	1	1	0	6.06061	0	1	3	0	0	0
38598	2	63	1	1	0.85	2.04	16205.9	33.35	0.485934	3.5	0.7	3	0.6	1	0	0	172	1	1	89	96	1	1	0	0	13.6364	0	4	3	0	0	0
38700	2	64	3	2	3.98	2.03	14054.8	28.02	0.501599	2.5	0.6	2.9	0.696	1	0	0	174	1	2	36	29	0	1	1	0	5.25	0	1	1	0	0	0
38702	2	54	1	1	1.63	2	13158.8	26.71	0.492654	2.2	0.4	3.6	0.654545	1	0	0	168	1	2	30	26	0	0	0	0	7.67442	0	4	2	0	0	0
38944	2	60	1	5	5	2.01	16825	33.25	0.506015	1.8	0.4	3.1	0.688889	1	0	0	173	1	2	15	19	0	1	0	0	9.03846	0	1	1	0	0	0
38962	2	42	1	3	1	2	23509.6	49.83	0.471796	2	0.7	6.4	2.24	1	0	0	167	1	1	26	29	0	0	0	0	3	0	1	3	0	0	0
38967	2	30	3	3	2.31	2	16565.3	33.85	0.489374	2.7	0.6	4.3	0.955556	1	0	0	169	1	0	14	19	0	0	0	0	18.835	0	1	2	0	0	0
3897	2	63	1	1	1.62	2.1	21937.7	47.59	0.460973	2.6	0.6	4.6	1.06154	1	1	2	63	1	2	62	42	0	0	1	0	11.9231	0	4	2	0	1	0
39021	2	46	1	3	0.77	2	16267.7	33.66	0.483295	2.5	0.5	4.4	0.88	1	0	0	172	1	2	30	26	0	0	0	0	84.7826	0	1	3	0	0	0
39068	2	58	1	2	0.97	2	16127.8	31.83	0.506686	1.7	0.6	4.8	1.69412	1	0	0	175	1	4	20	19	0	1	0	0	3.60544	0	4	3	0	0	0
39136	2	36	1	3	2.35	2	13473.5	27.27	0.494078	2.3	0.4	3.3	0.573913	1	0	0	161	1	2	14	16	0	0	0	0	8.35714	0	1	2	0	0	0
39150	2	30	1	3	1.71	2	17196.9	36.51	0.471019	1.4	0.9	2.7	1.73571	1	0	0	166	1	3	40	42	0	0	0	0	5.36082	0	1	2	0	0	0
3926	2	21	1	1	1.2351	2	16566.9	38.34	0.432105	4.8	0.8	5.7	0.95	1	0	0	239	1	0	116	76	0	0	0	0	20.463	0	3	3	0	0	0
393	2	76	1	1	1	2.16	13321.6	30.11	0.442431	1.8	0.6	3.2	1.06667	1	1	2	163	1	1	19	26	0	1	1	0	34.1667	0	1	3	0	1	0
39379	2	67	1	1	2.18	2.03	16496.8	36.03	0.457863	2.8	0.4	5.6	0.8	1	0	0	166	1	0	21	25	0	0	0	1	9.74359	0	1	2	0	0	0
39438	2	47	3	4	3.9	2	21663	44.34	0.488566	1.8	0.4	4.8	1.06667	1	0	0	173	1	3	14	16	0	0	0	0	64.4915	0	4	1	0	0	0
39464	2	44	1	1	0.77	2	15392.1	33.4	0.460841	2.3	0.5	4.2	0.913043	1	0	0	176	1	1	28	26	0	0	0	2	0.634921	0	2	3	0	0	0
39511	2	65	2	2	1.48	2.18	9763.8	23.42	0.4169	2.2	0.5	7.7	1.75	1	0	0	173	1	4	30	27	0	0	1	2	9.54545	1	1	2	0	0	0
39546	2	38	1	1	0.55	2	14530.3	29.33	0.495407	4.1	0.4	5.4	0.526829	1	0	0	172	1	2	19	18	0	0	0	0	4.33333	0	1	3	0	0	0
39577	2	67	1	4	1.23	2.05	13885.9	27.18	0.510887	3.3	0.8	3.3	0.8	1	0	0	169	1	3	16	18	0	0	0	0	7.63441	0	3	3	0	0	0
39606	2	36	1	3	1.24	2	15040	33.41	0.450165	2.4	0.4	5.2	0.866667	1	0	0	173	1	3	28	22	0	0	0	2	4.36364	0	1	3	0	0	0
39660	2	37	4	2	0.31	2	36379.3	72.28	0.503311	3.1	0.7	5.2	1.17419	1	1	2	96	1	1	29	26	0	0	1	0	153.175	0	4	3	0	1	0
39822	2	41	1	1	1.2944	2	16256.1	35.87	0.453195	1.6	0.6	4	1.5	1	0	0	172	1	1	38	34	0	0	0	0	24.2308	0	1	3	0	0	0
39840	2	35	3	4	3.92	2	21835.2	44.61	0.489469	2.2	0.4	4.2	0.763636	1	0	0	172	1	3	29	24	0	0	0	0	71.7073	0	1	1	0	0	0
39851	2	34	1	2	0.71	2	14897.6	31.27	0.476418	2.8	0.6	5.1	1.09286	1	0	0	158	1	2	23	25	0	0	0	0	1.15942	0	2	3	0	0	0
39860	2	58	4	5	5	2	17396.2	35.1	0.495618	3.3	0.7	3.6	0.763636	1	0	0	178	1	0	23	22	0	1	1	0	17.973	0	1	1	0	0	0
39961	2	43	2	4	5	2	19289.9	38.16	0.505501	1.8	0.6	4.7	1.56667	1	0	0	162	1	2	19	19	1	0	0	0	26.25	0	1	1	0	0	0
40	2	68	1	1	1.4275	2.17	13159.3	30.23	0.435306	3.5	0.5	6.1	0.871429	1	1	1	118	1	0	18	21	1	0	1	0	2860	0	4	2	1	0	0
40004	2	51	3	3	2.18	2	15397.3	31.75	0.484954	2.3	0.4	4.4	0.765217	1	0	0	179	1	4	23	21	0	1	1	1	4.35897	1	1	2	0	0	0
40085	2	62	1	4	2.65	2.01	16467.1	32.93	0.500064	2.7	0.5	6.1	1.12963	1	0	0	173	1	2	22	30	0	0	0	0	7.17949	0	1	2	0	0	0
40088	2	69	1	1	0.7	2.01	15550.2	36.03	0.43159	2	0.5	5.8	1.45	1	0	0	167	1	0	26	19	1	1	0	0	38.5185	0	1	3	0	0	0
40138	2	24	1	1	0.31	2	14732.6	28.83	0.511016	2	0.2	2.8	0.28	1	0	0	176	1	0	17	21	0	1	0	0	9.41176	0	1	3	0	0	0
40154	2	62	1	1	0.75	2.01	18807.7	37.5	0.501539	2.6	0.6	4.3	0.992308	1	0	0	173	1	0	13	16	1	0	1	1	5.57576	0	1	3	0	0	0
402	2	85	2	1	0.72	2.23	11359.5	23.21	0.489423	2.3	0.7	4.3	1.3087	1	1	1	29	1	1	7	21	0	0	1	1	6.47059	0	4	3	1	0	0
4020	2	60	3	3	2.8901	2.01	23796.3	49.8	0.477837	1.9	0.4	4.7	0.989474	1	0	0	233	1	2	21	20	0	1	0	1	17.0213	0	1	2	0	0	0
40211	2	62	3	2	1.02	2.06	20471.6	41.21	0.496763	2.1	0.6	7.2	2.05714	1	0	0	177	1	3	42	35	0	0	1	2	3.75	0	4	3	0	0	0
40223	2	57	1	1	1.4106	2	25527.1	59.12	0.431785	2.8	0.4	4.9	0.7	1	0	0	177	1	0	20	24	0	0	0	0	19.3636	0	4	2	0	0	0
40234	2	36	1	3	3.85	2	16164.9	32.47	0.497841	2.7	1	7.3	2.7037	1	0	0	173	1	4	24	26	0	0	1	0	193.137	0	3	1	0	0	0
40256	2	29	1	4	3.5	2	12631.5	27.01	0.46766	2.1	0.4	3	0.571429	1	0	0	161	1	1	14	20	0	0	0	0	9.90196	0	1	2	0	0	0
40282	2	67	1	3	1.4	2	12602	29.13	0.432612	2	0.4	3.3	0.66	1	0	0	173	1	0	14	21	0	1	0	0	6.27907	0	1	2	0	0	0
4033	2	64	4	2	1.6031	2.02	21191.9	43.12	0.491463	2.9	0.5	3.4	0.586207	1	1	1	125	1	1	20	24	1	0	1	0	11.5421	1	4	2	1	0	0
40422	2	61	1	3	2.3	2.21	12287.7	30.18	0.407147	1.9	0.6	2.7	0.852632	1	1	2	12	1	0	15	19	1	1	1	1	8051.14	1	1	2	0	1	0
40514	2	45	3	4	3.55	2	28340.4	56.22	0.504098	2.7	0.5	5.7	1.05556	1	1	2	169	1	2	22	20	1	1	1	0	66.5	0	3	1	0	1	0
40524	2	60	1	1	1.7073	2.13	15386.9	30.79	0.499737	2	0.7	3.7	1.295	1	1	10	75	1	0	48	39	0	0	1	0	4.63415	0	1	2	0	0	0
40548	2	64	3	5	1.89	2.01	16385.5	32.85	0.498798	2.4	0.7	5.2	1.51667	1	0	0	174	1	2	22	23	0	1	1	1	5.27778	0	1	2	0	0	0
40605	2	39	3	3	2.24	2	15518.7	30.58	0.507479	2.6	0.7	3.4	0.915385	1	0	0	178	1	0	16	18	0	0	0	0	3.05882	0	3	2	0	0	0
40653	2	44	2	1	0.21	2	15847.7	32.4	0.489127	1	0.4	6	2.4	1	0	0	160	1	4	24	27	0	0	0	0	98.5149	0	4	3	0	0	0
40683	2	57	3	4	0.91	2	17887.2	35.77	0.500062	2.8	0.6	3.1	0.664286	1	1	3	139	1	3	20	16	1	0	1	2	7.35294	1	4	3	0	0	1
40768	2	46	2	1	1.11	2	18084.7	35.67	0.507	3	0.6	4.7	0.94	1	0	0	166	1	3	36	31	0	1	0	0	13.4483	0	3	3	0	0	0
40875	2	51	3	4	0.52	2	22672.5	48.07	0.471656	2.5	0.4	7.7	1.232	1	1	2	139	1	3	17	17	0	1	1	2	4.59459	1	3	3	0	1	0
40887	2	56	1	1	1.42	2	11601.6	25.32	0.458199	2	0.4	4.7	0.94	1	0	0	176	1	1	20	25	0	0	0	0	9.80952	0	4	2	0	0	0
40971	2	60	1	1	1.17	2.08	16104.7	32.08	0.502017	1.2	0.3	5.3	1.325	1	1	1	142	1	1	22	22	1	1	1	0	8700	0	1	3	1	0	0
41090	2	30	1	2	0.41	2	9851.1	24.31	0.405228	2.5	0.4	3.3	0.528	1	0	0	172	1	0	16	20	0	0	0	0	14.0833	0	2	3	0	0	0
41092	2	63	3	4	4.9	2.07	24437.9	52.18	0.468338	2	0.6	5.5	1.65	1	0	0	157	1	1	28	28	0	1	1	1	11.2069	0	3	1	0	0	0
41105	2	66	4	5	0.98	2	20389.1	40.19	0.507318	2.9	0.5	4.6	0.793103	1	0	0	160	1	1	21	25	0	1	0	0	4.72727	0	3	3	0	0	0
41123	2	32	1	1	0.6	2	17191.2	35.7	0.481546	2	0.6	5	1.5	1	0	0	166	1	0	24	23	0	1	0	0	16.7391	0	1	3	0	0	0
41124	2	68	4	3	5	2	15787.9	33.45	0.471985	2.5	0.5	3.3	0.66	1	0	0	159	1	1	18	22	1	1	1	0	14.6154	0	1	1	0	0	0
41212	2	41	2	1	2.41	2	16347.8	32.42	0.50425	2.1	0.6	4.3	1.22857	1	0	0	166	1	0	12	19	0	0	0	0	17.9832	0	1	2	0	0	0
41233	2	35	1	5	5	2	14106.8	28.29	0.49865	2.6	0.6	6.6	1.52308	1	0	0	167	1	4	15	22	0	0	0	0	6.56716	0	3	1	0	0	0
41253	2	36	2	1	1.81	2	14406	28.93	0.497961	2.3	0.5	5.5	1.19565	1	0	0	160	1	0	18	15	1	0	0	0	20	0	1	2	0	0	0
41320	2	65	3	5	5	2.01	14257.7	28.28	0.504162	1.8	1	4.2	2.33333	1	0	0	169	1	0	46	35	0	1	0	0	18.8889	0	1	1	0	0	0
41382	2	59	5	3	2.65	2	10443.6	23	0.45407	1.6	0.3	2.4	0.45	1	0	0	167	1	1	18	24	0	1	1	0	7.10526	0	1	2	0	0	0
41464	2	60	3	3	3.73	2.03	23177.8	48.74	0.47554	3.1	1	5.6	1.80645	1	0	0	177	1	3	22	17	0	0	1	0	4.50704	0	1	1	0	0	0
41466	2	58	5	2	1.34	2	16381.3	33.65	0.486814	1.3	0.5	4.1	1.57692	1	0	0	169	1	1	21	25	0	1	1	0	14.4444	0	4	2	0	0	0
4241	2	25	1	5	4.85	2	11242.2	22.22	0.50595	2.2	0.5	5.4	1.22727	1	0	0	239	1	0	18	24	0	0	0	0	9.04412	0	2	1	0	0	0
4260	2	61	1	2	2.22	2.05	13392.5	29.63	0.451991	3.6	0.5	4.6	0.638889	1	0	0	248	1	0	22	28	0	1	1	0	28.75	0	1	2	0	0	0
4273	2	51	1	3	1.44	2	22922.7	48.93	0.468479	2.1	0.6	4.8	1.37143	1	1	10	106	1	1	18	18	1	1	1	0	4337.08	0	4	2	0	0	0
4283	2	42	1	2	2.01	2	18802	38.42	0.489381	1.4	0.4	3.4	0.971429	1	0	0	248	1	0	23	20	0	0	0	0	7.36842	0	4	2	0	0	0
4318	2	58	5	2	0.28	2	15956.4	33.01	0.483381	1	0.2	2	0.4	1	1	7	108	1	0	13	22	0	0	0	0	6.96	0	4	3	0	0	0
4336	2	67	3	3	3.03	2.01	18684.4	37.8	0.494296	2	0.5	5	1.25	1	1	1	104	1	2	17	21	1	0	1	1	224.595	0	1	2	1	0	0
4382	2	40	5	2	0.94	2	13279	27.03	0.491269	2.7	0.4	4.6	0.681481	1	0	0	235	1	1	15	19	0	0	0	0	2.72727	0	1	3	0	0	0
4445	2	76	3	4	1.46	2.05	12002.2	23.68	0.50685	1.8	0.5	4.2	1.16667	1	0	0	240	1	3	23	21	0	0	0	0	2.60504	0	4	2	0	0	0
4508	2	53	1	1	0	3	14155.2	29.74	0.475965	2.1	0.4	3.9	0.742857	1	1	2	186	1	2	19	22	0	0	0	1	80.2787	0	1	3	0	1	0
4526	2	40	1	3	1.98	2	19156.3	38.61	0.496149	2.6	0.9	4.6	1.59231	1	0	0	247	1	4	58	38	1	0	0	0	91.7098	0	3	2	0	0	0
4559	2	70	4	2	0	2.28	13728.5	28.54	0.481027	3.3	0.8	6.4	1.55152	1	1	2	1	1	3	18	23	0	0	0	2	8.92216	0	4	3	0	1	0
4571	2	61	3	2	1.9738	2.05	21291.5	42.34	0.50287	2.9	0.6	2.9	0.6	1	1	7	104	1	3	28	21	1	0	1	0	291.176	1	4	2	0	0	0
458	2	76	3	1	2.4	2.3	12151.2	24.05	0.505247	1.1	0.5	5.8	2.63636	1	1	10	52	1	0	9	17	0	0	1	0	549.138	1	4	2	0	0	0
4596	2	81	3	4	2.53	2.06	12309.5	25.92	0.474904	1.4	0.5	2.4	0.857143	1	1	2	24	1	0	27	31	0	1	1	0	15.8974	0	1	2	0	1	0
4734	2	80	3	1	0.93	2.26	10674.2	24.03	0.444203	1.5	0.4	4	1.06667	1	1	10	102	1	2	14	24	0	0	1	0	5.33333	1	1	3	0	0	0
481	2	63	1	1	1.63	2.23	14271.6	30.1	0.47414	4.3	0.8	8	1.48837	1	0	0	242	1	2	43	11	1	0	0	2	10.3448	0	1	2	0	0	0
4905	2	63	1	1	4.25	2.01	14768.6	29.19	0.505947	2.2	0.5	3.5	0.795455	1	0	0	236	1	0	26	22	0	0	0	0	7.0082	0	4	1	0	0	0
4918	2	63	3	2	2.71	2.03	15791.5	30.94	0.510391	1.6	0.5	2.4	0.75	1	0	0	242	1	2	23	20	0	0	1	0	5.21127	0	1	2	0	0	0
5060	2	68	3	2	0.96	2.1	11844.7	23.74	0.498934	3	0.7	4.2	0.98	1	1	10	160	1	3	14	17	0	0	0	2	28.8889	0	4	3	0	0	0
5076	2	55	1	2	1.31	2	17213.8	34.98	0.492104	1.4	0.3	4.3	0.921429	1	1	2	239	1	0	21	17	1	0	1	0	7.64706	1	4	2	0	1	0
5127	2	84	3	5	4.85	2	20390.5	44.26	0.460698	2	0.5	4.6	1.15	1	1	1	121	1	2	24	26	0	0	1	0	13.7037	0	4	1	1	0	0
5191	2	61	1	1	1.34	2.07	16823.8	33.69	0.499371	3.2	0.8	4.5	1.125	1	0	0	238	1	0	19	16	1	1	1	0	59.1463	0	1	2	0	0	0
5225	2	80	3	3	1.33	2.1	12518.3	25.39	0.493041	2	0.6	7.9	2.37	1	1	2	95	1	2	14	16	1	0	1	1	25.2083	1	4	2	0	1	0
5229	2	64	1	1	1.46129	2.06	17315.4	34.04	0.508678	2.2	0.6	4.2	1.14545	1	0	0	241	1	0	49	42	1	0	0	0	22.7907	0	4	2	0	0	0
5236	2	55	3	3	0.44	2	15186	36.97	0.410765	2	0.5	5.8	1.45	1	0	0	230	1	0	15	22	0	0	0	0	5	0	1	3	0	0	0
5238	2	79	3	3	0.86	2.03	13100	27.45	0.477231	1.6	0.4	3.5	0.875	1	1	2	136	1	2	18	22	0	0	1	0	15.1852	0	4	3	0	1	0
5265	2	81	3	3	1.58	2.01	15016	30.82	0.487216	2.2	0.7	5.4	1.71818	1	1	7	92	1	0	14	14	1	1	0	0	7.43902	0	4	2	0	0	0
5274	2	77	1	1	0.54	2.14	14555.2	33.12	0.439469	1.7	0.6	4.4	1.55294	1	1	1	32	1	3	16	23	1	0	0	0	151.591	1	4	3	1	0	0
5295	2	70	1	1	1.5	2.39	10576.3	24.6	0.429931	1.4	0.5	3.4	1.21429	1	1	10	240	1	0	12	13	0	0	0	0	6.25	0	1	2	0	0	0
5309	2	55	1	1	0.86	2	12259.3	25.28	0.484941	1.8	0.5	4.4	1.22222	1	0	0	247	1	1	18	16	0	0	0	1	4.28571	0	4	3	0	0	0
5332	2	70	2	1	2.04	2.08	12932.9	29.06	0.445041	2.5	0.5	4.8	0.96	1	0	0	246	1	0	15	22	0	1	0	0	14.5	0	4	2	0	0	0
5383	2	85	3	3	0.84	2.06	14817.7	30.35	0.488227	2.2	0.7	4.1	1.30455	1	1	2	31	1	1	17	26	0	0	1	0	60.5155	0	4	3	0	1	0
5488	2	44	1	3	2.88	2	18734.6	49.92	0.375292	2.4	0.6	3.6	0.9	1	0	0	238	1	2	18	15	0	0	1	0	6.70213	0	4	2	0	0	0
551	2	53	3	3	4.44	2	14670.1	29.2	0.502401	2.5	0.5	2.5	0.5	1	0	0	231	1	2	20	26	0	0	0	0	2.22222	1	1	1	0	0	0
5524	2	31	1	3	1.4227	2	11834.3	23.75	0.498286	1.8	0.6	3.9	1.3	1	0	0	243	1	0	17	15	0	0	0	0	11.4286	0	3	2	0	0	0
5528	2	34	1	1	1.62138	2	13329.9	26.16	0.509553	1.4	0.5	3.3	1.17857	1	0	0	237	1	2	13	16	0	0	0	0	3.93939	0	1	2	0	0	0
5553	2	45	1	1	1.24	2	13221.3	32.29	0.409455	2.2	0.8	7.5	2.72727	1	0	0	247	1	0	18	18	0	0	0	0	6.09524	0	1	3	0	0	0
560	2	66	3	3	1.19	2.08	17825.5	41.48	0.429737	3.9	0.7	4.4	0.789744	1	1	1	42	1	0	24	27	0	0	1	2	17.8261	1	1	3	1	0	0
561	2	77	3	3	0.99	2.1	17323.1	36.65	0.472663	1.6	0.4	3	0.75	1	1	4	62	1	1	14	27	1	0	1	0	493.684	0	4	3	0	0	0
5727	2	76	1	3	1.66	2.07	15054.6	29.95	0.502658	3.8	0.7	4.2	0.773684	1	1	9	144	1	4	11	14	1	0	0	0	5.66667	0	4	2	0	0	0
5833	2	69	1	1	1.24	2.03	20658.4	42.05	0.491282	1.9	0.6	5.3	1.67368	1	0	0	248	1	1	19	21	0	1	1	0	11.3462	0	1	3	0	0	0
5860	2	59	2	2	1.46	2	14619.5	30.53	0.478857	2.3	0.6	4.3	1.12174	1	1	5	238	1	1	20	17	1	0	1	0	102.969	0	4	2	0	0	0
5884	2	74	1	1	1.22	2.06	16451.5	32.42	0.507449	2.8	0.5	4.3	0.767857	1	1	6	234	1	1	21	28	1	0	1	0	470.796	0	4	3	0	0	0
5920	2	81	3	5	3.84	2.06	13099.6	26.78	0.489156	2.4	0.5	3.9	0.8125	1	1	5	211	1	2	31	37	0	0	0	1	14.1823	0	4	1	0	0	0
6045	2	21	1	2	0.6	2	16078	32.42	0.495928	2.3	0.8	8.6	2.9913	1	1	4	158	1	1	20	18	0	0	0	0	8.06452	0	1	3	0	0	0
6054	2	48	1	3	3.18	2	14373.6	31.73	0.452997	2.3	0.4	3.7	0.643478	1	0	0	249	1	0	20	22	0	0	0	0	5.12346	0	1	2	0	0	0
6079	2	64	1	1	3.02	2.21	16654.9	35.82	0.464961	3.1	0.8	4	1.03226	1	1	1	129	1	2	48	61	0	0	1	0	58.4615	0	1	2	1	0	0
6093	2	52	1	1	0.64	2	15054.9	32.79	0.459131	3	0.7	4.3	1.00333	1	0	0	231	1	4	39	29	1	0	0	0	7.85714	0	4	3	0	0	0
6115	2	81	3	4	5	2.03	13986.4	28.5	0.490751	2.9	0.5	3.5	0.603448	1	1	10	80	1	3	12	16	0	0	1	1	14.0385	0	4	1	0	0	0
6116	2	71	2	2	1.07	2.1	13000.2	26.61	0.488546	2.5	0.6	4.4	1.056	1	1	10	211	1	2	41	29	0	0	1	0	12.6316	0	1	3	0	0	0
6122	2	59	3	2	2.49	2	19559.8	38.32	0.510433	2.2	0.5	4	0.909091	1	0	0	237	1	3	21	17	0	0	1	1	6.95652	0	4	2	0	0	0
6184	2	73	1	1	0.38	2.24	14623.5	29.91	0.488917	2.1	0.7	7.6	2.53333	1	1	10	143	1	0	15	18	0	0	0	0	6.50602	0	4	3	0	0	0
6185	2	37	3	4	1.2	2	16076.7	35.09	0.458156	3.9	0.9	7.1	1.63846	1	0	0	229	1	4	30	18	0	0	0	2	9.19355	0	1	3	0	0	0
6189	2	67	1	4	4.03	2.17	15472	33.87	0.456805	3	0.5	3.9	0.65	1	1	10	218	1	0	14	18	0	1	1	0	5.93023	0	1	1	0	0	0
6198	2	73	5	2	0.65	2.18	11804.4	23.19	0.50903	1	0.5	4.2	2.1	1	1	10	49	1	0	21	22	0	0	1	0	13.5484	0	1	3	0	0	0
6222	2	61	1	5	1.5	2.03	16548	33.3	0.496937	1.2	0.3	3.8	0.95	1	0	0	234	1	0	22	21	0	1	0	0	4.78632	0	4	2	0	0	0
62221	2	41	4	5	3.6	2	26888.2	52.6	0.511183	2.2	0.6	9.2	2.50909	1	0	0	103	1	2	30	25	1	0	1	0	13.2787	0	1	1	0	0	0
62237	2	58	3	5	2.64	2.01	18668.3	39.9	0.467877	1.8	0.5	2.6	0.722222	1	0	0	95	1	2	20	19	0	0	1	1	5.07937	0	1	2	0	0	0
62417	2	26	2	4	4.66	2	15783.6	31.6	0.499481	2.3	0.4	5.6	0.973913	1	0	0	90	1	4	14	20	0	0	0	0	8.36735	0	3	1	0	0	0
6244	2	49	1	4	2.6092	2	19352.4	38.6	0.501358	2.3	0.4	4.4	0.765217	1	1	2	223	1	0	32	21	0	0	0	1	3.82716	0	4	2	0	1	0
6246	2	46	1	4	4.32	2	18043	41.82	0.431444	1.4	0.3	4.2	0.9	1	0	0	238	1	1	38	30	0	0	1	0	14.2544	0	4	1	0	0	0
62461	2	29	4	3	1.98	2	17026.8	35.3	0.482346	2.4	0.5	7.3	1.52083	1	0	0	100	1	3	12	19	0	0	0	0	3.66197	0	3	2	0	0	0
6249	2	70	2	1	0.17	2.08	16055.4	31.49	0.509857	1.8	0.6	4.5	1.5	1	1	4	136	1	1	23	22	0	0	1	0	33.8614	0	4	3	0	0	0
62772	2	46	1	5	5	2	18265.2	38.1	0.479402	2.8	0.5	6.9	1.23214	1	0	0	87	1	2	18	20	1	0	0	1	1256	0	3	1	0	0	0
62792	2	52	3	4	1.09	2.01	20917.5	42.3	0.494504	1.7	0.4	3.4	0.8	1	0	0	95	1	3	14	18	0	0	1	0	3.23077	0	4	3	0	0	0
62818	2	52	4	4	1.34	2.08	17195.3	37.3	0.461	3.2	0.9	5.6	1.575	1	1	10	56	1	2	15	17	0	1	1	0	409.524	0	4	2	0	0	0
6300	2	85	1	1	1.22	2.41	8863.4	23.47	0.377648	2.2	0.4	2.9	0.527273	1	1	10	38	1	1	18	24	0	0	0	1	398.527	0	4	3	0	0	0
63124	2	54	5	5	2.39	2.04	11352.5	23.1	0.49145	2.8	0.5	4.2	0.75	1	0	0	101	1	0	44	34	1	1	0	0	49.3151	0	1	2	0	0	0
63200	2	59	3	5	5	2.1	13554.1	26.9	0.50387	1.3	0.4	3.2	0.984615	1	0	0	105	1	3	16	25	0	1	1	1	557.692	0	1	1	0	0	0
63357	2	31	1	2	0.6	2	20043.7	39.2	0.511319	1.5	0.4	4	1.06667	1	0	0	88	1	1	22	22	0	1	0	0	18.7179	0	2	3	0	0	0
63397	2	51	5	2	0	2.0925	12841.5	28.3	0.453763	1.7	0.4	4.9	1.15294	1	0	0	108	1	0	14	17	0	0	0	0	4.64789	0	1	3	0	0	0
63445	2	21	1	4	0.01	2	13593.4	30.3	0.448627	1.7	0.6	5.7	2.01176	1	0	0	88	1	0	15	22	0	0	0	0	4.01408	0	3	3	0	0	0
6355	2	61	1	4	2.11	2.03	13109.5	26.99	0.485717	1.5	0.4	4.1	1.09333	1	0	0	233	1	0	18	20	0	0	0	0	8.17073	0	4	2	0	0	0
63572	2	28	3	5	3.67	2	17164.3	33.8	0.50782	2	0.4	3.4	0.68	1	0	0	85	1	2	19	20	0	0	0	0	8.53333	0	3	1	0	0	0
63733	2	58	2	4	2.6	2.05	16856	34	0.495765	2.8	0.7	8.1	2.025	1	0	0	103	1	4	24	20	1	1	1	1	8.8	0	4	2	0	0	0
6379	2	71	1	1	1.04	2.15	13750.2	36.5	0.376718	1.8	0.6	3.4	1.13333	1	0	0	246	1	0	24	25	0	1	1	0	7.07317	0	1	3	0	0	0
63793	2	27	3	4	1.02	2	13166	25.8	0.51031	2.4	0.8	6.2	2.06667	1	0	0	91	1	2	19	24	0	0	0	1	25.3846	0	4	3	0	0	0
63827	2	52	3	3	1.19	2.01	17183	39.9	0.430652	2.5	0.7	4.8	1.344	1	0	0	104	1	2	13	21	1	1	1	0	33.5294	0	1	3	0	0	0
63898	2	51	1	2	0.63	2.01	18479.5	38	0.486303	2.3	0.8	8.1	2.81739	1	0	0	104	1	0	19	20	0	0	0	0	8.8587	0	1	3	0	0	0
64055	2	59	4	3	1.02	2.05	19354.1	39.1	0.49499	1.2	0.2	3.1	0.516667	1	0	0	101	1	3	23	24	1	1	0	0	44.2396	0	4	3	0	0	0
64161	2	51	4	5	5	2.05	28973.7	59	0.49108	1.9	0.5	11.9	3.13158	1	0	0	100	1	2	12	20	1	0	1	1	13.494	0	3	1	0	0	0
64227	2	59	2	4	0.9	2.03	13707.5	26.8	0.511474	2.2	0.4	4.7	0.854545	1	0	0	103	1	2	31	30	0	1	1	1	5.22388	0	3	3	0	0	0
64360	2	54	1	1	1.5082	2.03	16155.4	32.1	0.503283	3.4	0.9	3.3	0.873529	1	0	0	104	1	0	19	21	0	0	0	0	10.8974	0	1	2	0	0	0
6438	2	31	1	1	0.85	2	13158	28.97	0.454194	2	0.7	9	3.15	1	0	0	248	1	2	24	21	0	0	0	0	4.6875	0	1	3	0	0	0
64602	2	59	1	4	5	2.09	8895.7	23.3	0.38179	1.3	0.1	2.9	0.223077	1	0	0	95	1	2	19	21	0	1	0	1	4.61538	0	4	1	0	0	0
64680	2	35	5	5	3.47	2	10516.6	24	0.438192	3	0.7	6.2	1.44667	1	0	0	105	1	0	21	25	0	0	0	0	10	0	1	2	0	0	0
64801	2	50	3	3	1.52	2.01	21006.3	41.6	0.504959	2.7	1.2	7.3	3.24444	1	0	0	98	1	4	23	19	0	0	0	2	6.44156	0	1	2	0	0	0
64828	2	58	1	1	1.39	2.03	11141.9	26.5	0.420449	1.7	0.4	3.8	0.894118	1	0	0	86	1	0	23	30	0	1	1	0	11.2698	0	1	2	0	0	0
64833	2	37	1	4	0.87	2	18458.2	37.2	0.496188	1.7	0.3	3	0.529412	1	0	0	105	1	3	14	16	0	0	0	0	12.4265	0	1	3	0	0	0
64886	2	59	2	1	0.81	2.01	17657.4	38.1	0.463449	2.1	0.3	2.7	0.385714	1	0	0	94	1	4	26	20	1	1	1	0	6.85714	1	1	3	0	0	0
652	2	54	2	1	0.61	2	13214.5	27.31	0.48387	2.2	0.3	2.7	0.368182	1	0	0	230	1	1	23	24	0	0	1	0	4.67532	0	4	3	0	0	0
65260	2	58	5	4	0.91	2.02	10871.3	24.5	0.443727	1.3	0.4	3.5	1.07692	1	0	0	92	1	2	21	24	0	0	1	0	26.2136	0	1	3	0	0	0
6529	2	81	2	1	1.08	2.39	9747.5	22.85	0.426586	1.4	0.7	5.9	2.95	1	1	10	70	1	1	11	21	0	0	1	0	8.0117	0	3	3	0	0	0
65375	2	52	3	3	5	2	13414.2	27.4	0.489569	2.2	0.3	2.4	0.327273	1	0	0	104	1	0	15	26	0	0	0	0	3.17308	0	1	1	0	0	0
654	2	67	1	1	0.73	2.41	10284.9	28.78	0.357363	3.8	0.5	6.1	0.802632	1	1	1	139	1	0	8	12	1	1	1	1	6.84211	1	4	3	1	0	0
65517	2	25	1	4	2.7	2	13450.4	26.4	0.509485	2.5	0.4	5.8	0.928	1	0	0	107	1	2	21	21	0	0	0	0	5.27027	0	1	2	0	0	0
6553	2	68	1	1	1.07	2.05	19874.8	39.4	0.504437	2.2	0.4	2.9	0.527273	1	1	2	229	1	1	16	19	0	0	0	0	6.12903	0	4	3	0	1	0
6565	2	76	2	1	1.7914	2.1	14770.5	29.03	0.508801	2.5	0.6	6.9	1.656	1	0	0	247	1	2	13	15	0	0	1	0	5.78947	1	4	2	0	0	0
65662	2	31	4	3	1.62	2	19566.9	41.6	0.470358	1.9	0.2	3.8	0.4	1	0	0	90	1	2	14	15	0	0	0	0	7.57225	0	3	2	0	0	0
65687	2	55	3	2	0.79	2.01	16503.6	33.3	0.495604	2.2	0.4	3.8	0.690909	1	0	0	109	1	1	43	49	1	1	1	1	6.98413	1	4	3	0	0	0
65753	2	30	3	3	0.3	2	18657	37.3	0.500188	2.3	0.3	5.1	0.665217	1	0	0	109	1	4	11	18	0	0	0	0	3.7069	0	2	3	0	0	0
65754	2	50	1	1	0.943185	2.01	21153.5	43.7	0.484062	2.5	0.5	4.1	0.82	1	0	0	101	1	0	20	15	1	1	1	0	6.76923	1	3	3	0	0	0
65757	2	45	3	3	1.45	2.01	16883.9	35.8	0.471617	2.3	0.5	6.5	1.41304	1	0	0	88	1	2	20	17	0	1	1	2	34.7273	1	3	2	0	0	0
65798	2	26	2	3	0.57	2	19119.9	38.5	0.496621	2.7	0.4	7.3	1.08148	1	0	0	99	1	0	46	28	0	0	0	0	11.2121	0	1	3	0	0	0
66000	2	54	2	5	5	2.01	11887.7	25.7	0.462556	1.8	0.4	3.3	0.733333	1	0	0	84	1	2	44	33	0	0	0	1	6.78571	0	4	1	0	0	0
6611	2	41	3	2	2.4032	2	12359.9	24.66	0.501212	1.6	0.6	5.3	1.9875	1	0	0	231	1	0	13	16	0	1	0	0	9.62025	0	1	2	0	0	0
66199	2	58	2	2	2.0448	2.07	14656.3	29.7	0.493478	2.5	0.4	1.7	0.272	1	0	0	85	1	3	19	22	0	1	0	2	5.5102	0	1	2	0	0	0
6622	2	48	1	2	1.29	2	19809.8	42.27	0.468649	3.5	0.4	3.5	0.4	1	0	0	240	1	0	26	23	0	0	0	0	4.25926	0	1	3	0	0	0
66256	2	49	1	5	2.01	2	17517.2	35.3	0.496238	1.7	0.5	3.2	0.941176	1	0	0	92	1	4	23	23	0	0	1	0	6.52174	0	4	2	0	0	0
66278	2	36	2	1	1.48	2	18723.4	36.9	0.507409	2.5	0.6	4	0.96	1	0	0	93	1	0	58	42	0	0	0	0	25.5474	0	2	2	0	0	0
6637	2	57	3	4	0.63	2	21363.2	46.76	0.456869	4.2	0.5	4.9	0.583333	1	0	0	232	1	3	19	19	0	0	1	1	3.45588	0	1	3	0	0	0
6662	2	41	1	1	1.22	2	19550.2	40.03	0.488389	2.1	0.5	3.9	0.928571	1	0	0	242	1	2	24	22	1	0	1	1	123.711	0	3	3	0	0	0
66628	2	41	3	4	3.4	2	16541.3	34.2	0.483664	2.1	0.5	6.5	1.54762	1	0	0	94	1	4	33	24	1	1	1	0	6.81818	0	1	2	0	0	0
6670	2	52	1	1	1.17	2	13340.2	26.52	0.503024	1.9	0.4	2	0.421053	1	0	0	248	1	0	12	19	0	0	0	0	11.3043	0	1	3	0	0	0
66798	2	56	2	4	0.4	2.04	15042.5	30.5	0.493197	2.8	0.6	3.7	0.792857	1	0	0	85	1	2	14	13	0	1	1	1	6.73684	1	1	3	0	0	0
66874	2	31	3	4	5	2	13183.9	27.2	0.484702	2	0.4	3.8	0.76	1	0	0	99	1	4	12	18	0	1	0	0	20	0	1	1	0	0	0
66943	2	46	3	2	0.67	2	14311.3	31.8	0.450041	3.6	0.6	4.4	0.733333	1	0	0	98	1	0	23	22	0	1	0	2	10.0893	0	4	3	0	0	0
671	2	82	3	3	2.4	2.02	13777.2	27.33	0.504105	2.5	0.6	3.6	0.864	1	1	6	66	1	0	16	23	1	0	1	0	25.5556	0	4	2	0	0	0
67236	2	48	1	2	1.4361	2.02	16311	36	0.453083	2.4	0.6	6.1	1.525	1	0	0	98	1	2	34	27	0	0	1	0	245.614	0	1	2	0	0	0
67274	2	46	5	1	2.68	2	10628.5	21.5	0.494349	1.4	0.5	2.3	0.821429	1	0	0	94	1	1	19	28	0	0	0	0	17.2	0	1	2	0	0	0
67283	2	56	5	5	5	2.01	13647	27.4	0.498066	1.4	0.3	2.2	0.471429	1	0	0	100	1	0	17	18	0	0	0	0	6.79612	0	1	1	0	0	0
67316	2	48	1	3	1.34	2.08	16958.8	44.1	0.384553	3.1	0.6	8.5	1.64516	1	0	0	87	1	0	26	19	0	0	1	0	6.75159	1	1	2	0	0	0
67368	2	23	2	3	0.81	2	12951	25.7	0.50393	2.2	0.4	3.5	0.636364	1	0	0	94	1	0	41	32	0	0	0	0	8.55263	0	3	3	0	0	0
67462	2	38	1	3	0.95	2	18506.2	38	0.487005	2.3	0.4	5	0.869565	1	0	0	90	1	4	38	43	1	1	0	2	18.3871	0	4	3	0	0	0
67873	2	50	1	1	0.77	2.01	18220.9	36.1	0.504734	2.2	0.4	5.3	0.963636	1	0	0	90	1	0	18	33	0	0	0	0	5.16129	0	1	3	0	0	0
67969	2	40	3	4	4.55	2	14096.1	30.5	0.462167	1.3	0.3	2.9	0.669231	1	0	0	104	1	3	24	24	0	0	1	0	5.21127	0	4	1	0	0	0
6801	2	69	3	4	2.67	2.16	14189.2	28.57	0.496647	3.6	0.7	2.6	0.505556	1	1	10	197	1	2	16	22	0	0	1	2	5.31646	1	1	2	0	0	0
68099	2	35	1	1	1.5774	2	13343.7	32.1	0.415692	2.4	0.6	4.4	1.1	1	1	1	65	1	4	69	51	0	0	1	0	11.8667	0	1	2	1	0	0
68171	2	58	1	1	0.33	2.04	18143.6	40.5	0.44799	2.9	0.5	2.7	0.465517	1	0	0	87	1	1	37	29	1	1	1	0	5.9542	0	4	3	0	0	0
68236	2	41	5	4	1.26	2	23005.9	47.2	0.487413	1.8	0.6	6.7	2.23333	1	0	0	91	1	2	22	21	0	0	1	0	9.58763	1	3	3	0	0	0
68428	2	44	3	2	0.63	2	17597.3	41.1	0.428158	1.1	0.3	2.7	0.736364	1	0	0	92	1	4	17	22	0	0	0	0	52.6316	0	4	3	0	0	0
6847	2	85	1	1	1.02	2.42	10409.4	25.67	0.405508	2.8	1.4	4.1	2.05	1	1	9	38	1	0	11	12	0	0	1	1	1210.87	1	4	3	0	0	0
68525	2	39	1	3	0.92	2	17142.2	34.4	0.49832	1.9	0.4	3.9	0.821053	1	0	0	87	1	0	34	27	1	0	0	0	26.4516	0	1	3	0	0	0
6859	2	52	1	2	0.5	2	14672.4	28.96	0.506644	1.9	0.5	4.4	1.15789	1	0	0	229	1	2	17	22	0	0	0	0	13.2934	0	4	3	0	0	0
68595	2	50	3	2	1.56	2.1	12756.9	38.5	0.331348	1.7	0.4	4.6	1.08235	1	0	0	102	1	2	17	18	0	0	0	0	56.9565	0	4	2	0	0	0
68605	2	46	4	3	0.12	2	16411.9	34.1	0.481287	3.3	0.7	6	1.27273	1	0	0	97	1	0	13	19	0	1	1	0	5.90476	0	4	3	0	0	0
68635	2	58	5	4	5	2.07	11839.2	23.4	0.505949	1.4	0.5	3.4	1.21429	1	1	2	41	1	0	49	30	0	0	1	0	12	0	1	1	0	1	0
68846	2	49	5	5	5	2	16201	37.3	0.434343	3.4	0.8	6.5	1.52941	1	0	0	103	1	2	24	19	0	0	0	0	17.2059	0	1	1	0	0	0
68864	2	57	2	1	0.66	2.02	17078.5	41.1	0.415535	1.4	0.3	6.7	1.43571	1	0	0	106	1	2	17	15	1	1	1	1	11.2925	0	1	3	0	0	0
68934	2	47	1	1	0.27	2	17790.9	37.9	0.469417	3.2	0.8	3.9	0.975	1	0	0	90	1	1	51	36	1	1	1	0	8.60215	0	4	3	0	0	0
68953	2	32	3	3	0.78	2	16080.1	31.5	0.510479	3.5	0.6	3.1	0.531429	1	0	0	97	1	2	132	90	0	1	0	1	81.5929	0	4	3	0	0	0
6898	2	45	1	1	1.59	2	14639.3	31.84	0.459777	1.6	0.4	4	1	1	0	0	246	1	4	31	27	0	1	0	0	48.6842	0	1	2	0	0	0
68992	2	53	4	4	0.44	2.19	16679.2	33.2	0.502386	5.2	0.7	4.6	0.619231	1	1	1	40	1	3	32	27	1	1	1	2	90.4706	0	1	3	1	0	0
68993	2	34	5	3	0.24	2	13240.7	26	0.509258	2.1	0.3	3	0.428571	1	0	0	105	1	0	47	37	0	0	0	0	15.4054	0	1	3	0	0	0
6904	2	69	1	1	0.7	2.06	13488.9	33.01	0.408631	3.2	0.6	3	0.5625	1	0	0	247	1	1	49	44	0	0	0	1	4.85437	0	1	3	0	0	0
69136	2	36	1	4	1.8725	2	11910.3	26.4	0.451148	2.8	0.4	2.8	0.4	1	0	0	87	1	2	21	20	0	0	0	0	20.6593	0	2	2	0	0	0
69171	2	40	2	4	2.31	2	13040.8	26.8	0.486597	1.8	0.3	2.7	0.45	1	0	0	103	1	2	20	18	0	1	0	0	6.09375	0	3	2	0	0	0
69272	2	43	2	1	0.56	2	12699.4	28.1	0.451936	2.2	0.5	6.3	1.43182	1	0	0	103	1	1	12	18	1	1	1	0	23.2479	1	2	3	0	0	0
69365	2	59	3	1	1.47	2.01	15659.9	34.6	0.452598	1.7	0.6	4	1.41176	1	0	0	101	1	2	18	20	0	1	0	0	23.8272	0	3	2	0	0	0
6940	2	54	5	2	0.29	3	17605.5	38.59	0.456219	4	0.9	7.1	1.5975	1	0	0	229	1	0	46	30	1	0	1	0	22.963	1	1	3	0	0	0
69428	2	42	3	4	2.71	2	22051.7	47	0.469185	3.3	0.5	3.9	0.590909	1	0	0	96	1	0	37	30	1	1	1	0	11.1511	0	1	2	0	0	0
69434	2	43	1	4	0.84	2	19180.2	37.7	0.508759	2.1	0.4	3.2	0.609524	1	0	0	95	1	2	26	27	0	1	0	0	5.11628	0	1	3	0	0	0
6972	2	63	3	4	5	2.12	9280.5	20.71	0.448117	1	0.5	4.4	2.2	1	1	3	148	1	2	16	23	0	0	0	0	9.25926	0	1	1	0	0	1
69758	2	42	3	3	0.97	2	20789.3	44.1	0.471413	2.8	0.6	7.7	1.65	1	0	0	93	1	1	49	29	0	1	1	0	5	0	4	3	0	0	0
69787	2	57	2	3	3.97	2	16819.9	36.7	0.458308	1	0.5	3.2	1.6	1	0	0	103	1	2	25	26	0	0	0	0	16	0	1	1	0	0	0
6979	2	41	1	2	0.31	2	15344.7	31.95	0.480272	2.6	0.4	3.1	0.476923	1	0	0	248	1	1	21	19	0	0	1	0	8.23129	0	1	3	0	0	0
7002	2	67	1	1	0.65	2.41	13335.5	34.57	0.385754	2.1	0.5	6.1	1.45238	1	1	9	225	1	0	22	23	0	0	1	0	7.05882	0	4	3	0	0	0
70183	2	37	1	2	1.03	2	17688.3	42.7	0.414246	2.7	0.6	4.2	0.933333	1	0	0	98	1	1	106	76	1	0	0	0	12.619	0	1	3	0	0	0
70229	2	30	1	3	0.61	2	17806.3	37	0.481251	3.2	0.5	5.2	0.8125	1	0	0	99	1	4	20	27	0	0	0	2	7.61062	0	1	3	0	0	0
70255	2	38	1	1	1.48468	2	13043.3	27.9	0.467502	1.4	0.5	4	1.42857	1	0	0	102	1	1	34	27	0	0	0	0	7.53846	0	2	2	0	0	0
70335	2	53	3	4	1.15	2.01	17977.6	36.5	0.492537	2.2	0.6	6.6	1.8	1	0	0	94	1	3	13	22	0	1	0	1	37.1728	0	4	3	0	0	0
70357	2	43	5	5	5	2	12070.9	24.6	0.490687	2.1	0.3	3.6	0.514286	1	0	0	95	1	2	18	21	0	0	0	0	7.72727	0	1	1	0	0	0
70389	2	56	2	3	1.574	2.02	16680.2	35.9	0.46463	2	0.5	4.2	1.05	1	0	0	97	1	0	20	22	1	1	1	0	4.57831	0	4	2	0	0	0
70443	2	52	2	5	3.3	2	17130.5	36.9	0.464241	2.2	0.5	5.7	1.29545	1	0	0	103	1	0	12	17	1	1	1	0	7.38462	0	1	2	0	0	0
7049	2	85	3	1	1.92	2.08	11839.6	23.93	0.49476	1.3	0.5	4.9	1.88462	1	1	1	168	1	0	19	24	0	0	1	0	3.46154	1	4	2	1	0	0
70533	2	51	3	5	3.31	2	14293.9	30.5	0.468652	1.4	0.4	4	1.14286	1	0	0	100	1	0	11	18	0	0	0	0	4.73684	0	4	2	0	0	0
70582	2	36	1	4	0.89	2	14803.2	32.3	0.458303	3.7	0.6	4.5	0.72973	1	0	0	90	1	4	109	66	0	0	0	0	7.98319	0	2	3	0	0	0
70727	2	44	4	5	4.34	2	16749.9	36	0.465275	2.4	0.4	3.8	0.633333	1	0	0	97	1	4	29	21	0	0	0	0	6.16071	0	1	1	0	0	0
70783	2	37	5	5	5	2	12398.2	24.3	0.510214	1.9	0.4	2.7	0.568421	1	0	0	86	1	3	21	23	0	0	0	0	7.3913	0	1	1	0	0	0
708	2	26	1	1	0.4	2	16984	34.67	0.489876	2.8	0.6	3.8	0.814286	1	0	0	244	1	0	61	29	0	0	0	0	7.36842	0	4	3	0	0	0
7085	2	60	1	1	1.24	2.03	13651.6	27.57	0.495161	2.2	0.5	3.1	0.704545	1	0	0	232	1	4	15	17	0	1	0	1	6.6055	0	4	3	0	0	0
70890	2	59	4	5	3.21	2.01	14056.6	33.5	0.4196	1.5	0.6	4.2	1.68	1	0	0	100	1	2	18	22	0	1	1	0	4.52991	0	2	2	0	0	0
70975	2	22	3	5	1.02	2	15418.4	31.9	0.483335	1.8	0.4	4	0.888889	1	0	0	94	1	4	23	20	0	0	0	0	8.03922	1	1	3	0	0	0
71047	2	52	4	3	1.18	2.08	25107.8	52.8	0.475527	2.7	0.5	4	0.740741	1	0	0	101	1	0	32	30	1	1	1	0	3.125	1	2	3	0	0	0
71048	2	52	1	2	0.13	2.18	9296.5	18.9	0.491878	1.9	0.7	6.1	2.24737	1	1	10	78	1	2	14	16	0	0	1	0	16.6379	0	4	3	0	0	0
71103	2	57	3	2	1.26	2.01	19104.1	37.8	0.505399	2.5	0.7	5.4	1.512	1	0	0	90	1	2	24	24	1	1	0	1	9.94975	0	4	3	0	0	0
7114	2	77	1	4	3.52	2.12	15159.8	30.17	0.502479	0.9	0.5	4.2	2.33333	1	1	2	193	1	2	42	35	0	0	1	0	17.1795	1	4	1	0	1	0
71232	2	55	3	3	0.73	2.02	21797.6	43.4	0.502249	3	0.7	3.6	0.84	1	0	0	91	1	0	48	34	1	1	1	0	28.9524	0	4	3	0	0	0
71252	2	41	2	4	0.25	2	15792.7	32.4	0.487429	2	0.4	4.5	0.9	1	0	0	109	1	0	24	25	1	0	1	0	26.9231	0	1	3	0	0	0
71321	2	54	4	4	4.96	2.01	16469.7	34.5	0.477383	2.4	0.7	5.8	1.69167	1	0	0	105	1	2	13	20	0	0	1	0	48.8889	0	4	1	0	0	0
7134	2	72	1	1	0.09	2.22	13442	32.27	0.416548	1	0.5	4.2	2.1	1	1	7	41	1	1	18	19	1	1	1	1	517.073	0	1	3	0	0	0
7146	2	52	3	1	3.2	2	15028.6	33.08	0.454311	3.1	0.6	5.4	1.04516	1	0	0	240	1	4	28	20	0	0	1	1	6.11765	0	1	2	0	0	0
7162	2	60	3	3	5	2.07	13209.3	27.32	0.483503	1.9	0.5	3.7	0.973684	1	0	0	246	1	1	19	20	0	1	0	0	12.0833	1	1	1	0	0	0
71628	2	53	2	3	1.56	2.02	22113	52.7	0.419602	1.8	0.2	6.9	0.766667	1	0	0	87	1	2	23	22	0	0	1	1	5.37037	0	4	2	0	0	0
71787	2	50	4	4	2.0179	2.02	22212.5	48	0.46276	1.9	0.3	5.6	0.884211	1	0	0	91	1	2	14	14	1	1	1	0	59.7015	0	3	2	0	0	0
71793	2	57	3	5	5	2.01	17454.1	34.6	0.504454	3.2	0.5	6.5	1.01562	1	0	0	102	1	2	24	23	0	1	0	0	7.77778	0	1	1	0	0	0
71849	2	56	2	3	1.1	2.03	13239.6	32.1	0.412449	1.4	0.4	2.5	0.714286	1	0	0	88	1	0	14	20	0	1	1	0	9.28571	0	4	3	0	0	0
7211	2	63	3	3	2.67	2.04	14442.8	28.78	0.501835	2.1	0.6	6.8	1.94286	1	1	2	201	1	0	24	20	0	0	0	2	5	0	4	2	0	1	0
7217	2	68	1	1	0.44	2.05	15187.7	34.22	0.443825	1.8	0.4	3.2	0.711111	1	0	0	233	1	0	24	32	1	0	1	0	10	0	4	3	0	0	0
7277	2	71	3	4	2.2225	2.14	12140.8	24.56	0.494332	1.3	0.6	4.2	1.93846	1	1	10	230	1	2	23	31	0	0	1	1	11.6049	0	4	2	0	0	0
7293	2	38	1	3	1.62	2	15118.1	30.57	0.49454	2.4	0.7	4.4	1.28333	1	0	0	233	1	4	141	67	0	0	0	2	32.2973	0	1	2	0	0	0
7318	2	68	1	1	1.5757	2.12	12908.5	27.36	0.471802	1.7	0.4	3.1	0.729412	1	1	3	60	1	0	11	16	0	0	0	2	31.9608	1	1	2	0	0	1
7350	2	29	2	3	1.58	2	18302	38.02	0.481378	1.1	0.4	5.1	1.85455	1	1	2	81	1	2	18	17	0	0	0	0	6.33466	1	4	2	0	1	0
73566	2	56	3	3	0.48	2.01	13411.1	26.5	0.506079	3	0.7	5.5	1.28333	1	0	0	76	1	2	24	23	0	0	0	2	7.22222	0	4	3	0	0	0
73733	2	23	1	3	1.80925	2	15503.4	32	0.484481	3	0.9	8.2	2.46	1	0	0	80	1	3	21	22	0	0	0	0	14.4	0	3	2	0	0	0
73866	2	47	2	4	4.67	2.01	25119.3	50.9	0.493503	3.7	0.6	8.7	1.41081	1	0	0	66	1	3	25	25	1	1	1	1	56.0345	0	1	1	0	0	0
7388	2	71	1	2	1.64	2.02	18466.7	36.79	0.501949	1.8	0.4	2.8	0.622222	1	0	0	232	1	1	33	23	0	0	0	1	31.7241	0	4	2	0	0	0
73931	2	37	1	2	0.56	2	15482	32	0.483812	2.3	0.4	1.6	0.278261	1	0	0	78	1	0	23	25	0	0	0	0	17.7215	0	1	3	0	0	0
7398	2	78	4	1	1.7738	2.04	17736.9	40.2	0.441216	1.4	0.6	4.9	2.1	1	1	5	121	1	0	14	18	1	0	0	0	24.9107	0	4	2	0	0	0
74087	2	59	1	1	3.79	2.1	9920.3	25.9	0.383023	2.2	0.5	4.2	0.954545	1	0	0	62	1	0	16	18	1	1	0	0	13.8889	0	1	1	0	0	0
74153	2	59	3	2	2.9349	2.01	13454.5	27.9	0.48224	1.7	0.6	3.2	1.12941	1	0	0	67	1	0	22	33	0	1	1	0	8.81188	0	1	2	0	0	0
74237	2	51	3	5	5	2.02	24043.2	47.7	0.50405	3.3	0.7	8.8	1.86667	1	0	0	68	1	2	10	14	0	0	1	2	5.64516	0	4	1	0	0	0
74259	2	39	2	4	1.68	2	14342	29.4	0.487823	3.8	0.6	5.3	0.836842	1	0	0	73	1	0	23	25	0	0	0	0	5.46296	0	1	2	0	0	0
74264	2	46	1	2	0.84	2.01	15091.8	33.9	0.445186	1.8	0.6	6	2	1	0	0	66	1	4	9	17	0	0	0	0	55.2448	0	4	3	0	0	0
74399	2	31	3	3	1.2	2	19293.3	40.1	0.48113	3.9	0.8	6.5	1.33333	1	0	0	63	1	3	19	16	0	0	0	2	6.46617	0	3	3	0	0	0
74537	2	23	4	3	0.77	2	15532.2	31.5	0.493086	2.6	1.1	6.1	2.58077	1	0	0	74	1	0	10	20	0	0	0	2	12.1311	0	3	3	0	0	0
74704	2	54	3	3	0.97	2.02	16995.1	33.4	0.508835	3.6	0.6	4.5	0.75	1	0	0	69	1	1	16	19	0	1	1	0	10.9722	0	4	3	0	0	0
74717	2	47	5	5	3.20933	2.03	10894.5	21.8	0.499748	1.3	0.5	3.9	1.5	1	0	0	71	1	0	15	11	0	0	0	0	9.31034	0	3	2	0	0	0
74751	2	53	4	4	1.64	2.07	18593.2	37.1	0.501164	1.3	0.5	2	0.769231	1	0	0	63	1	0	10	19	0	0	1	0	4.72727	0	1	2	0	0	0
7476	2	41	3	2	0.72	2	16722.4	34.43	0.485693	1.1	0.7	4.4	2.8	1	0	0	242	1	3	18	19	0	1	0	2	3.40278	0	4	3	0	0	0
74787	2	45	3	4	1.16	2.01	19571.5	38.8	0.50442	2.8	0.7	7.7	1.925	1	0	0	68	1	4	33	29	0	1	0	2	10.814	0	4	3	0	0	0
74843	2	38	1	1	0.48	2	15993.4	35.9	0.445499	1.3	0.7	3.7	1.99231	1	0	0	66	1	4	300	294	0	0	1	2	222.527	1	1	3	0	0	0
74862	2	48	3	4	1.2	2.04	12956	28.6	0.453007	2.3	0.5	4.1	0.891304	1	1	1	18	1	2	15	19	0	1	1	2	16.2069	1	4	3	1	0	0
74971	2	47	5	5	3.53	2.01	17387.5	35.8	0.485684	2.1	0.3	3.8	0.542857	1	0	0	77	1	0	42	31	0	1	0	0	5.60976	0	1	1	0	0	0
75000	2	45	1	1	0.56	2.01	14436.5	30.7	0.470244	3.1	0.6	5.7	1.10323	1	0	0	82	1	1	16	17	1	0	0	0	11.875	0	4	3	0	0	0
75047	2	38	3	4	1.07	2	20869.2	43.1	0.484204	2.4	0.3	4.2	0.525	1	0	0	62	1	1	38	33	0	0	0	1	3.02326	0	3	3	0	0	0
75329	2	43	3	4	1.02	2	18008.4	35.5	0.507279	2.6	1	8.8	3.38462	1	0	0	85	1	3	13	17	0	0	0	0	6.55172	0	4	3	0	0	0
75521	2	49	1	2	0.74	2	13665.1	31.1	0.439392	1.9	0.5	6.1	1.60526	1	0	0	83	1	3	30	33	0	1	0	2	5.55556	0	1	3	0	0	0
75528	2	39	3	3	2.18	2	16920.2	35.6	0.475287	2.5	0.6	5.6	1.344	1	0	0	64	1	3	14	18	0	0	0	0	9.28962	0	1	2	0	0	0
75538	2	36	1	1	1.79	2	14815.7	34.2	0.433208	2.1	0.7	3.2	1.06667	1	0	0	68	1	0	21	23	0	0	1	0	5.3125	0	1	2	0	0	0
75640	2	22	3	3	0.97	2	26545.9	55	0.482653	1.9	0.7	8.6	3.16842	1	0	0	70	1	0	12	15	0	0	0	0	29.7417	0	1	3	0	0	0
75743	2	36	5	1	0.26	2	12982.2	25.9	0.501243	3.3	0.7	5.2	1.10303	1	0	0	69	1	1	26	23	0	0	0	0	206.944	0	1	3	0	0	0
75824	2	50	3	3	1.31	2	20939.6	44.5	0.470553	1.9	0.4	3.5	0.736842	1	0	0	77	1	1	20	17	1	0	0	0	5.7377	0	4	2	0	0	0
75894	2	46	3	3	3.79	2.06	16721	43.9	0.380888	1.9	0.5	5.5	1.44737	1	0	0	79	1	2	59	43	0	0	0	1	6.63934	0	1	1	0	0	0
76004	2	58	5	3	0.03	2.08	24983.3	54.9	0.455069	2.7	0.5	6.2	1.14815	1	0	0	62	1	1	18	26	0	0	1	0	10.8	0	4	3	0	0	0
76193	2	39	2	4	0.42	2	16476.1	35.3	0.466745	2.2	0.6	5.1	1.39091	1	0	0	69	1	0	26	24	0	0	0	0	4.7138	0	1	3	0	0	0
76215	2	43	1	3	3.82	2	21915.2	47.5	0.461373	2.8	0.6	8	1.71429	1	0	0	68	1	3	18	21	1	0	0	0	17.3077	0	1	1	0	0	0
76227	2	26	3	4	1.16	2	32703	64.2	0.509393	2.3	0.8	4.9	1.70435	1	0	0	68	1	2	68	31	1	0	0	0	21.236	0	1	3	0	0	0
76298	2	57	3	5	5	2.1	15533.7	38.9	0.399324	1.4	0.7	4.9	2.45	1	0	0	75	1	3	25	22	0	0	0	0	5.95745	0	1	1	0	0	0
76375	2	30	3	4	1.27	2	14887.1	30.5	0.488102	2.4	0.5	6.1	1.27083	1	0	0	66	1	2	16	14	0	0	0	2	279.503	0	3	3	0	0	0
76409	2	20	1	2	0.59	2	14442.7	28.6	0.50499	2.8	0.6	3.5	0.75	1	0	0	71	1	1	46	37	0	0	0	0	35.3982	0	2	3	0	0	0
76496	2	23	1	2	0.3	2	13412.8	27.3	0.491311	2.2	0.6	4.7	1.28182	1	0	0	74	1	4	20	18	0	0	1	0	5.47945	0	4	3	0	0	0
7650	2	62	2	1	1.8487	2.05	15707.5	34.25	0.458613	2.1	0.4	4	0.761905	1	1	7	204	1	0	23	26	1	0	1	0	23.9394	0	1	2	0	0	0
76606	2	57	5	4	5	2.06	17665	35	0.504714	3.4	0.7	5.2	1.07059	1	0	0	64	1	1	26	27	0	1	1	0	25.2941	0	4	1	0	0	0
76704	2	50	3	4	0.6	2.03	14480.2	29	0.499317	2.2	0.4	3.7	0.672727	1	0	0	61	1	4	20	24	1	1	0	2	5.46875	1	1	3	0	0	0
77000	2	55	3	4	5	2.07	25376.3	50.3	0.504499	2.1	0.5	5.4	1.28571	1	0	0	79	1	2	56	57	1	1	1	0	8.48921	0	1	1	0	0	0
77094	2	57	5	5	3.81	2.02	13270.9	27.3	0.486114	2	0.7	2.3	0.805	1	0	0	71	1	4	67	65	0	0	0	1	18	0	1	1	0	0	0
77164	2	56	5	1	0.51	2.01	12736.2	27.5	0.463135	3.1	0.4	2.9	0.374194	1	0	0	70	1	0	28	27	0	0	1	0	7.89474	0	1	3	0	0	0
7718	2	71	1	1	1.14	2.17	8498.6	17.33	0.490398	3.8	0.7	5.5	1.01316	1	1	2	71	1	2	17	25	0	0	0	2	21.1765	0	1	3	0	1	0
77199	2	54	3	1	0.57	2.06	13079	28.2	0.463794	3	0.7	5.9	1.37667	1	0	0	70	1	4	24	24	1	1	1	2	9.74359	0	4	3	0	0	0
77290	2	44	4	3	1.31	2	12322.2	28.5	0.432358	2.2	0.4	4.2	0.763636	1	0	0	68	1	3	13	21	0	0	0	2	4.18182	0	4	2	0	0	0
77291	2	42	3	3	0.39	2	12406.8	28	0.4431	2.5	0.8	11	3.52	1	0	0	77	1	4	28	21	0	1	0	2	11.7073	0	4	3	0	0	0
77369	2	21	2	4	2.58	2	22397.2	47.9	0.467582	4	0.6	4.2	0.63	1	1	5	31	1	4	26	23	0	0	0	0	5.32609	0	3	2	0	0	0
7741	2	79	1	3	2.2151	2.25	9491.2	25.35	0.374406	1.8	0.5	3	0.833333	1	1	2	188	1	1	13	20	0	0	0	0	7.32143	0	1	2	0	1	0
77589	2	50	3	4	0.61	2.14	16270.6	42.3	0.384648	1.9	0.9	6.1	2.88947	1	0	0	83	1	2	71	50	1	1	1	0	8.78788	0	1	3	0	0	0
77600	2	58	2	4	3.75	2.09	20040.1	41.2	0.48641	3.2	0.8	4.8	1.2	1	0	0	71	1	4	39	34	1	1	1	1	25.4545	1	4	1	0	0	0
77624	2	57	3	5	4.81	2.01	13446	28.9	0.46526	1.6	0.6	4.2	1.575	1	0	0	76	1	0	23	23	0	0	0	0	5.83333	0	4	1	0	0	0
77655	2	55	2	4	1.93	2.01	13438.8	28.8	0.466625	1.4	0.5	3.2	1.14286	1	0	0	73	1	2	20	27	0	0	0	0	10.2857	0	4	2	0	0	0
77846	2	34	3	2	0.03	2	16362.4	37.3	0.43867	2.6	0.7	5.2	1.4	1	0	0	62	1	0	14	15	0	0	0	0	10.7647	0	2	3	0	0	0
77858	2	37	3	2	0.43	2	18064.2	39	0.463185	2.3	0.6	6.3	1.64348	1	0	0	77	1	1	19	17	0	0	0	2	8.73016	0	3	3	0	0	0
77872	2	42	1	1	1.38	2	16911.8	36.3	0.46589	2.2	0.6	5.2	1.41818	1	0	0	81	1	0	17	19	0	0	0	0	8.29268	0	1	2	0	0	0
77878	2	47	1	4	0.27	2	19641.3	40.9	0.480227	2.5	0.6	6.7	1.608	1	0	0	83	1	4	29	25	0	0	1	2	7.55906	0	3	3	0	0	0
77991	2	30	5	3	1.55	2	9621.8	22.1	0.435376	1.7	0.6	3.1	1.09412	1	0	0	59	1	0	15	20	0	1	0	0	8.97059	0	1	2	0	0	0
7809	2	71	3	2	2.49	2.04	14900.8	32.5	0.458486	2.2	0.4	3.5	0.636364	1	1	1	98	1	1	14	23	0	0	0	0	52.5352	0	1	2	1	0	0
78161	2	34	2	3	1.14	2	21618.8	43.1	0.501596	3.1	0.8	8.3	2.14194	1	0	0	71	1	4	22	20	1	0	0	2	20.8434	1	4	3	0	0	0
78187	2	41	1	2	0.54	2	12598.2	27.1	0.464878	1.6	0.5	5.1	1.59375	1	0	0	82	1	0	18	21	0	0	0	0	5.13158	0	1	3	0	0	0
78263	2	41	1	2	1.07	2	17213	34.8	0.494626	1.9	0.4	3.6	0.757895	1	0	0	65	1	0	13	19	0	0	1	0	20.6667	0	1	3	0	0	0
7836	2	71	1	1	1.4714	2.07	15954.8	37.77	0.42242	1.3	0.5	3.7	1.42308	1	1	1	94	1	1	21	23	0	0	1	0	15.1485	1	4	2	1	0	0
78360	2	38	4	2	1.29	2	13581.8	27.3	0.497502	5.7	1.1	3.2	0.617544	1	0	0	75	1	2	19	26	0	0	0	2	25.8491	0	1	3	0	0	0
78410	2	45	2	2	1.3994	2.01	17474.1	36	0.485392	2.1	0.8	5.3	2.01905	1	0	0	84	1	1	32	30	0	1	1	0	4.0625	0	1	2	0	0	0
78430	2	37	1	1	0.76	2	16642.9	34	0.489497	2.5	0.4	4.8	0.768	1	0	0	69	1	0	48	77	1	1	0	0	26.0784	0	2	3	0	0	0
78442	2	59	1	1	0.91	2.03	13919.6	29.5	0.471851	2.3	0.7	6.5	1.97826	1	0	0	77	1	3	18	20	0	0	0	0	57.3077	0	1	3	0	0	0
78444	2	52	3	4	1.74	2	14591.4	30.2	0.483159	2.9	0.5	4.5	0.775862	1	0	0	74	1	3	15	21	0	1	0	2	6.36656	0	1	2	0	0	0
7861	2	77	1	1	1.24	2.48	11636.1	31.54	0.368932	3.1	0.7	6.4	1.44516	1	1	10	80	1	0	12	18	1	0	1	0	6.66667	0	4	3	0	0	0
78772	2	30	1	1	0.18	2	13160.6	30.2	0.435781	2.4	0.6	6.5	1.625	1	0	0	78	1	0	20	19	0	0	0	0	7.55725	0	1	3	0	0	0
78806	2	46	3	1	0.42	2.07	14860.5	30.8	0.482484	2.1	0.7	15.5	5.16667	1	0	0	78	1	0	21	19	0	0	1	2	9.64706	0	1	3	0	0	0
78814	2	42	1	2	0.67	2	12725.1	26.5	0.480192	2	0.3	2.6	0.39	1	0	0	81	1	2	20	27	0	0	0	2	6.25	0	2	3	0	0	0
78872	2	28	1	1	1.61	2	15766.7	32.5	0.485129	1.4	0.4	3	0.857143	1	0	0	61	1	0	20	24	0	0	0	0	5.67568	0	1	2	0	0	0
7898	2	84	3	3	0.96	2.02	12006.7	26.19	0.458446	1.7	0.4	4.1	0.964706	1	1	2	97	1	1	15	19	0	1	1	1	16.2069	0	4	3	0	1	0
78994	2	54	4	5	3.94	2.01	20322.8	43.6	0.466119	1.9	0.4	4	0.842105	1	0	0	77	1	1	17	22	0	1	1	0	43.3333	0	1	1	0	0	0
79040	2	58	4	3	1.53163	2.01	17503.1	36.3	0.482179	1.6	0.4	2.6	0.65	1	0	0	82	1	0	17	23	0	0	0	2	5.64706	0	4	2	0	0	0
79068	2	36	5	5	5	2	18879.5	37.3	0.506153	2.7	0.5	5.4	1	1	0	0	68	1	0	31	33	0	0	0	0	7.1875	0	1	1	0	0	0
79187	2	52	5	2	1.04	2.01	15476.8	32.8	0.471854	1.4	0.4	2.2	0.628571	1	0	0	68	1	0	10	15	0	0	0	0	4.24779	0	3	3	0	0	0
7925	2	69	1	1	0.72	2.32	11800.8	25.09	0.470339	2.5	0.8	4.3	1.376	1	1	9	20	1	1	10	20	1	1	1	0	10125	1	4	3	0	0	0
79258	2	59	1	2	1.29	2.03	17690.8	35.1	0.504011	3.5	0.7	4.6	0.92	1	0	0	66	1	2	41	38	1	1	1	2	5.95238	0	1	3	0	0	0
7926	2	67	1	1	0.75	2.05	15040.8	29.52	0.509512	2.2	0.3	2.3	0.313636	1	0	0	248	1	0	19	25	0	0	1	0	8.94737	0	1	3	0	0	0
7932	2	83	3	2	1.44	2.14	15104.5	31.79	0.475134	2.6	1.2	8.4	3.87692	1	1	1	61	1	2	33	25	1	0	0	2	254.118	1	4	2	1	0	0
7936	2	82	3	1	1.15	2.16	15828.5	35.82	0.44189	2.5	0.8	7.1	2.272	1	1	1	63	1	0	40	19	1	1	1	0	3.75	1	4	3	1	0	0
79415	2	57	3	4	5	2.01	15293.3	31	0.493332	3.1	0.6	5.4	1.04516	1	0	0	66	1	4	27	27	0	0	0	0	7.90698	0	1	1	0	0	0
79466	2	36	5	2	2.18	2	9273.1	20	0.463655	2.2	0.5	2.2	0.5	1	0	0	81	1	0	20	24	0	1	0	0	50.4348	0	1	2	0	0	0
79491	2	34	5	5	5	2	12465.5	24.5	0.508796	2.9	0.5	3.6	0.62069	1	0	0	64	1	0	18	24	0	0	0	0	7.94118	0	1	1	0	0	0
79554	2	48	2	3	0.35	2.02	16761.9	39.4	0.425429	4.6	0.9	6.1	1.19348	1	0	0	68	1	2	22	23	0	0	0	2	4.43038	0	4	3	0	0	0
7961	2	36	1	4	0.79	3	14562.1	31.71	0.459227	2	0.4	5.1	1.02	1	0	0	245	1	4	18	21	0	0	0	0	3.65854	0	1	3	0	0	0
79630	2	59	5	3	4.51	2.03	10720.9	22.3	0.480758	2.4	0.5	4.2	0.875	1	0	0	81	1	2	14	24	0	0	0	0	5.27778	0	1	1	0	0	0
79750	2	56	3	4	3.25387	2.01	18558.9	37.8	0.490976	1.6	0.5	5.1	1.59375	1	0	0	79	1	4	25	19	0	1	0	1	14.094	0	1	2	0	0	0
79757	2	40	1	5	5	2	22500.8	44.2	0.509068	2	0.5	5.8	1.45	1	0	0	67	1	3	13	16	0	0	0	0	7.45283	0	1	1	0	0	0
79776	2	46	1	1	1.52	2	19591.2	45.4	0.431524	3.8	0.5	7.1	0.934211	1	0	0	80	1	4	24	22	1	1	0	0	10.8235	0	1	2	0	0	0
7987	2	76	4	2	1.77	2.12	17534.5	38.36	0.457104	2	0.5	6.7	1.675	1	1	1	127	1	3	20	30	0	0	1	2	2328.33	0	1	2	1	0	0
79950	2	37	2	3	2.15	2	18572	37.2	0.499247	3.5	0.6	7	1.2	1	0	0	83	1	0	19	17	0	0	0	0	5	0	1	2	0	0	0
80047	2	22	1	4	1.2	2	21006.3	41.4	0.507399	2.7	0.6	6	1.33333	1	0	0	83	1	0	119	78	0	0	0	0	3.87931	0	3	3	0	0	0
80102	2	57	4	4	3.43	2.01	12963.2	30.7	0.422254	2.2	0.6	3.8	1.03636	1	0	0	79	1	1	17	23	0	0	0	0	12.8125	0	4	2	0	0	0
80138	2	55	3	4	1.59	2.03	15740.6	35.1	0.44845	2.7	0.5	5.7	1.05556	1	0	0	70	1	0	23	24	0	0	0	0	7.53769	0	4	2	0	0	0
80264	2	21	1	4	2.30373	2	13201	25.9	0.509691	4.8	1.6	16.6	5.53333	1	0	0	82	1	3	20	22	0	0	0	0	5.40541	0	3	2	0	0	0
80371	2	39	1	3	1.47	2	12941.8	26	0.497762	1.7	0.2	1.3	0.152941	1	0	0	64	1	2	22	19	0	0	0	0	6.27737	0	1	2	0	0	0
80507	2	32	2	4	0.69	2	15168.4	36	0.421344	2.7	0.5	4.4	0.814815	1	0	0	62	1	2	16	20	0	0	0	0	5.13514	0	4	3	0	0	0
80519	2	36	1	3	1.47	2	16150.2	31.7	0.50947	3	0.6	3.1	0.62	1	0	0	64	1	4	21	19	0	1	0	0	9.47368	0	1	2	0	0	0
80654	2	30	1	5	1.58	2	14588.7	29.6	0.492861	2.4	0.5	6.1	1.27083	1	0	0	83	1	4	43	24	0	0	0	0	6	0	4	2	0	0	0
80656	2	33	2	1	0.76	2	18309.4	42.6	0.429798	2.8	0.6	4.3	0.921429	1	0	0	62	1	0	18	14	0	0	1	0	13.3333	0	1	3	0	0	0
8079	2	74	3	2	3.64	2.03	13704.3	28.05	0.488567	1.8	0.6	4.1	1.36667	1	1	10	170	1	1	22	29	0	0	1	0	6.5812	0	1	1	0	0	0
80815	2	56	2	3	1.7101	2.01	18240	36.1	0.505263	1.4	0.4	4.4	1.25714	1	0	0	63	1	0	23	21	0	0	1	0	11.7419	0	2	2	0	0	0
80854	2	27	5	4	3.33	2	10792.4	23.4	0.461214	3	0.5	3.6	0.6	1	0	0	69	1	2	13	18	0	0	0	0	7.14286	0	3	2	0	0	0
80892	2	59	5	5	5	2	16371.7	32.1	0.510022	2.8	0.7	5.1	1.275	1	0	0	79	1	2	20	23	0	1	0	0	12	0	1	1	0	0	0
80893	2	56	3	3	0.93	2.05	24098.8	49.4	0.48783	2	0.6	5	1.5	1	0	0	79	1	2	33	35	1	1	1	1	22.7119	1	1	3	0	0	0
81009	2	56	5	3	1	2.02	14795	33.2	0.445633	2.1	0.3	3.1	0.442857	1	0	0	67	1	1	36	37	1	1	1	0	4.52381	0	1	3	0	0	0
81107	2	54	1	4	2.19	2.02	19715.2	38.9	0.506817	1.9	0.6	6.5	2.05263	1	0	0	62	1	0	20	24	0	0	0	0	7.95031	0	1	2	0	0	0
8113	2	82	4	1	1.33	2.3	9163.9	24.6	0.372516	0.9	0.2	4.3	0.955556	1	1	1	19	1	0	35	25	0	0	0	1	20	0	4	2	1	0	0
81176	2	38	1	3	1.16	2	14947.4	33.1	0.451583	3.8	0.6	4.7	0.742105	1	0	0	66	1	0	19	16	0	0	0	0	10.1709	0	1	3	0	0	0
81264	2	21	3	3	3.79	2	17919.1	37.1	0.482995	2.8	0.5	3.6	0.642857	1	0	0	78	1	3	21	25	0	0	0	2	5.28139	0	3	1	0	0	0
81275	2	50	1	1	1.2	2	20086.3	41.4	0.485176	2.4	0.7	6.4	1.86667	1	0	0	83	1	0	33	26	1	0	1	0	6	0	1	3	0	0	0
81350	2	58	2	4	1.43	2.03	16912.5	35	0.483214	1.8	0.5	3.9	1.08333	1	0	0	65	1	0	18	21	0	0	1	0	18.1319	1	1	2	0	0	0
81442	2	32	2	1	1.0774	2	13159.2	29.2	0.450658	2.6	0.5	3.5	0.673077	1	0	0	80	1	1	16	21	0	1	0	0	41.4085	0	4	3	0	0	0
81444	2	51	1	4	2.97	2	14042.9	28.3	0.496216	2	0.4	2.8	0.56	1	0	0	81	1	2	20	20	1	1	0	0	6.66667	0	1	2	0	0	0
81481	2	28	2	3	3.81	2	14456.2	28.6	0.505462	3.3	0.7	7	1.48485	1	0	0	81	1	2	20	20	0	0	0	0	10.5479	0	1	1	0	0	0
8155	2	77	1	1	0.72	2.3	14201.2	28.05	0.506282	1.1	0.6	4.8	2.61818	1	1	10	72	1	2	10	10	0	0	1	1	867.647	0	4	3	0	0	0
81686	2	55	1	4	3.58	2.01	12991.9	26.2	0.495874	3.2	0.3	3.4	0.31875	1	0	0	68	1	2	25	26	0	0	0	1	6.66667	0	1	1	0	0	0
81714	2	58	5	4	5	2.01	16714.6	33.6	0.497458	1.6	0.4	3.7	0.925	1	0	0	66	1	1	24	25	0	0	0	0	5.16667	0	1	1	0	0	0
8172	2	37	1	2	1.19	2	17810.9	40.66	0.438045	3.1	0.3	6.1	0.590323	1	0	0	229	1	1	20	16	0	0	0	0	29.9145	0	1	3	0	0	0
8177	2	55	1	1	1.3397	2	12399.8	30.06	0.412502	1.7	0.5	3.2	0.941176	1	0	0	244	1	3	44	32	0	0	1	0	6.72727	0	4	2	0	0	0
81828	2	45	1	3	4.12	2	17676.7	36.5	0.484293	2.1	0.4	3.5	0.666667	1	0	0	62	1	4	19	25	1	0	0	0	5.80645	0	1	1	0	0	0
81866	2	53	4	4	0.86	2.01	14346	30.5	0.470361	2.7	0.6	4.7	1.04444	1	0	0	62	1	2	18	24	0	0	1	0	13.0612	0	4	3	0	0	0
8188	2	85	3	4	5	2.03	14445.4	30.77	0.469464	1.5	0.5	4.6	1.53333	1	1	2	66	1	2	11	19	0	0	1	1	4	0	4	1	0	1	0
8189	2	60	1	2	1.08	2.09	11213.8	26.6	0.421571	2.1	0.3	2.8	0.4	1	0	0	229	1	0	36	24	0	0	1	0	7.23684	0	1	3	0	0	0
82037	2	43	1	2	0.95	2	16942.7	35.7	0.474585	2	0.8	4.7	1.88	1	0	0	83	1	1	81	85	0	0	0	0	6.62162	0	3	3	0	0	0
82354	2	57	3	3	2.27	2.07	23230.5	49	0.474092	3.7	0.7	6.9	1.30541	1	0	0	64	1	2	30	25	0	0	1	1	6.12903	0	1	2	0	0	0
82372	2	44	3	3	1.2	2	15648.9	30.6	0.511402	2.2	1.1	8.9	4.45	1	0	0	63	1	2	21	16	1	1	1	2	9.72222	1	2	3	0	0	0
82417	2	51	1	1	1.58	2	14772	30.7	0.481173	2.3	0.4	2.8	0.486957	1	0	0	83	1	0	28	24	0	1	0	0	4.21053	0	1	2	0	0	0
82450	2	34	1	3	0.21	2	19165.6	39.5	0.485205	2.2	0.3	2.9	0.395455	1	0	0	62	1	4	17	18	0	0	0	0	10.5085	0	1	3	0	0	0
82609	2	46	3	4	1.47	2	21515.2	42.2	0.509839	4.3	0.6	6.4	0.893023	1	0	0	69	1	1	25	25	0	0	0	1	5.1497	0	1	2	0	0	0
8268	2	58	1	1	1.07	2	17769.9	38.72	0.458933	2.8	0.5	4.6	0.821429	1	0	0	248	1	0	23	24	0	1	0	0	7.53086	0	1	3	0	0	0
82769	2	55	5	1	3.33	2.01	13293	27.3	0.486923	2.9	0.4	3.5	0.482759	1	0	0	70	1	0	27	21	1	1	0	0	5.28302	0	1	2	0	0	0
8277	2	77	3	2	1.9724	2.03	18687.1	37.35	0.500324	3	1.1	6.9	2.53	1	1	1	164	1	0	16	18	1	0	1	0	11.6309	1	4	2	1	0	0
82794	2	55	2	4	1.54	2.04	9428.1	18.6	0.506887	1.4	0.4	3	0.857143	1	0	0	63	1	1	19	17	0	0	0	0	13.4722	0	3	2	0	0	0
82895	2	57	2	2	4.16	2.03	14802.3	30.6	0.483735	3.4	0.6	5.3	0.935294	1	0	0	71	1	2	23	20	1	1	1	0	10.2222	0	1	1	0	0	0
82932	2	23	3	4	2.02	2	16848.2	40.5	0.416005	3	0.8	6.9	1.84	1	0	0	68	1	3	16	21	0	0	0	0	14.0468	0	2	2	0	0	0
82978	2	41	5	3	3.84	2	10898.9	21.7	0.502253	2	0.4	3.3	0.66	1	0	0	82	1	2	17	24	0	1	0	0	6	0	3	1	0	0	0
82997	2	53	1	5	5	2	18299.1	36.4	0.502723	2.2	0.4	4.8	0.872727	1	0	0	68	1	4	37	25	1	0	1	0	19.1667	0	1	1	0	0	0
83050	2	46	2	5	1.65	2.01	11259.7	22.2	0.507194	2.1	0.5	3.6	0.857143	1	0	0	74	1	0	18	18	0	0	0	0	6	0	1	2	0	0	0
83061	2	55	1	3	2.3	2.02	19267.9	39.2	0.491528	1.9	0.4	3.7	0.778947	1	0	0	68	1	0	68	55	1	1	1	0	4.36364	0	1	2	0	0	0
83100	2	57	4	1	0.57	2.09	20897	42.9	0.48711	1.8	0.5	1.9	0.527778	1	0	0	70	1	0	28	25	0	0	1	2	5.48387	0	3	3	0	0	0
83140	2	44	5	1	0.02	2	14739.3	32.3	0.456325	2.4	0.6	5.7	1.425	1	0	0	68	1	2	19	19	0	0	0	0	9.80769	0	1	3	0	0	0
83150	2	43	2	2	0.84	2	15664.9	32.3	0.484981	3	0.6	4.2	0.84	1	0	0	75	1	4	21	32	0	0	1	0	6.5	0	4	3	0	0	0
83305	2	53	1	4	5	2.02	25724.7	53.6	0.479938	3.1	0.6	6.6	1.27742	1	0	0	77	1	4	23	21	0	0	1	0	21.0728	0	1	1	0	0	0
83391	2	56	1	4	2.42	2.02	18948.9	37.7	0.502623	2.8	0.6	6	1.28571	1	0	0	68	1	1	44	44	1	1	1	0	8.98551	0	1	2	0	0	0
83433	2	29	3	4	0.88	2	11615.1	22.8	0.509434	2.6	0.5	3.7	0.711538	1	0	0	68	1	2	22	24	0	0	0	0	8.80597	0	1	3	0	0	0
83658	2	50	2	4	5	2.01	15509.2	32.7	0.474287	1.7	0.4	4.9	1.15294	1	0	0	71	1	3	27	28	0	1	0	2	5.44776	0	1	1	0	0	0
83711	2	38	3	3	1.08	2	16892.2	33.5	0.504245	2	0.4	3.5	0.7	1	0	0	68	1	0	47	31	0	0	0	0	13.871	0	1	3	0	0	0
83757	2	57	2	1	0.77	2.07	17873.3	35.4	0.504895	1.8	0.6	4.1	1.36667	1	0	0	39	1	2	15	13	1	1	1	0	159.8	1	4	3	0	0	0
83837	2	45	1	2	2.18	2.01	17067.5	35.2	0.484872	2.4	0.5	4.1	0.854167	1	0	0	44	1	0	35	24	1	0	0	0	11.7131	0	1	2	0	0	0
83871	2	30	1	1	0.87	2	11697.6	27.4	0.42692	2.3	0.4	3.4	0.591304	1	0	0	39	1	0	14	22	0	0	0	0	9.47368	0	2	3	0	0	0
8397	2	67	3	3	3.16	2.02	14873.2	30.56	0.486688	1.7	0.7	5.2	2.14118	1	1	1	183	1	2	19	18	0	0	1	1	11.25	1	1	2	1	0	0
8408	2	54	1	1	3.25	2	14858.2	29.38	0.505725	1.8	0.5	2.9	0.805556	1	0	0	240	1	0	16	17	0	1	0	0	35.3684	0	1	2	0	0	0
84295	2	58	5	5	1.18	2.02	13271.8	29.5	0.449892	1.7	0.6	3	1.05882	1	0	0	53	1	2	16	24	0	1	1	1	5	0	4	3	0	0	0
84419	2	35	1	5	2.06	2	22389.7	45.8	0.488858	3.8	1	10.5	2.76316	1	0	0	39	1	2	22	15	0	0	0	0	3.75	0	1	2	0	0	0
84490	2	28	1	4	4.57	2	16533.6	32.9	0.502541	2.6	0.5	4.6	0.884615	1	0	0	46	1	2	43	59	0	0	0	2	18.8372	0	2	1	0	0	0
84555	2	56	1	3	1.7	2.05	15898.1	35.3	0.450371	2.4	0.8	5.4	1.8	1	0	0	49	1	4	18	17	0	0	0	2	7.15596	0	2	2	0	0	0
84569	2	55	1	5	5	2.02	19368.4	42.1	0.460057	2.6	0.5	4.1	0.788462	1	0	0	61	1	4	16	19	0	0	0	0	3.54167	0	1	1	0	0	0
84611	2	59	1	3	0.64	2.01	21000.5	41.3	0.508487	2.1	0.6	4.7	1.34286	1	0	0	49	1	0	51	35	1	0	0	0	21.9608	0	4	3	0	0	0
84628	2	32	1	4	1.74	2	14387.1	29	0.496107	2.2	0.7	6.1	1.94091	1	0	0	49	1	4	61	21	0	0	0	0	10.4854	0	1	2	0	0	0
8470	2	67	1	1	3.11	2.21	19059.9	39.12	0.487216	1.8	0.3	1.9	0.316667	1	1	1	183	1	3	17	19	0	0	1	1	7.84615	0	4	2	1	0	0
84716	2	44	3	2	1.07	2	19804.9	42.1	0.470425	1.8	0.4	4.4	0.977778	1	0	0	38	1	1	17	19	0	1	0	1	12.3656	1	1	3	0	0	0
84768	2	33	1	3	2.46	2	18370.8	37.2	0.493839	3.9	0.6	4.9	0.753846	1	0	0	57	1	4	22	26	0	0	0	0	4.9505	0	3	2	0	0	0
84783	2	47	2	1	0.75	2	14082.1	29.6	0.475747	1.7	0.4	5	1.17647	1	0	0	52	1	0	32	27	0	0	0	0	21.6923	0	2	3	0	0	0
8492	2	83	3	3	2.4073	2.11	17816.5	35.77	0.498085	1.8	0.6	4.1	1.36667	1	1	10	109	1	0	10	23	0	0	1	0	5.97701	0	4	2	0	0	0
85075	2	41	2	3	0.62	2	18396.6	39	0.471708	2.5	0.6	7	1.68	1	0	0	54	1	0	18	21	0	0	0	0	45.6522	0	1	3	0	0	0
8508	2	73	3	2	2.4	2.05	15975.2	31.33	0.509901	2.4	0.6	5.8	1.45	1	1	10	191	1	2	19	26	0	1	1	0	4.42105	0	1	2	0	0	0
85118	2	45	3	4	3.56	2.01	23299.7	48.4	0.481399	3.9	0.7	7.2	1.29231	1	0	0	41	1	1	33	23	0	0	0	1	12.8058	0	1	1	0	0	0
8514	2	78	1	3	2.73	2.06	14444.8	28.85	0.500686	1.5	0.5	5.4	1.8	1	1	7	37	1	2	17	17	1	0	1	0	73.75	0	1	2	0	0	0
85147	2	25	1	2	0.25	2	13642.8	27.5	0.496102	2.2	0.6	6.2	1.69091	1	0	0	49	1	3	18	17	0	0	0	0	8.53659	0	1	3	0	0	0
85166	2	53	1	2	1.2922	2.01	17056.6	33.8	0.504633	1.4	0.4	3	0.857143	1	0	0	47	1	2	18	21	0	0	0	1	4.85714	0	2	3	0	0	0
85192	2	53	3	4	0	2.1425	11513.7	22.5	0.51172	3.1	0.7	6.2	1.4	1	0	0	41	1	2	21	20	1	1	1	2	25.0704	0	2	3	0	0	0
852	2	76	3	3	1.6	2.04	14116	30.15	0.468192	2.4	0.5	4.5	0.9375	1	0	0	232	1	2	24	22	0	1	1	0	5.54054	0	1	2	0	0	0
85224	2	48	1	4	4.71	2.03	18648.6	38.8	0.480634	4.2	0.6	7.4	1.05714	1	0	0	50	1	3	28	34	1	1	0	0	6.08696	0	1	1	0	0	0
85288	2	55	3	3	2.23	2.03	15414.6	31.4	0.490911	2.1	0.6	7.1	2.02857	1	0	0	52	1	2	16	17	0	0	0	2	5.81818	1	4	2	0	0	0
85319	2	42	2	3	1.49	2	16165.5	32.9	0.491353	2.4	0.6	4.3	1.075	1	0	0	47	1	4	20	22	0	0	0	0	10.7	0	4	2	0	0	0
8532	2	73	3	3	5	2.08	12732.8	27.62	0.460999	2.8	0.6	6.1	1.30714	1	1	4	80	1	0	37	31	1	1	1	0	12.9268	1	4	1	0	0	0
85401	2	46	1	4	0.92	2.07	24483.2	52.8	0.463697	2.3	0.4	3.5	0.608696	1	1	10	31	1	4	13	21	0	0	1	2	9.12821	0	4	3	0	0	0
85453	2	42	2	2	1.05	2	12569.1	24.6	0.510939	2.4	1.4	5.7	3.325	1	0	0	47	1	3	12	20	0	0	1	2	9.32515	1	1	3	0	0	0
85483	2	32	3	4	1.29	2	13662.4	30.7	0.445029	2.2	0.5	2.8	0.636364	1	0	0	56	1	3	16	18	0	1	0	0	6.04027	0	3	3	0	0	0
85525	2	40	1	1	0.56	2	12877.8	25.2	0.511024	3.7	0.6	4.3	0.697297	1	0	0	39	1	4	43	33	0	1	0	2	6.66667	0	4	3	0	0	0
85614	2	55	3	3	2.16	2.04	20802.8	44.4	0.468532	1	0.5	4	2	1	0	0	51	1	0	12	19	0	0	1	0	5.94406	1	1	2	0	0	0
8566	2	34	1	1	0.95	2	14976.3	29.98	0.499543	3.3	0.5	5.9	0.893939	1	0	0	239	1	0	177	138	0	1	0	0	6.59751	0	4	3	0	0	0
85711	2	52	3	4	3.75	2.01	16937	34.1	0.496686	1.9	0.4	3.4	0.715789	1	0	0	38	1	0	24	28	0	0	0	0	7.71429	0	3	1	0	0	0
85722	2	41	1	1	0.69	2	15804.7	32.4	0.487799	2.9	0.9	3.9	1.21034	1	0	0	41	1	0	24	27	0	0	0	0	14.6746	0	1	3	0	0	0
85746	2	50	1	4	4.39	2.01	13465.7	28.4	0.474144	1.9	0.5	5.2	1.36842	1	0	0	45	1	2	18	12	0	0	0	0	5	0	1	1	0	0	0
85770	2	55	1	1	0.56	2.02	14597.9	29.8	0.489862	2	0.6	4.3	1.29	1	0	0	49	1	3	21	17	0	0	0	0	8	0	2	3	0	0	0
86005	2	55	2	4	3.91	2.01	18008.6	38.3	0.470198	2.3	0.4	3.5	0.608696	1	0	0	52	1	3	17	15	1	1	1	0	17.8723	0	1	1	0	0	0
86011	2	45	5	3	5	2.1	11253.8	23.5	0.478885	1.7	0.4	2.9	0.682353	1	0	0	57	1	2	17	22	0	0	0	0	358.427	0	1	1	0	0	0
86031	2	22	1	4	0.78	2	13042.7	26.7	0.488491	2.3	0.6	5.4	1.4087	1	0	0	55	1	0	15	17	0	0	0	0	5.85366	0	3	3	0	0	0
86032	2	50	2	2	0.52	2.01	13465.9	30.3	0.444419	1.7	0.6	5.1	1.8	1	0	0	49	1	0	20	17	0	0	1	0	7.31707	0	3	3	0	0	0
86087	2	31	1	4	2.36	2	19115.3	42.4	0.450833	2.9	0.4	3	0.413793	1	0	0	39	1	4	19	17	1	1	0	0	27.1362	0	2	2	0	0	0
86132	2	59	3	3	1.48	2	15805.3	30.9	0.511498	2.6	0.5	6.3	1.21154	1	0	0	42	1	2	15	18	0	0	0	0	6.70103	0	1	2	0	0	0
86149	2	54	4	3	2.88	2.01	15876.4	31.8	0.499258	2.7	0.5	4.6	0.851852	1	0	0	38	1	1	28	29	0	0	0	0	25.3521	1	1	2	0	0	0
86212	2	32	1	3	0.25	2	30029.7	60.7	0.494723	3.2	0.6	3.5	0.65625	1	0	0	46	1	2	21	18	0	0	1	2	8.72146	0	4	3	0	0	0
86308	2	22	2	2	0.2	2	13836.2	31.1	0.444894	3.3	0.6	5.4	0.981818	1	0	0	51	1	0	20	22	0	1	0	0	5.37634	0	2	3	0	0	0
86356	2	49	1	2	0.95	2	17299.2	36.1	0.479202	2	0.5	5.4	1.35	1	0	0	44	1	4	24	20	0	0	0	0	16	0	1	3	0	0	0
86399	2	35	5	3	2.46	2	12112	23.8	0.508908	1.6	0.4	2.9	0.725	1	0	0	40	1	4	30	28	0	0	0	0	8.57143	0	1	2	0	0	0
86705	2	59	1	1	0.46	2	19617.5	41.4	0.473853	2.7	0.6	4.9	1.08889	1	0	0	48	1	0	19	24	0	1	1	0	9.93789	0	3	3	0	0	0
86746	2	53	3	3	2.2947	2.02	22186.3	50.4	0.440204	3.1	0.8	6.3	1.62581	1	0	0	59	1	2	24	17	0	0	0	0	8.70968	0	1	2	0	0	0
86855	2	39	2	4	1.03	2	29074.3	57.2	0.508292	1.8	0.5	7.9	2.19444	1	0	0	58	1	2	15	14	0	0	1	0	11.7763	0	2	3	0	0	0
8687	2	48	1	1	1.17	2	14661.8	32.86	0.44619	2.4	0.4	6.3	1.05	1	0	0	247	1	0	13	16	0	0	0	0	14.4737	0	1	3	0	0	0
8688	2	56	3	2	3.62	2	17296.7	38.36	0.450905	1.5	0.5	4	1.33333	1	1	6	217	1	2	18	19	0	0	1	1	26.2921	1	1	1	0	0	0
8698	2	67	3	2	2.45	2.13	21802.4	44.25	0.49271	2	0.5	4.9	1.225	1	1	10	224	1	0	16	21	1	0	0	1	105.057	0	1	2	0	0	0
87084	2	56	4	3	1.87	2.06	23670.6	48.3	0.490075	2.9	1	6.8	2.34483	1	0	0	41	1	3	21	26	1	0	1	1	17.0769	0	3	2	0	0	0
87154	2	30	1	2	0.77	2	12553	25.9	0.484672	2.5	0.3	3.2	0.384	1	0	0	39	1	0	36	28	0	1	1	0	7.84946	0	1	3	0	0	0
87276	2	44	1	3	1.23	2	14307	29.2	0.489966	2.6	0.5	3.2	0.615385	1	0	0	39	1	0	18	18	0	0	0	0	8.35443	0	2	3	0	0	0
8730	2	58	1	1	1.05	2	12319.9	25.41	0.484845	1.8	0.3	3.9	0.65	1	0	0	239	1	0	72	64	1	0	0	0	72.5455	0	4	3	0	0	0
87329	2	52	1	1	1.28	2	13364.8	29	0.460855	2.3	0.4	3.1	0.53913	1	0	0	59	1	0	22	25	0	0	0	0	3.63636	0	1	3	0	0	0
87400	2	56	1	2	1.55	2.02	20175.8	39.6	0.50949	2.2	0.5	3.7	0.840909	1	0	0	60	1	2	24	19	0	1	1	1	15.4592	0	1	2	0	0	0
8745	2	24	1	4	0.63	2	15438.9	31.51	0.489968	1.5	0.3	3.8	0.76	1	0	0	243	1	3	11	17	0	1	0	0	3.8796	0	3	3	0	0	0
87482	2	29	1	4	1.84	2	17090.9	33.7	0.507148	3.2	0.7	6.2	1.35625	1	0	0	49	1	3	35	23	0	0	0	0	5.9596	0	1	2	0	0	0
875	2	74	1	1	0.08	2.3	13801.6	35.41	0.389766	1.6	0.7	3.9	1.70625	1	1	4	24	1	2	16	17	0	1	1	0	16.7757	0	1	3	0	0	0
87555	2	31	3	4	1.49	2	20594.5	41.3	0.498656	2.1	0.5	3.7	0.880952	1	0	0	35	1	3	22	22	0	0	0	0	9.63504	0	1	2	0	0	0
876	2	62	1	1	0.92	2.29	13561.2	28.25	0.480042	1.8	0.3	3.7	0.616667	1	1	10	207	1	0	5	26	1	0	0	1	86.5789	0	4	3	0	0	0
87711	2	46	1	5	4.74	2	16938.1	37	0.457786	1.6	0.6	6.4	2.4	1	0	0	50	1	0	19	20	0	0	1	0	21.0353	0	1	1	0	0	0
8786	2	76	3	1	1.13	2.16	14295.1	30.24	0.472722	2	1	8.8	4.4	1	1	3	142	1	2	20	23	0	0	1	1	42.3529	0	1	3	0	0	1
87870	2	55	1	1	0.94	2.02	18266.2	36.2	0.504591	3.5	0.6	4.2	0.72	1	0	0	52	1	0	32	27	1	1	1	0	26.4211	0	1	3	0	0	0
87961	2	44	2	1	1.48	2	16735.6	33.2	0.504084	2.1	0.5	3.9	0.928571	1	0	0	38	1	1	28	27	0	0	0	0	7.84314	0	2	2	0	0	0
87969	2	38	1	5	5	2	17710.2	35	0.506006	2.4	0.5	5.7	1.1875	1	0	0	48	1	2	28	23	0	0	0	0	8.16092	0	1	1	0	0	0
87995	2	54	3	4	1.19	2.03	13578.1	31.5	0.431051	1.6	0.6	3.6	1.35	1	0	0	45	1	4	24	27	0	0	1	2	9.23077	1	4	3	0	0	0
88000	2	43	1	2	0.31	2	23944.3	48.7	0.491669	2.9	0.6	8.4	1.73793	1	0	0	49	1	2	30	34	1	0	1	0	8.12155	0	2	3	0	0	0
88241	2	54	1	1	4.57	2.01	13144.7	26	0.505565	2.3	0.4	2.6	0.452174	1	0	0	47	1	0	51	45	0	1	1	0	6.66667	0	1	1	0	0	0
88504	2	22	3	2	0.66	2	21811.2	42.6	0.512	2	0.6	6	1.8	1	0	0	40	1	3	19	20	0	0	0	2	8.84462	0	3	3	0	0	0
88588	2	50	1	3	0.02	2.02	17928.5	35.2	0.509332	2.5	0.5	6.2	1.24	1	0	0	57	1	0	18	24	1	0	0	0	6.21053	0	1	3	0	0	0
88591	2	38	1	4	1.65	2	12861.2	29.3	0.438949	1.9	0.7	5	1.84211	1	0	0	40	1	1	14	15	0	0	0	0	7.1134	0	4	2	0	0	0
88689	2	41	1	2	1.0875	2	15384.9	33	0.466209	2.4	0.7	4.7	1.37083	1	0	0	51	1	0	46	35	1	1	0	0	11.1429	0	1	3	0	0	0
88728	2	52	1	4	2.97	2.03	16651.2	40.2	0.414209	3.2	0.7	6	1.3125	1	0	0	46	1	2	14	19	1	0	1	2	4	0	4	2	0	0	0
88744	2	27	1	2	0.86965	2	18041.2	37.3	0.483678	2.5	0.5	5.3	1.06	1	0	0	49	1	1	40	27	0	0	0	0	10.8125	0	2	3	0	0	0
88795	2	30	1	2	0.54	2	14339	29.2	0.491062	1.9	0.5	3.1	0.815789	1	0	0	47	1	0	48	28	0	0	0	0	10.3448	0	3	3	0	0	0
88842	2	26	5	5	5	2	16805.9	34.2	0.491401	3.3	0.5	5.1	0.772727	1	0	0	53	1	0	20	19	0	1	0	0	4.68531	0	1	1	0	0	0
89068	2	59	1	1	3.09	2	15767.2	33.1	0.47635	2.7	0.4	3.4	0.503704	1	0	0	47	1	3	31	29	0	1	0	0	21.3725	0	1	2	0	0	0
89122	2	58	2	2	1.96	2.01	16140.7	31.9	0.505978	1.5	0.3	2.2	0.44	1	0	0	44	1	1	19	20	1	1	1	0	8.78049	0	1	2	0	0	0
89175	2	44	1	1	4.52	2	13215.5	31.2	0.423574	3.1	0.6	3.9	0.754839	1	0	0	54	1	0	49	32	0	1	0	0	7.77778	0	1	1	0	0	0
89183	2	24	1	4	0.77	2	20791.6	48.2	0.431361	2.6	0.5	3.1	0.596154	1	0	0	38	1	2	22	24	0	0	0	1	4.8037	0	1	3	0	0	0
89197	2	47	5	4	4.12	2.01	14041.3	30.3	0.463409	3.4	0.7	5.5	1.13235	1	0	0	44	1	2	13	17	0	0	1	0	10.4348	0	1	1	0	0	0
89222	2	53	1	3	1.3	2.01	13791.7	28	0.492561	1.9	0.6	4.8	1.51579	1	0	0	39	1	0	15	19	0	1	0	0	17.8947	0	4	3	0	0	0
89255	2	55	1	3	0.88	2.06	16154.9	41.7	0.387408	2.2	0.4	3.4	0.618182	1	0	0	46	1	3	27	26	0	1	0	0	19.1566	0	4	3	0	0	0
89289	2	53	5	2	1.03	2.03	10075	21.5	0.468605	1.9	0.6	3.6	1.13684	1	0	0	57	1	0	11	29	0	0	0	0	5.38462	0	1	3	0	0	0
89359	2	30	3	4	0.86	2	12869.7	29.8	0.431869	1.7	0.6	3.1	1.09412	1	0	0	46	1	0	34	31	0	0	0	0	5.45455	0	1	3	0	0	0
89402	2	55	2	1	2.48	2.02	14649.8	30.2	0.485093	3.5	0.4	3.5	0.4	1	0	0	47	1	0	30	21	1	1	0	0	12	0	4	2	0	0	0
89435	2	46	3	5	1.42	2	14346.4	28.7	0.499875	2.3	0.8	4.9	1.70435	1	0	0	47	1	2	12	18	0	0	0	0	4.4898	0	4	2	0	0	0
89444	2	48	1	1	0.52	2	13566.8	31.1	0.436232	2	0.5	4.1	1.025	1	0	0	49	1	0	30	24	0	0	0	0	11.5789	0	3	3	0	0	0
8947	2	74	1	2	1.4429	2.25	19024.5	47.4	0.401361	2.4	0.9	6.8	2.55	1	1	7	109	1	1	14	18	1	0	1	0	778.702	1	1	2	0	0	0
89483	2	56	1	2	2.97	2.08	13613.4	34.3	0.396892	2	0.4	3.7	0.74	1	0	0	55	1	1	27	26	0	0	0	0	57.1875	0	1	2	0	0	0
8959	2	53	1	2	1.5451	2	8399.5	24	0.349979	1.5	0.5	6.2	2.06667	1	0	0	229	1	0	21	15	0	1	0	0	6.19048	0	4	2	0	0	0
89606	2	52	2	5	2.83	2	14309.2	29.2	0.490041	3.2	0.5	4.8	0.75	1	0	0	48	1	3	23	23	0	0	0	0	8.10811	0	1	2	0	0	0
89652	2	50	4	5	1.68	2.07	28055.9	61.7	0.454715	2.3	0.4	3.9	0.678261	1	0	0	52	1	1	21	22	0	0	1	0	4.61538	0	3	2	0	0	0
8968	2	65	3	3	3.12	2.06	16154.8	33.18	0.486884	2.5	0.6	2.4	0.576	1	0	0	232	1	0	19	21	0	1	1	1	6.80556	0	1	2	0	0	0
897	2	54	1	1	2.17	2	17227.3	33.68	0.511499	2.2	0.3	5.4	0.736364	1	0	0	238	1	0	65	38	0	1	0	0	25.9813	0	4	2	0	0	0
89711	2	36	3	5	4.54	2	17468.3	34.4	0.507799	1.8	0.2	3.2	0.355556	1	0	0	54	1	2	14	21	0	0	0	0	5.5	0	1	1	0	0	0
89786	2	57	1	1	0.95	2.01	16041.9	32.9	0.487596	1.4	0.5	3	1.07143	1	0	0	60	1	1	12	19	0	1	1	0	5.54054	0	1	3	0	0	0
89813	2	40	3	4	2.26	2	16460.2	32.3	0.509604	1.8	0.4	4.3	0.955556	1	0	0	46	1	2	25	19	1	1	1	1	7.09375	0	1	2	0	0	0
89833	2	36	4	4	1.87	2	22372.2	43.8	0.510781	2.4	0.5	3.7	0.770833	1	0	0	45	1	3	20	23	0	0	0	1	7.16049	0	2	2	0	0	0
89927	2	41	3	4	0.82	2	15939.9	31.7	0.502836	2.1	0.6	3.8	1.08571	1	0	0	45	1	1	26	29	0	0	1	0	5.35714	0	1	3	0	0	0
8996	2	71	3	4	2.8226	2.13	14930.3	29.49	0.506283	2.1	0.9	6.2	2.65714	1	1	8	240	1	2	14	15	1	0	1	0	11.6418	0	1	2	0	0	0
90093	2	24	1	4	1.36	2	21349.9	48.7	0.438396	2.4	0.7	8	2.33333	1	0	0	44	1	1	36	27	0	0	0	0	6.25551	0	3	2	0	0	0
90185	2	46	5	5	5	2	16442.4	32.3	0.509053	1.3	0.5	3.9	1.5	1	0	0	51	1	0	14	14	0	0	0	0	7.1875	0	1	1	0	0	0
90356	2	33	1	1	1.05238	2	15663	30.9	0.506893	2.5	0.6	4.2	1.008	1	0	0	38	1	1	17	25	0	0	0	0	7.05263	0	1	3	0	0	0
9040	2	68	1	1	0.06	2.12	14802.9	31.04	0.476898	2.5	0.6	3.4	0.816	1	0	0	240	1	2	40	41	1	1	1	0	143.214	0	4	3	0	0	0
90470	2	44	1	3	2.33	2	18510	41.8	0.442823	2.9	0.5	5.5	0.948276	1	0	0	44	1	0	19	21	0	0	0	0	13.5714	0	1	2	0	0	0
90501	2	21	3	4	2.5595	2	10889.9	24.4	0.446307	3.6	0.6	4.4	0.733333	1	0	0	51	1	3	61	74	0	0	1	0	19.2771	0	3	2	0	0	0
90547	2	28	1	1	0.61	2	14015.9	33.5	0.418385	1.1	0.4	4.1	1.49091	1	0	0	39	1	0	46	31	0	0	0	0	20.3125	0	2	3	0	0	0
90571	2	58	2	3	2.08	2.08	17252.3	34.8	0.495756	2.7	0.8	7.9	2.34074	1	0	0	50	1	2	27	27	1	1	0	2	21.9608	1	1	2	0	0	0
9077	2	64	1	1	1.82	2.06	12651.1	27.46	0.46071	1.7	0.3	3	0.529412	1	0	0	243	1	0	27	26	0	1	1	0	10.2083	0	1	2	0	0	0
90775	2	53	1	4	0.75	2	14963.1	35.9	0.416799	2.5	0.4	4.9	0.784	1	0	0	45	1	0	16	14	1	0	0	0	42.8571	0	1	3	0	0	0
90882	2	53	1	3	2.34619	2.01	18601.6	38.9	0.47819	2.4	0.5	5.2	1.08333	1	0	0	47	1	2	74	76	1	0	0	0	8.57143	0	1	2	0	0	0
90970	2	46	1	1	1.41	2.05	15022.9	37.7	0.398485	4	0.7	5.7	0.9975	1	0	0	49	1	1	18	20	0	0	1	1	5.68182	0	1	2	0	0	0
91102	2	51	1	4	2.8901	2.02	19922.9	42	0.474355	2.2	0.8	7.1	2.58182	1	0	0	54	1	3	17	20	0	0	1	2	5.71429	0	1	2	0	0	0
91111	2	46	1	1	1.0486	2	17097.7	35.5	0.481625	2.7	0.5	5.9	1.09259	1	0	0	38	1	0	17	20	1	0	1	0	44.2857	0	4	3	0	0	0
91128	2	54	1	4	2.76	2.03	14806	32.1	0.461246	1.8	0.4	3.2	0.711111	1	0	0	44	1	2	27	25	0	0	0	1	52.3622	0	1	2	0	0	0
91234	2	39	2	4	1.47	2	16521	33	0.500636	1.7	0.4	4.2	0.988235	1	0	0	57	1	4	18	19	0	0	0	0	5.33333	0	1	2	0	0	0
91363	2	40	1	3	1.14	2	12470.5	29	0.430017	2.3	0.7	4.1	1.24783	1	0	0	39	1	0	17	16	0	0	0	0	3.22581	0	1	3	0	0	0
91389	2	54	1	2	3.07	2.07	19535.5	41.8	0.467356	4.6	1.1	6.8	1.62609	1	0	0	46	1	3	20	26	0	0	0	0	5.80645	0	1	2	0	0	0
91449	2	50	1	1	0.62	2.02	15757.2	34.7	0.454098	2.3	0.5	4.5	0.978261	1	0	0	40	1	1	20	26	0	1	0	0	11.6552	0	1	3	0	0	0
91477	2	35	1	4	1.58	2	20710.4	44.9	0.461256	2.8	0.4	4.2	0.6	1	0	0	58	1	1	12	15	0	0	0	1	11.9444	0	1	2	0	0	0
91537	2	53	1	2	1.7729	2	15245.1	30.4	0.501484	3	0.6	2.7	0.54	1	0	0	39	1	2	43	35	0	1	0	0	4.28571	0	1	2	0	0	0
91566	2	25	3	4	1.63	2	23701.3	46.4	0.510804	4.6	0.7	9.1	1.38478	1	0	0	41	1	4	20	21	0	0	0	2	26.5306	0	1	2	0	0	0
91635	2	51	1	3	1.29	2.01	16799.8	33.7	0.49851	3.9	0.7	4.1	0.735897	1	0	0	41	1	2	25	24	0	0	0	0	6.72414	0	1	3	0	0	0
91652	2	58	1	3	5	2.02	14699.2	29.8	0.493262	3.2	0.6	4.9	0.91875	1	0	0	46	1	3	31	29	0	0	1	0	16.5714	0	4	1	0	0	0
91938	2	32	1	2	0.58	2	16575.6	34.2	0.484667	3.5	0.7	4.4	0.88	1	0	0	61	1	4	59	33	0	0	0	2	9.10526	0	2	3	0	0	0
92119	2	58	3	4	2.02	2.01	18193.4	35.8	0.508196	1.2	0.4	2.2	0.733333	1	0	0	51	1	3	27	23	0	1	0	1	13.6923	0	3	2	0	0	0
9216	2	41	1	1	1.1094	2	14196.8	28.64	0.495698	1.8	0.4	4.1	0.911111	1	0	0	238	1	3	17	19	0	0	0	0	6.06061	0	4	3	0	0	0
92184	2	40	1	1	1.19523	2	12688.1	29.1	0.436017	2.3	0.5	4.8	1.04348	1	0	0	39	1	0	37	18	1	1	0	0	6.75325	0	1	3	0	0	0
92203	2	40	1	1	0.21	2	20961	41.9	0.500263	4	1	5.6	1.4	1	0	0	40	1	0	23	27	0	0	1	0	8.4264	0	1	3	0	0	0
92212	2	33	5	5	4.99	2	14983	31.9	0.469687	2.6	0.6	4.2	0.969231	1	0	0	39	1	0	14	21	0	0	0	0	5.2	0	1	1	0	0	0
92225	2	42	1	5	2.31	2	17903.9	35.3	0.507193	2.3	0.4	3.4	0.591304	1	0	0	50	1	4	18	19	0	0	1	1	4.13223	0	4	2	0	0	0
92239	2	22	3	5	3.33	2	19034.7	37.4	0.508949	2.3	0.7	5.3	1.61304	1	0	0	39	1	2	13	19	0	0	0	0	7.19512	0	3	2	0	0	0
92260	2	50	2	3	2.31	2.01	14080	29.1	0.483849	1.5	0.5	3.9	1.3	1	0	0	57	1	4	13	18	0	0	0	0	5	0	1	2	0	0	0
924	2	42	1	4	1.5	2	19122.4	37.86	0.505082	3.6	0.6	4.7	0.783333	1	0	0	247	1	4	13	16	1	0	0	1	24	0	1	2	0	0	0
9244	2	75	1	1	1.6191	2.07	11381	25.7	0.44284	1.7	0.6	4.1	1.44706	1	0	0	233	1	1	30	32	0	0	0	0	9.01639	0	4	2	0	0	0
92497	2	29	1	1	1.01523	2	17945	38.7	0.463695	2	0.5	5.1	1.275	1	0	0	39	1	0	19	20	0	0	0	0	6.54412	0	1	3	0	0	0
9252	2	51	2	3	0	2	12183.5	24.49	0.497489	3	0.5	3.9	0.65	1	0	0	239	1	2	16	19	0	0	0	0	15.625	0	3	3	0	0	0
92527	2	55	2	3	2.46	2.05	16350.4	37	0.441903	3.2	0.8	4.1	1.025	1	0	0	61	1	2	46	33	0	0	1	0	7.36842	0	1	2	0	0	0
92641	2	56	1	3	2.27	2.03	17719.6	36.8	0.481511	3.7	0.6	5.4	0.875676	1	0	0	41	1	3	24	23	1	0	0	0	7.15232	0	1	2	0	0	0
92703	2	51	3	1	1.75	2.02	16718.2	33	0.506612	4	0.6	3.9	0.585	1	0	0	45	1	1	21	21	0	1	0	1	3.97516	0	4	2	0	0	0
92735	2	34	5	3	4.53	2	18417.5	37.3	0.493767	3	0.7	7.7	1.79667	1	0	0	47	1	2	18	21	0	0	0	0	5.5	0	1	1	0	0	0
92742	2	22	1	4	0.62	2	15168.3	33.7	0.450098	3.1	0.4	5.4	0.696774	1	0	0	49	1	3	18	19	0	0	0	0	15.2941	0	3	3	0	0	0
92752	2	54	2	3	3.92	2.12	10307.8	22.8	0.452096	1.7	0.9	7.8	4.12941	1	0	0	39	1	4	19	21	1	1	1	0	12.973	0	2	1	0	0	0
9279	2	51	1	1	1.32	2	13487	32.92	0.40969	2.5	0.5	3.5	0.7	1	0	0	247	1	4	18	23	0	0	0	0	4.64	0	4	2	0	0	0
93015	2	53	3	4	5	2.02	15480.8	30.5	0.507567	2.6	0.4	2.3	0.353846	1	0	0	39	1	4	32	41	0	0	1	1	8.71795	0	1	1	0	0	0
93017	2	52	5	3	1.03	2.05	9436.3	22.3	0.423152	1.5	0.6	7.2	2.88	1	0	0	59	1	1	17	21	0	0	0	0	6.52174	0	1	3	0	0	0
9302	2	82	3	3	2.5085	2.04	13820	29.84	0.463137	1.6	0.4	2.8	0.7	1	1	10	174	1	1	18	24	0	1	0	0	6.75676	0	4	2	0	0	0
93093	2	45	3	4	1.75	2	21234.2	44.6	0.476103	2	0.4	3.6	0.72	1	0	0	46	1	4	26	25	0	0	0	2	15.3077	0	1	2	0	0	0
93189	2	47	1	2	1.64	2	15718.1	32.5	0.483634	2.4	0.6	2.8	0.7	1	0	0	38	1	1	16	18	0	0	0	1	2.53968	0	1	2	0	0	0
93252	2	48	2	3	1.90463	2	16635.5	32.8	0.50718	1.2	0.3	2.7	0.675	1	0	0	41	1	2	16	15	0	0	1	0	5	1	1	2	0	0	0
93275	2	40	3	5	3.75	2	13430	27.6	0.486594	2.2	0.5	3.5	0.795455	1	0	0	37	1	0	15	22	0	0	0	0	5.37037	0	3	1	0	0	0
9341	2	71	3	3	2.67	2.05	15274.3	30.11	0.507283	2.4	0.8	6.2	2.06667	1	0	0	237	1	1	18	20	0	0	0	0	8	0	1	2	0	0	0
93417	2	51	3	4	1.26	2.03	24617.1	49.7	0.495314	1.6	0.7	6.9	3.01875	1	0	0	38	1	2	19	24	0	0	1	2	15.5477	1	4	3	0	0	0
93496	2	54	1	1	0.31	2.03	13960.5	27.3	0.511374	2.2	0.5	3.6	0.818182	1	0	0	40	1	0	44	28	0	0	1	1	5.94444	0	4	3	0	0	0
93568	2	46	3	2	0.76	2	17266.9	36.8	0.469209	2.8	0.5	4.8	0.857143	1	0	0	59	1	2	22	17	1	0	0	1	16.1429	0	4	3	0	0	0
9358	2	62	1	2	1.06	2.08	21667.2	45.91	0.471949	1.4	0.4	6.2	1.77143	1	1	2	34	1	1	22	24	1	0	1	0	2952.38	0	1	3	0	1	0
93661	2	27	2	4	0.74	2	20370.7	41	0.496846	2.1	0.3	4.9	0.7	1	0	0	61	1	3	20	21	0	0	0	0	6.72269	0	2	3	0	0	0
93714	2	54	4	4	1.86	2.01	19787.6	39.9	0.49593	3.2	0.4	2.4	0.3	1	0	0	19	1	2	22	16	1	1	0	1	41.9048	0	1	2	0	0	0
93760	2	54	1	1	1.20348	2.02	17399.2	37.7	0.461517	2.1	0.3	3	0.428571	1	0	0	37	1	3	20	21	0	1	0	0	35.9524	0	3	3	0	0	0
93891	2	56	1	3	1.8187	2.08	18218.7	44.6	0.408491	2.4	0.5	3.7	0.770833	1	0	0	33	1	0	28	25	0	1	0	0	77.1154	0	1	2	0	0	0
94034	2	54	2	2	0.41	2.04	14504.8	31.8	0.456126	2.7	0.5	4.4	0.814815	1	0	0	37	1	1	22	18	1	0	0	0	47.2727	1	1	3	0	0	0
94059	2	54	1	2	0.72	2.02	14936.9	31.1	0.480286	2	0.4	2.2	0.44	1	0	0	15	1	4	25	24	0	0	1	2	13.6986	0	3	3	0	0	0
94061	2	36	1	2	0.87	2	16186.1	32.9	0.491979	3.5	0.8	8.8	2.01143	1	0	0	17	1	4	10	13	1	0	0	0	383.75	0	1	3	0	0	0
941	2	21	3	1	0.58	3	12268.2	26.9	0.456067	2.4	0.4	3.1	0.516667	1	0	0	246	1	0	11	20	0	0	0	0	2.80303	1	3	3	0	0	0
94177	2	59	1	5	1.64	2.02	11527.8	25.9	0.445089	2.5	0.6	3.5	0.84	1	0	0	31	1	0	21	18	0	0	0	0	3.80531	0	4	2	0	0	0
94187	2	54	5	5	5	2.01	14769.7	29.6	0.498976	1.6	0.4	2.7	0.675	1	0	0	35	1	1	32	24	0	0	0	0	13.1579	0	1	1	0	0	0
9424	2	66	1	2	1.33	2.06	15088.4	30.19	0.499781	3	0.4	3.4	0.453333	1	1	1	202	1	3	94	60	1	0	0	1	26.875	0	4	2	1	0	0
94260	2	48	5	2	0.32	2.02	14816.4	34.5	0.429461	4	0.6	5.1	0.765	1	0	0	20	1	1	13	16	0	0	0	0	59.6721	0	1	3	0	0	0
94361	2	38	1	3	1.60662	2	15910.4	33.2	0.479229	3.4	0.5	3.2	0.470588	1	0	0	32	1	2	13	14	0	0	0	0	21.2162	0	2	2	0	0	0
94374	2	52	1	4	2.47	2	16641.8	34.5	0.482371	3	0.3	3.3	0.33	1	0	0	34	1	4	30	26	0	1	0	0	9.59184	0	4	2	0	0	0
9445	2	69	1	1	0.98	2.26	16727.6	35.36	0.473066	4.5	0.7	4.5	0.7	1	1	10	205	1	0	32	28	1	0	1	0	6.90909	0	4	3	0	0	0
94515	2	58	2	1	1.82	2.05	18613.4	44.6	0.417341	1.8	0.6	3.2	1.06667	1	0	0	34	1	1	26	17	1	1	1	0	148.571	0	1	2	0	0	0
94552	2	56	5	5	3.69	2.02	11910.3	24.3	0.490136	3.3	0.6	4.2	0.763636	1	0	0	16	1	0	21	23	0	0	0	0	40.5556	0	1	1	0	0	0
94651	2	57	3	3	1.27	2.01	19491.2	41	0.475395	1.6	0.5	4.8	1.5	1	0	0	24	1	1	17	18	0	0	0	1	5.03185	0	4	3	0	0	0
9474	2	40	1	4	2.52	2	17170.4	34.89	0.49213	1	0.6	7.1	4.26	1	0	0	236	1	2	17	16	0	0	0	0	8.37945	0	4	2	0	0	0
94861	2	56	4	2	1.79	2.02	18640.6	37.6	0.495761	3.6	0.6	4.5	0.75	1	0	0	29	1	1	29	16	0	0	0	2	27.5	0	1	2	0	0	0
95058	2	36	3	2	4.81	2	32109.7	63.4	0.506462	2.4	0.4	4.1	0.683333	1	0	0	20	1	3	11	10	1	0	0	0	5.14286	0	1	1	0	0	0
95071	2	38	3	2	0.35	2	14240	28.1	0.506762	1.8	0.3	4	0.666667	1	0	0	22	1	2	19	16	0	0	0	0	16.1111	0	1	3	0	0	0
95088	2	50	1	4	2.43	2.01	16270.2	33.1	0.491547	2.1	0.5	2.5	0.595238	1	0	0	22	1	0	28	23	0	1	0	0	7.16814	0	1	2	0	0	0
95094	2	37	2	1	0.48	2	14070.9	28.4	0.495454	1.1	0.5	3.6	1.63636	1	0	0	35	1	0	17	18	0	0	0	0	15.0962	0	3	3	0	0	0
95153	2	23	3	3	1.59	2	19770.2	43.4	0.455535	2.4	0.5	5.1	1.0625	1	0	0	33	1	4	15	13	0	0	0	2	7.95455	0	2	2	0	0	0
95191	2	54	1	1	0.51	2.03	15217.5	35.3	0.431091	1.6	0.4	4.4	1.1	1	0	0	29	1	2	26	24	1	1	1	0	6.5	0	4	3	0	0	0
95251	2	38	3	2	1.22	2	20665.4	40.6	0.509	2.5	0.9	5.2	1.872	1	0	0	21	1	2	20	20	0	0	0	0	6.70732	0	1	3	0	0	0
95289	2	56	1	4	3.95	2.04	14304.6	32.5	0.440142	1.8	0.5	6.9	1.91667	1	0	0	33	1	1	11	15	0	0	0	0	14.5968	0	4	1	0	0	0
95302	2	45	1	2	2.79	2.01	14333.6	29.3	0.489201	1.8	0.5	4.7	1.30556	1	0	0	32	1	0	13	14	0	0	1	0	12.8462	0	1	2	0	0	0
9535	2	60	3	3	4.07	2.04	14870.7	31.5	0.472086	1.1	0.3	3	0.818182	1	0	0	229	1	2	10	19	0	1	0	0	5.625	0	1	1	0	0	0
95366	2	44	1	4	4.78	2	24253.2	49.1	0.493955	1.7	0.3	3.4	0.6	1	0	0	33	1	0	12	13	0	0	0	0	16.2411	0	1	1	0	0	0
95391	2	44	1	1	0.01	2	12507.3	26.4	0.473761	2.7	0.4	3.4	0.503704	1	0	0	33	1	3	40	22	0	0	0	0	6.25	0	3	3	0	0	0
95501	2	25	3	3	0.81	2	19517	38.5	0.506935	1.4	0.4	4.8	1.37143	1	0	0	20	1	4	13	19	0	0	0	2	8.03922	0	4	3	0	0	0
95549	2	53	1	5	5	2.05	19910.9	40.6	0.490416	4.6	0.6	5	0.652174	1	0	0	25	1	4	32	29	1	1	1	0	10.8602	0	1	1	0	0	0
95551	2	57	1	1	1.18807	2.04	10900.6	26.4	0.412902	2.4	0.6	4.2	1.05	1	0	0	34	1	0	31	30	0	1	0	0	4.375	0	4	3	0	0	0
95700	2	59	2	1	1.89325	2	14745.3	31.8	0.463689	2.5	0.4	3.1	0.496	1	0	0	21	1	0	88	88	1	0	0	0	48.9474	0	1	2	0	0	0
95825	2	45	3	4	1.06	2	16112.3	32.7	0.492731	1.7	0.6	4	1.41176	1	0	0	33	1	3	17	16	1	0	0	0	5.48023	0	4	3	0	0	0
960	2	63	1	1	1.22	2.1	14050	29.54	0.475626	3.3	0.5	3.9	0.590909	1	1	6	140	1	1	17	23	0	0	0	1	9.70297	0	4	3	0	0	0
96003	2	49	1	2	1.02	2.03	15533.4	31.6	0.491563	2.7	0.7	4.2	1.08889	1	0	0	30	1	4	22	20	0	0	1	0	613.158	0	1	3	0	0	0
96124	2	52	5	3	0.08	2.01	13824.6	27.5	0.502713	1.6	0.5	3.9	1.21875	1	0	0	19	1	1	13	22	1	0	0	0	7.5	0	4	3	0	0	0
96249	2	58	1	1	1.36	2.02	14139.6	28.9	0.48926	1.3	0.6	3	1.38462	1	0	0	14	1	1	31	18	1	0	0	0	7.1875	0	1	2	0	0	0
9625	2	70	1	1	0.89	2.13	12932.8	30.06	0.430233	1.6	0.4	3.7	0.925	1	0	0	248	1	1	10	16	0	0	0	0	5.55556	1	1	3	0	0	0
96279	2	54	3	4	1.06	2.11	13943.2	33.4	0.417461	1.8	0.5	7.1	1.97222	1	0	0	32	1	3	11	11	1	1	0	2	22	0	2	3	0	0	0
96322	2	34	5	1	1.02	2	11745.5	24	0.489396	1.9	0.5	3.7	0.973684	1	0	0	16	1	0	13	15	0	0	0	0	4.47368	0	2	3	0	0	0
96358	2	48	3	4	1.66	2	13585.3	29.1	0.466849	3.5	0.4	4.2	0.48	1	0	0	27	1	3	29	20	0	1	0	2	23.271	0	3	2	0	0	0
96408	2	44	4	5	5	2	18567.1	44.6	0.416303	2.6	0.8	3.6	1.10769	1	0	0	31	1	4	14	25	0	0	0	0	19.1573	0	4	1	0	0	0
96469	2	42	1	5	4.63	2	13429.2	26.4	0.508682	1.9	0.6	5.1	1.61053	1	0	0	14	1	3	14	17	0	0	0	0	15.6944	0	1	1	0	0	0
96489	2	57	1	1	1.32	2.02	17948.7	41.7	0.430424	2.4	0.5	2.4	0.5	1	0	0	33	1	1	16	20	1	1	1	0	7.90323	1	1	2	0	0	0
96590	2	27	1	2	0.59	2	20104.6	40.9	0.491555	1.9	0.5	3.4	0.894737	1	0	0	14	1	4	15	14	0	0	1	0	6.76692	0	1	3	0	0	0
96600	2	25	4	4	2.73	2	21503.1	42.5	0.505955	2.6	0.7	7.1	1.91154	1	0	0	20	1	4	16	14	0	0	0	2	4.12409	0	3	2	0	0	0
96748	2	37	1	2	0.7	2	20863.3	43.2	0.482947	2	0.3	3.6	0.54	1	0	0	31	1	1	15	14	1	0	0	0	11.6463	0	1	3	0	0	0
96750	2	53	3	1	0.71	2.02	15812	37.6	0.420532	1.9	0.7	6.8	2.50526	1	0	0	19	1	1	13	14	0	1	0	1	16.6667	0	4	3	0	0	0
9703	2	55	3	4	4.18	2	16180.6	33.61	0.481422	2.5	0.4	2.5	0.4	1	0	0	245	1	3	15	17	0	0	1	1	5.88235	0	1	1	0	0	0
97147	2	37	2	1	1.15	2	11844.6	23.5	0.504026	2.3	0.8	6.4	2.22609	1	0	0	30	1	0	10	15	0	0	0	0	7.03704	0	2	3	0	0	0
97176	2	58	2	3	1.83	2.03	15239.5	37.1	0.410768	2	0.5	4.4	1.1	1	0	0	34	1	1	21	20	0	0	1	0	6.58537	0	1	2	0	0	0
9720	2	54	1	3	5	2	14021	31.81	0.440773	3.3	0.6	4.4	0.8	1	0	0	248	1	2	29	30	0	0	1	0	24.6667	0	1	1	0	0	0
97222	2	53	4	4	5	2.05	26431.7	52.4	0.504422	2.9	0.5	7.1	1.22414	1	0	0	19	1	2	20	14	1	0	1	0	4.65116	1	3	1	0	0	0
97257	2	26	1	3	1.97	2	20736.1	41	0.505759	3	0.5	2.3	0.383333	1	0	0	14	1	4	16	21	0	0	0	0	6.51376	0	1	2	0	0	0
97260	2	45	2	1	1.22	2.01	14858.5	30.5	0.487164	2.5	0.5	4.6	0.92	1	0	0	29	1	1	17	15	1	0	0	0	14.321	0	4	3	0	0	0
97356	2	29	1	3	1.25	2	14497.3	35.7	0.406087	3.3	0.5	6	0.909091	1	0	0	33	1	3	17	18	0	0	0	0	15.2577	0	3	3	0	0	0
97577	2	56	3	4	0	2.1	12335.5	30	0.411183	0.6	0.5	3.5	2.91667	1	0	0	25	1	1	11	20	0	0	0	0	110.297	0	3	3	0	0	0
9762	2	66	1	1	0.64	2.12	14311.2	32.41	0.441567	1.7	0.3	4	0.705882	1	0	0	246	1	4	60	43	0	1	0	1	5.98425	0	1	3	0	0	0
97672	2	45	1	2	0.48	2	16409.2	33.2	0.494253	2	0.4	4.9	0.98	1	0	0	29	1	0	13	17	0	0	0	0	6.21622	0	3	3	0	0	0
9774	2	80	3	5	5	2.01	15597.1	32.2	0.484382	1.7	0.7	4.1	1.68824	1	1	1	119	1	1	13	19	0	1	1	0	4.93333	0	1	1	1	0	0
97756	2	23	1	2	0.42	2	28955.8	59.7	0.485022	3	0.7	5.9	1.37667	1	0	0	23	1	2	36	29	0	0	0	1	11.6489	0	2	3	0	0	0
97760	2	55	2	3	2.47405	2.02	20836.5	41.8	0.498481	3.8	0.5	3.5	0.460526	1	0	0	20	1	2	23	19	1	0	0	0	19.4444	0	1	2	0	0	0
97974	2	44	5	2	1.97	2	11158.4	24.5	0.455445	2.4	0.7	5.6	1.63333	1	0	0	32	1	3	14	18	0	1	0	0	8.54167	0	1	2	0	0	0
98041	2	55	1	3	1.44	2.02	15377.8	36	0.427161	3.4	0.4	6	0.705882	1	0	0	33	1	4	17	21	0	0	1	2	8.78788	0	3	2	0	0	0
98169	2	28	2	4	0.85	2	16191.1	32.2	0.502829	2.1	0.6	4.2	1.2	1	0	0	20	1	3	14	16	0	0	0	0	5.10204	0	4	3	0	0	0
9842	2	79	1	1	0.75	2.17	13492.3	31.49	0.428463	2.9	0.5	2.6	0.448276	1	1	2	25	1	2	19	20	0	0	1	1	30.303	1	4	3	0	1	0
98444	2	59	3	3	0.65	2.04	18331	37.9	0.483668	2.3	0.6	4.9	1.27826	1	0	0	25	1	3	12	11	0	1	0	2	3.97059	0	1	3	0	0	0
9852	2	47	1	1	1.13	2	16450.2	33.12	0.496685	2.4	0.4	4.1	0.683333	1	0	0	239	1	0	20	20	0	0	0	0	15.1429	0	4	3	0	0	0
98781	2	55	3	4	1.52	2.01	17803.7	35.4	0.502929	2	0.4	3.8	0.76	1	0	0	33	1	2	14	18	0	1	0	1	4.81928	0	4	2	0	0	0
98797	2	55	3	4	3.82	2.08	10029.9	22.2	0.451797	2.3	1	2.5	1.08696	1	0	0	23	1	1	32	23	0	0	0	0	7.14286	0	1	1	0	0	0
98823	2	51	2	2	0.85	2.01	14934.8	34	0.439259	1.7	0.5	5.2	1.52941	1	0	0	21	1	2	56	49	1	0	1	0	14	0	4	3	0	0	0
9892	2	81	1	1	1.8	2.18	11829.1	26.61	0.444536	1.4	0.5	3.2	1.14286	1	1	7	60	1	1	15	19	1	1	1	0	156.818	1	4	2	0	0	0
98941	2	59	5	2	0.19	2.03	11219.4	23.6	0.475398	2.3	0.4	4.1	0.713043	1	0	0	25	1	0	19	20	0	0	1	0	5.71429	0	1	3	0	0	0
98958	2	23	3	3	1.35	2	8914.7	17.9	0.498028	2	0.7	4.6	1.61	1	0	0	34	1	1	11	15	0	0	0	1	20.6452	0	1	2	0	0	0
99012	2	51	2	3	0.58	2	13620.2	26.7	0.51012	2.4	0.5	5.6	1.16667	1	0	0	20	1	2	59	51	0	0	0	1	32	0	2	3	0	0	0
99062	2	29	2	4	2.1883	2	13104	27.2	0.481765	1.7	0.6	4.6	1.62353	1	0	0	30	1	3	105	74	0	0	0	0	7.14286	0	1	2	0	0	0
99193	2	44	5	4	4.52	2	17842.6	37.3	0.478354	2.4	0.5	5.7	1.1875	1	0	0	22	1	2	11	13	0	0	1	0	3.51648	0	1	1	0	0	0
99257	2	49	1	3	1.78	2	15964.1	32.8	0.48671	2.6	0.5	3.9	0.75	1	0	0	34	1	4	18	19	0	0	0	0	7.5625	0	1	2	0	0	0
99359	2	37	5	5	4.58	2	13791.7	28.7	0.480547	2.7	0.7	3.6	0.933333	1	0	0	35	1	2	23	14	0	0	0	0	2.5	0	1	1	0	0	0
99366	2	47	1	4	5	2	20158.5	40.6	0.496515	2.6	0.5	5.4	1.03846	1	0	0	33	1	4	13	14	0	1	0	2	10.8621	0	2	1	0	0	0
99466	2	29	2	1	1.37	2	18589.7	42	0.442612	2.2	0.5	4.6	1.04545	1	0	0	19	1	2	12	11	0	0	0	0	4.57831	0	2	2	0	0	0
99484	2	51	2	2	0.07	2.02	19875.4	41.7	0.476628	2.3	0.7	5	1.52174	1	0	0	29	1	4	35	23	0	0	1	2	11.4737	0	3	3	0	0	0
996	2	62	1	2	1.6639	2.18	10437.6	21.68	0.481439	2	0.6	5	1.5	1	0	0	236	1	1	25	20	1	1	1	1	2392.41	1	1	2	0	0	0
9968	2	84	3	2	0.68	2.25	11586.2	24.62	0.470601	2.2	0.8	6.2	2.25455	1	1	10	108	1	2	12	19	0	0	1	1	6.21849	1	4	3	0	0	0
9973	2	63	1	2	0.68	2.06	13252.8	26.6	0.498226	2	0.4	2.2	0.44	1	0	0	213	1	4	11	15	0	1	0	2	13.5	0	4	3	0	0	0
99811	2	48	1	2	1.1057	2.01	16826	34.1	0.493431	2.5	0.7	3.7	1.036	1	0	0	18	1	1	17	14	0	0	0	0	11.25	0	4	3	0	0	0
99838	2	48	3	5	2.79	2.04	16594	36	0.460944	1.7	0.9	10.2	5.4	1	0	0	20	1	1	15	14	0	0	1	0	105.797	1	4	2	0	0	0
99994	2	48	1	1	1.6361	2	13083.9	29	0.451169	1.7	0.5	3.2	0.941176	1	0	0	32	1	1	25	18	0	0	0	0	6.88073	0	1	2	0	0	0
10013	1	58	1	1	4.03	2.05	22869.6	29.52	0.774715	1.4	0.5	3.6	1.28571	1	0	0	209	1	4	58	104	0	1	0	2	4.52174	0	4	1	0	0	0
100192	1	56	1	3	1.44	2.05	26506.7	34.7	0.763882	3.7	0.6	4.7	0.762162	1	0	0	31	1	2	23	15	0	1	0	0	2.90909	0	1	2	0	0	0
100214	1	57	4	3	0.79	2.12	29298.6	52.8	0.554898	3.3	1	7.7	2.33333	1	0	0	30	1	2	62	37	0	0	1	2	28.5882	0	4	3	0	0	0
10029	1	85	3	2	2.71	2.14	20537	28.58	0.718579	1.5	0.3	1.4	0.28	1	1	3	39	1	2	17	18	0	0	0	1	8	0	4	2	0	0	1
1003	1	78	3	5	5	2.02	17318.7	27.4	0.632069	1.5	0.6	3	1.2	1	1	2	44	1	1	19	21	0	0	1	0	35.9259	1	1	1	0	1	0
100377	1	47	5	5	5	2	20740.1	26.9	0.771007	2.1	0.6	5.5	1.57143	1	0	0	25	1	2	63	40	0	1	0	0	2.70677	0	1	1	0	0	0
100382	1	45	5	2	1.34	2.12	31271.5	48.5	0.644773	3.6	1	8.9	2.47222	1	0	0	22	1	1	13	9	1	1	1	2	40.9091	1	1	2	0	0	0
10050	1	72	3	3	5	2.09	22022.4	29.94	0.735551	1.5	0.5	2.7	0.9	1	1	10	145	1	2	42	43	0	0	0	1	20.2381	0	1	1	0	0	0
100514	1	37	1	3	1.91	2.02	27720.2	35.4	0.783056	3	0.7	4.1	0.956667	1	0	0	26	1	4	60	30	1	1	0	0	37.7647	0	1	2	0	0	0
100568	1	46	1	4	4.78	2.01	25291.4	33.8	0.748266	1.5	0.5	4.2	1.4	1	0	0	33	1	1	25	12	1	0	0	0	28.0503	0	1	1	0	0	0
100579	1	59	3	3	1.97	2.01	25652.2	34.1	0.752264	1.3	0.5	5	1.92308	1	0	0	20	1	4	15	17	0	0	1	1	8.1875	0	4	2	0	0	0
100599	1	54	1	3	3.21	2.01	21423.3	29.3	0.731171	1.7	0.6	4.7	1.65882	1	0	0	28	1	2	24	21	1	0	0	0	6.22642	0	4	2	0	0	0
100647	1	33	3	3	2.02	2.01	18161.2	25.9	0.701205	2.1	0.5	5	1.19048	1	0	0	14	1	0	69	28	0	0	1	0	5.35714	0	3	2	0	0	0
100861	1	36	3	3	1.94	2.01	40386.4	51.9	0.778158	1.9	0.5	3.5	0.921053	1	0	0	32	1	2	50	33	0	0	0	0	9.27184	0	1	2	0	0	0
100994	1	28	1	3	2.72	2	20250	26.6	0.761278	2.4	0.5	4.2	0.875	1	0	0	33	1	2	18	18	0	0	0	1	4.62687	0	2	2	0	0	0
10106	1	70	1	2	1.01	2.1	20369.5	26.5	0.76866	1.4	0.4	3.4	0.971429	1	1	1	185	1	0	20	25	1	0	1	0	117.829	1	1	3	1	0	0
101149	1	59	3	3	0.93	2.07	28933.8	40.6	0.712655	2.6	0.5	5.7	1.09615	1	0	0	33	1	1	16	21	1	0	1	0	11.25	1	1	3	0	0	0
101322	1	57	5	4	5	2.05	23097.9	31.6	0.730946	2	0.6	6.3	1.89	1	0	0	32	1	2	28	22	1	1	1	2	44.0323	0	4	1	0	0	0
101389	1	42	5	4	5	2.03	24988.1	34.5	0.724293	1.8	0.6	3.4	1.13333	1	0	0	32	1	3	71	44	1	1	0	1	9.23077	0	4	1	0	0	0
10140	1	85	3	2	1.22	2.1	18876.2	26.92	0.701196	1.1	0.7	4.8	3.05455	1	1	2	41	1	2	12	16	0	0	0	1	3.88235	1	4	3	0	1	0
10146	1	70	3	5	3.35	2.1	25765.9	34.52	0.746405	1.8	0.6	3.8	1.26667	1	0	0	226	1	2	37	29	0	0	1	1	3.58779	0	1	2	0	0	0
101558	1	54	2	1	1.37	2.01	20162.2	26	0.775469	2.4	0.6	4	1	1	0	0	19	1	4	18	17	0	1	0	2	5	0	2	2	0	0	0
10162	1	60	1	3	3.35	2.08	23861.4	30.99	0.769971	4	0.7	4	0.7	1	0	0	211	1	4	28	21	0	0	0	1	9.04762	0	1	2	0	0	0
101652	1	20	3	3	2.47	2.0325	28541.8	36.8	0.775592	2.9	0.6	4.3	0.889655	1	0	0	27	1	0	35	23	0	0	0	0	5.17241	0	3	2	0	0	0
10168	1	70	1	1	1.4	2.25	14692.3	18.86	0.779019	1	0.6	11.6	6.96	1	1	5	70	1	4	11	49	0	0	0	2	125	0	1	2	0	0	0
101737	1	57	3	3	1.25	2.08	17820.3	22.8	0.781592	2.6	0.9	5.5	1.90385	1	0	0	33	1	1	15	15	0	1	1	2	9.21212	1	4	3	0	0	0
101764	1	49	4	4	5	2.11	21710	30.5	0.711803	1.1	0.8	5.5	4	1	0	0	21	1	2	11	12	0	0	1	1	287.214	1	3	1	0	0	0
101851	1	40	2	1	2.31	2	20470.9	27.3	0.74985	2.2	0.4	3.4	0.618182	1	0	0	33	1	4	33	22	0	1	1	1	6.92308	0	3	2	0	0	0
101893	1	23	1	3	1.11	2	29625.8	38.3	0.77352	2.1	0.8	7.9	3.00952	1	0	0	33	1	4	31	23	0	1	0	2	18.5714	0	3	3	0	0	0
101920	1	48	5	5	4.93	2.01	20197.3	31.2	0.647349	1.9	0.7	3.2	1.17895	1	0	0	16	1	2	26	20	0	1	0	0	3.46535	0	1	1	0	0	0
101995	1	59	3	4	4.81	2.09	27287.7	35.8	0.762226	0.9	0.3	4.6	1.53333	1	0	0	24	1	3	45	91	1	1	1	0	20.2804	0	2	1	0	0	0
102221	1	38	1	1	1.50838	2	22327.4	29.9	0.746736	1.6	0.5	3.6	1.125	1	0	0	34	1	1	20	19	0	0	0	1	4.28571	0	1	2	0	0	0
102321	1	56	1	3	1.37	2.02	21760.8	29.6	0.735162	2.2	0.7	5	1.59091	1	0	0	17	1	4	28	24	1	1	1	1	12.994	0	1	2	0	0	0
102475	1	38	1	1	0.49	2.04	20674.1	28.3	0.730534	2	0.2	3.4	0.34	1	0	0	25	1	1	25	21	1	1	0	2	13.3588	0	2	3	0	0	0
10250	1	53	3	4	5	2.07	24183.1	31.93	0.757379	2.9	0.7	4.2	1.01379	1	0	0	219	1	2	36	27	0	0	0	2	17.957	0	1	1	0	0	0
102553	1	50	5	5	4.98	2.01	20698.7	26.3	0.787023	2.9	0.6	2.8	0.57931	1	0	0	22	1	2	14	20	0	0	0	0	2.72059	0	1	1	0	0	0
102718	1	20	1	2	1.49	2.0425	24349.4	32.7	0.74463	1.8	0.7	5.6	2.17778	1	0	0	16	1	2	47	33	0	1	0	0	5.0838	0	1	2	0	0	0
102724	1	43	1	2	2.47	2	23603.5	31	0.761403	2.6	0.6	3.8	0.876923	1	0	0	37	1	3	35	20	0	0	1	1	10.458	0	4	2	0	0	0
102730	1	54	5	4	1.92	2.01	20888.7	32.6	0.640758	2.8	0.5	3.4	0.607143	1	0	0	26	1	2	20	16	1	1	0	1	40.3509	0	1	2	0	0	0
102775	1	58	3	3	0.61	2.18	26813.9	41	0.653998	1.6	1.2	5.4	4.05	1	1	10	4	1	1	60	41	1	1	1	1	8.58639	0	3	3	0	0	0
102850	1	54	2	5	5	2.07	31867.6	44.3	0.719359	2.9	0.8	3.6	0.993103	1	0	0	35	1	0	13	16	0	1	1	0	5.81395	0	1	1	0	0	0
102854	1	45	5	5	3.0789	2.03	30943.6	40.9	0.756567	2.6	0.7	8.4	2.26154	1	0	0	25	1	1	37	26	0	1	1	0	9.32836	0	1	2	0	0	0
102858	1	36	5	4	2.89415	2.01	26055.8	34.2	0.761865	2.5	0.7	4.3	1.204	1	0	0	28	1	0	58	29	1	1	0	0	7.83784	0	1	2	0	0	0
102879	1	21	3	3	0.04	2.03	30059.8	42.5	0.707289	1.9	0.5	3.5	0.921053	1	0	0	31	1	0	29	16	0	0	0	0	147.755	0	3	3	0	0	0
1029	1	68	3	4	2.7575	2.15	22615	30.49	0.741719	1.7	0.4	3	0.705882	1	1	10	242	1	0	29	23	0	1	1	0	6.38554	0	1	2	0	0	0
102944	1	55	5	3	3.59	2.04	21805.9	29.6	0.736686	2.7	0.6	3.8	0.844444	1	0	0	33	1	3	39	31	0	0	0	0	164	0	1	1	0	0	0
10304	1	72	3	2	1.03	2.06	19965.2	26.89	0.742477	1.6	0.6	4.6	1.725	1	1	1	97	1	2	32	26	0	0	0	1	3.66667	1	1	3	1	0	0
10311	1	76	3	4	1.81	2.09	18893.8	25.52	0.740353	1.5	0.6	4.1	1.64	1	1	10	87	1	2	12	19	1	0	1	0	46.3768	0	1	2	0	0	0
10335	1	61	3	4	3.01	2.18	38428.4	49.47	0.776802	4	0.9	8.1	1.8225	1	0	0	225	1	3	27	23	1	0	0	2	3.43137	0	1	2	0	0	0
10426	1	76	3	2	2.09	2.03	17817.3	27.95	0.63747	1.7	0.6	5.4	1.90588	1	0	0	206	1	0	13	19	0	1	1	1	7.90698	0	1	2	0	0	0
10577	1	81	3	5	4.4	2.07	20482.6	26.06	0.785979	1.2	0.5	3.2	1.33333	1	1	10	122	1	2	17	27	0	0	1	0	12.7632	0	1	1	0	0	0
10586	1	53	3	4	4.12	2.01	19119.3	25.75	0.742497	2.2	0.6	5.5	1.5	1	0	0	210	1	2	19	21	0	0	1	1	27.5676	0	1	1	0	0	0
106	1	39	1	2	0.31	2.1	21516.9	29.07	0.740175	2.5	0.7	4.8	1.344	1	0	0	248	1	2	28	28	0	0	0	0	5.02703	0	1	3	0	0	0
10690	1	47	1	3	0.06	2.07	24175.5	31.35	0.771148	1.6	0.4	4.3	1.075	1	0	0	208	1	4	40	31	0	1	1	0	451.786	0	4	3	0	0	0
10697	1	53	3	5	5	2.1	26903.1	39.32	0.684209	2.9	1	4.5	1.55172	1	0	0	219	1	2	21	22	0	0	0	1	4.21053	0	1	1	0	0	0
10705	1	46	3	3	5	2.06	16987.2	26.97	0.629855	1.4	0.6	4	1.71429	1	1	10	72	1	2	139	108	1	0	0	2	22.7273	0	1	1	0	0	0
10735	1	52	3	3	1.33	2.05	20865.7	31.46	0.663245	1.8	0.6	6.7	2.23333	1	1	10	162	1	3	28	27	0	0	1	2	5.33981	1	4	2	0	0	0
10773	1	76	1	1	1.65	2.05	20781.3	28.7	0.724087	2.3	0.5	4.5	0.978261	1	0	0	226	1	2	23	26	0	0	1	1	5.68807	1	1	2	0	0	0
10859	1	62	1	5	4.94	2.16	23857.9	31.67	0.753328	1.5	0.3	1.8	0.36	1	1	2	40	1	2	15	17	0	1	0	2	6.51163	0	1	1	0	1	0
10864	1	24	1	3	0.94	2.05	27926.2	35.89	0.778105	1.9	0.7	3.6	1.32632	1	0	0	217	1	4	32	21	0	0	0	2	8.11475	0	1	3	0	0	0
10928	1	73	3	1	4.19	2.16	22922.6	29.76	0.770249	0.8	0.6	4.7	3.525	1	1	10	92	1	2	20	27	0	0	1	1	4.375	0	1	1	0	0	0
10931	1	41	1	1	1.4667	2	19121	28.5	0.670912	3.1	0.5	4.8	0.774194	1	0	0	214	1	4	30	22	0	1	0	0	3.55828	0	1	2	0	0	0
10937	1	43	1	4	2.76	2.03	24568.5	33.55	0.732295	1.5	0.4	3.4	0.906667	1	0	0	207	1	4	23	18	0	0	0	1	15.5814	0	1	2	0	0	0
10943	1	24	1	1	0.47	2.16	16919.9	21.52	0.786241	1.7	0.3	2.2	0.388235	1	0	0	218	1	4	27	24	0	0	0	2	4	0	1	3	0	0	0
11079	1	63	3	4	2.6901	2.11	25176.9	32.45	0.775867	2.2	0.5	3	0.681818	1	1	10	152	1	2	17	20	0	0	0	2	30.7798	0	2	2	0	0	0
11130	1	82	3	4	5	2.05	19538.9	26.71	0.73152	2.2	0.6	4.9	1.33636	1	1	10	43	1	2	25	26	1	1	1	1	15.6842	1	4	1	0	0	0
11145	1	24	1	2	0.67	2.06	21253.3	27.17	0.782234	2.1	0.5	3.2	0.761905	1	0	0	226	1	4	43	35	0	0	0	0	3.15436	0	1	3	0	0	0
11217	1	74	3	3	2.91	2.2	28743.3	36.68	0.783623	0.9	0.5	4.4	2.44444	1	1	10	137	1	4	63	30	0	1	1	0	128.466	1	4	2	0	0	0
11224	1	78	3	3	1.29	2.03	20885.7	27.2	0.767857	2.2	0.7	4.5	1.43182	1	1	2	33	1	2	30	22	0	1	0	2	23.2192	0	1	3	0	1	0
11293	1	85	3	1	0.25	2.16	18864	26.64	0.708108	1.1	0.6	4.6	2.50909	1	1	2	36	1	0	9	14	0	0	0	1	364.189	0	1	3	0	1	0
11309	1	49	3	5	0.91	2.11	46551.4	64.16	0.725552	1.7	0.7	5.4	2.22353	1	1	1	83	1	2	22	17	1	0	1	1	3000	0	4	3	1	0	0
11382	1	57	1	4	1.25	2.13	32196.1	46.21	0.696734	1.9	0.6	6	1.89474	1	0	0	226	1	4	27	22	0	1	1	1	4.44444	1	1	3	0	0	0
11393	1	38	1	1	0.8	2.09	20695.7	26.51	0.780675	1.4	0.4	7	2	1	0	0	217	1	2	36	28	0	0	0	2	4.03727	0	1	3	0	0	0
11432	1	52	3	4	2.69	2.08	25464	33.04	0.770702	2.8	0.8	4.5	1.28571	1	1	3	58	1	3	35	22	1	0	0	2	67.0175	0	4	2	0	0	1
11507	1	85	1	1	1.21	2.2	15447.4	22.78	0.678112	1.3	0.4	4	1.23077	1	1	8	86	1	2	24	23	1	1	0	2	187.978	0	4	3	0	0	0
11565	1	82	3	2	1.42	2.07	22073.5	32.57	0.677725	1.6	0.5	4.5	1.40625	1	1	5	51	1	2	18	26	0	0	1	0	183.333	1	1	2	0	0	0
11639	1	52	1	5	4.1	2.02	20459	26.49	0.772329	2	0.6	4.2	1.26	1	0	0	208	1	2	48	27	0	0	0	0	4.10526	0	1	1	0	0	0
11664	1	61	1	1	0.84	2.11	19337.1	25.74	0.751247	2.3	0.5	4	0.869565	1	1	7	68	1	4	32	36	1	1	0	1	5.57143	0	4	3	0	0	0
11711	1	74	3	5	4.02	2.06	17215.6	25.96	0.663159	1.7	0.8	5.1	2.4	1	1	5	54	1	2	14	19	0	0	1	2	32.2449	0	1	1	0	0	0
11747	1	77	1	1	1.04	2.06	19023.2	28.52	0.667013	1.3	0.4	4.1	1.26154	1	1	1	32	1	3	21	26	0	0	1	0	13.9623	0	4	3	1	0	0
11750	1	77	3	3	2.469	2.02	18201.4	25.25	0.720848	1.9	0.5	4.2	1.10526	1	1	2	207	1	2	33	36	0	0	0	1	5.71429	0	1	2	0	1	0
11751	1	72	1	1	2.66	2.04	20808.1	26.95	0.7721	2.3	0.4	3.4	0.591304	1	0	0	226	1	1	21	19	0	0	0	1	4	0	1	2	0	0	0
11760	1	61	1	1	0.96	2.02	22874.2	29.44	0.776977	2	0.5	2.9	0.725	1	0	0	208	1	4	66	46	0	1	0	2	7.31481	0	1	3	0	0	0
11769	1	81	3	5	5	2.14	20952.8	27.34	0.766379	1.8	0.8	5	2.22222	1	1	10	167	1	2	19	20	0	0	0	1	4.69565	0	1	1	0	0	0
1177	1	82	3	3	1.94	2.07	22985.9	29.89	0.769016	1.6	0.9	7.2	4.05	1	1	3	1	1	0	16	18	1	1	0	1	273.043	1	4	2	0	0	1
11904	1	51	5	4	0	2.2825	36031	47.16	0.764016	2.1	0.6	5.3	1.51429	1	0	0	225	1	1	34	32	1	0	0	2	25.4198	0	1	3	0	0	0
11931	1	65	3	2	0.69	2.24	29986.5	38.71	0.774645	3	0.9	4.8	1.44	1	1	10	125	1	2	46	39	1	0	1	1	8.05085	0	4	3	0	0	0
11948	1	71	5	4	4.02	2.09	18341.5	23.7	0.773903	2.1	0.5	5.2	1.2381	1	0	0	211	1	0	24	23	0	0	1	0	6.2069	1	1	1	0	0	0
1195	1	61	3	5	5	2.15	26983.4	37.31	0.723222	2.1	0.8	6.3	2.4	1	0	0	237	1	2	35	22	0	0	0	1	3.86792	0	1	1	0	0	0
11961	1	69	4	5	2.53	2.14	30614.6	42.44	0.721362	2.2	0.6	3.7	1.00909	1	1	1	71	1	2	19	18	1	0	1	1	257.353	0	1	2	1	0	0
11982	1	68	1	1	1.63	2.09	20928.9	29.85	0.701136	2	0.8	6.8	2.72	1	0	0	226	1	3	19	22	1	0	0	0	20	0	4	2	0	0	0
11995	1	79	3	3	2.03	2.06	19950.3	27.08	0.736717	2	0.7	4.1	1.435	1	1	1	112	1	2	14	19	0	0	1	1	11.2928	1	4	2	1	0	0
1203	1	75	3	4	2.6965	2.09	23901.5	31.79	0.751856	1.7	0.6	4.1	1.44706	1	1	2	110	1	2	59	60	0	1	1	1	301.613	1	1	2	0	1	0
12147	1	44	1	2	3.99	2.1	28983.1	42.61	0.680195	2.8	0.5	4.9	0.875	1	0	0	208	1	3	30	30	1	0	1	1	118.776	0	2	1	0	0	0
122	1	64	3	2	2.59	2.11	24730.7	33.56	0.73691	2.1	1	4.6	2.19048	1	0	0	242	1	2	19	20	0	1	1	1	22.5	0	1	2	0	0	0
12264	1	76	3	4	1.64	2.08	24169.9	30.68	0.787806	1.5	0.5	3.4	1.13333	1	1	5	103	1	2	24	27	0	1	1	1	25.5102	1	1	2	0	0	0
12352	1	60	1	1	0.82	2.1	22983.9	30.95	0.742614	2.2	0.6	4.5	1.22727	1	1	2	203	1	4	24	26	0	1	0	2	17.033	0	1	3	0	1	0
12379	1	64	3	1	1.21	2.13	28808.1	37.68	0.764546	2.1	0.6	4.2	1.2	1	0	0	221	1	3	30	21	1	0	0	2	14.9306	0	1	3	0	0	0
12404	1	65	3	3	1.47	2.19	28377.9	42.2	0.672462	1.1	0.4	3.3	1.2	1	1	1	55	1	2	23	35	1	1	1	1	1556.99	0	4	2	1	0	0
12418	1	80	5	1	2.39	2.07	16847.2	24.23	0.695303	2.5	0.7	4.4	1.232	1	1	1	14	1	0	12	15	0	0	1	1	18	1	1	2	1	0	0
12426	1	65	4	4	5	2.19	29113.2	37.81	0.769987	2.4	0.8	4.7	1.56667	1	1	1	170	1	0	19	20	1	0	1	0	60.1282	1	1	1	1	0	0
12429	1	85	3	1	2.84	2.06	25405.5	38.33	0.66281	2.2	0.6	2.9	0.790909	1	1	1	144	1	2	17	18	0	0	0	1	6.98113	0	1	2	1	0	0
1244	1	66	1	2	2.44	2.1	22463.7	38.04	0.590528	1.7	0.7	5	2.05882	1	1	2	209	1	2	31	19	0	1	1	1	46.763	1	1	2	0	1	0
12484	1	62	2	4	2.7008	2.06	22694.6	29.12	0.779348	3.6	0.7	4.8	0.933333	1	1	2	143	1	2	24	20	0	0	1	2	5.69536	0	1	2	0	1	0
12485	1	75	4	1	2.33	2.1	26801.5	37.13	0.721829	1.5	0.6	3.5	1.4	1	1	10	137	1	1	12	9	1	0	0	0	12.549	0	4	2	0	0	0
12492	1	75	3	3	1.98	2.08	18897.8	28.62	0.6603	1.1	0.6	6	3.27273	1	1	2	15	1	0	49	43	0	1	1	0	25.4082	0	1	2	0	1	0
12493	1	22	1	2	0.6	2.03	17507.7	25.26	0.6931	1.9	0.7	4.9	1.80526	1	0	0	218	1	3	33	25	0	0	0	0	2.92169	0	1	3	0	0	0
12519	1	35	3	3	3.59	2.01	24588.8	31.17	0.788861	2.4	0.8	5.2	1.73333	1	0	0	213	1	2	16	20	0	1	0	0	36.0473	0	1	1	0	0	0
12532	1	73	3	2	2.93	2.07	20732.1	29.31	0.707339	1.8	0.9	3.3	1.65	1	1	2	118	1	2	55	65	0	0	0	1	4.37262	1	1	2	0	1	0
12692	1	77	3	1	2.2028	2.07	22591.9	28.86	0.78281	1.6	0.8	5.2	2.6	1	1	2	69	1	2	22	26	0	0	0	0	7.09091	0	4	2	0	1	0
12745	1	75	3	3	3.84	2.09	21907.7	27.88	0.785786	2.5	0.9	5	1.8	1	0	0	211	1	2	15	16	1	0	1	1	27.5879	1	4	1	0	0	0
12747	1	76	1	1	1.09	2.04	17387.5	24.65	0.705375	2.3	0.6	2.5	0.652174	1	0	0	207	1	2	47	34	0	0	0	0	3.82353	0	1	3	0	0	0
12748	1	42	1	1	0.86	2.05	19944.3	28.97	0.688447	2	0.3	5	0.75	1	0	0	209	1	4	31	24	1	0	0	0	70.1818	0	1	3	0	0	0
1279	1	72	3	4	0.85	2.09	18540.3	27.3	0.679132	2.8	0.8	4.8	1.37143	1	1	1	29	1	2	15	14	1	0	0	2	684.615	0	4	3	1	0	0
12810	1	71	3	5	5	2.15	24340.8	34.19	0.711927	2.2	1	5.9	2.68182	1	1	2	200	1	2	45	48	1	0	1	0	87.8698	0	4	1	0	1	0
12856	1	37	3	4	5	2.05	24506.9	33.31	0.735722	1.7	0.5	5.3	1.55882	1	0	0	219	1	4	46	24	0	0	0	0	4.58101	0	4	1	0	0	0
12859	1	46	3	1	1.13	2.12	28436.1	40.4	0.703864	2.6	0.5	3.8	0.730769	1	0	0	224	1	4	41	28	0	1	1	2	7.01613	0	1	3	0	0	0
12922	1	25	1	1	0.06	2.09	18018.1	24.12	0.747019	1.6	0.4	3.3	0.825	1	0	0	218	1	4	17	21	0	0	0	0	3.4902	0	3	3	0	0	0
12930	1	41	3	3	5	2.11	26226.1	37.88	0.692347	1.6	0.6	4.4	1.65	1	0	0	211	1	3	68	56	0	1	1	2	11.5068	1	3	1	0	0	0
12981	1	56	1	4	1.59	2.21	18545.6	26.59	0.697465	4.1	0.9	5.4	1.18537	1	1	7	59	1	2	20	21	1	0	1	2	704.274	1	1	2	0	0	0
1299	1	85	3	3	1.33	2.08	18533.6	27.41	0.676162	2.3	0.6	5.5	1.43478	1	1	10	92	1	2	19	25	0	0	1	1	60.4688	0	1	2	0	0	0
13	1	70	1	1	1.07	2.15	12603.5	25.57	0.492902	1.5	0.4	9.6	2.56	1	1	1	16	1	2	35	24	1	0	1	1	49.186	0	1	3	1	0	0
13071	1	34	3	4	1.66	2.02	23874.2	31.87	0.749112	1.8	0.6	4.4	1.46667	1	0	0	224	1	0	83	49	0	1	0	0	16.5714	0	1	2	0	0	0
13142	1	70	3	3	0.68	2.03	20097.9	27.31	0.735917	1.8	0.5	4	1.11111	1	1	2	54	1	1	17	18	1	1	1	1	5.95238	0	4	3	0	1	0
13167	1	79	2	1	1.29	2.03	19905.1	26.37	0.754839	1.3	0.5	3.5	1.34615	1	1	5	60	1	2	14	19	0	0	0	1	30.6897	0	1	3	0	0	0
13247	1	80	1	3	2.35	2.08	16906	22.69	0.745086	1.4	0.4	5	1.42857	1	1	3	133	1	2	11	16	0	0	0	1	5.97701	0	1	2	0	0	1
13258	1	48	3	2	1.3	2.06	30362.4	38.82	0.782133	2.3	0.6	4.2	1.09565	1	0	0	224	1	3	25	20	0	1	0	2	11.0938	0	4	3	0	0	0
13263	1	52	5	3	1.23	2.03	16995.5	24.82	0.68475	2.3	0.5	5.3	1.15217	1	0	0	225	1	2	25	24	0	0	1	0	13.125	0	1	3	0	0	0
13327	1	46	1	4	2.83	2	16242.7	25.15	0.645833	2.7	0.7	4.3	1.11481	1	0	0	209	1	1	24	21	1	0	0	2	21.9608	0	4	2	0	0	0
13366	1	70	3	5	5	2.11	21533.9	28.82	0.747186	2.2	0.9	5.4	2.20909	1	1	1	111	1	2	37	32	0	1	1	1	4.64968	1	1	1	1	0	0
13383	1	51	1	1	0.59	2.04	15761.5	25.2	0.625456	2.4	0.6	4.3	1.075	1	0	0	226	1	4	23	25	0	0	0	2	4.47619	0	4	3	0	0	0
13488	1	70	2	1	1.12	2.11	19166.7	26.96	0.710931	1.5	0.5	5.2	1.73333	1	1	10	159	1	2	35	27	0	0	0	2	12.8571	0	4	3	0	0	0
13587	1	81	4	1	3.63	2.14	24731.5	32.73	0.755622	2.3	0.7	2.4	0.730435	1	1	2	24	1	2	25	27	0	1	0	1	271.895	0	3	1	0	1	0
136	1	53	1	1	1.44	2.15	31663.2	43.73	0.724061	1.6	0.4	2.9	0.725	1	1	10	23	1	3	24	20	0	0	0	1	105.968	0	4	2	0	0	0
13712	1	68	3	2	1.89	2.1	25048.6	36.84	0.679929	1.1	0.7	5.9	3.75455	1	0	0	206	1	2	27	23	1	0	0	1	13.822	1	1	2	0	0	0
13730	1	77	3	4	1.79	2.14	15404.3	26.44	0.582613	1.6	1.3	6.3	5.11875	1	1	1	77	1	2	16	24	0	0	1	1	72.5935	0	4	2	1	0	0
13735	1	85	1	5	5	2.03	18560	27.66	0.671005	1.3	0.5	3.2	1.23077	1	1	2	120	1	2	17	20	0	0	1	0	12.4107	0	1	1	0	1	0
13767	1	47	2	5	1.84	2.08	27371	35.8	0.764553	2.5	0.5	3.6	0.72	1	0	0	219	1	2	28	18	1	1	1	0	109.627	0	1	2	0	0	0
13804	1	84	3	1	2.35	2.12	14038.8	24.49	0.573246	1.9	0.9	5.2	2.46316	1	1	5	58	1	1	16	24	0	0	1	1	23.2143	1	1	2	0	0	0
13815	1	57	3	2	3.01	2.14	31245.7	40.94	0.763207	2.8	0.6	7.9	1.69286	1	1	2	154	1	2	36	20	1	1	1	2	11.6794	1	1	2	0	1	0
13831	1	81	3	3	1.88	2.11	18421.1	24.06	0.765632	2.3	0.9	3.7	1.44783	1	1	10	40	1	2	22	34	0	0	0	1	4.23729	1	1	2	0	0	0
13838	1	82	3	1	1.14	2.11	19940.9	28.49	0.699926	3	0.7	6.7	1.56333	1	1	1	117	1	2	25	22	1	0	0	0	500	1	1	3	1	0	0
13842	1	43	1	1	2.06	2.03	22820	29.18	0.782042	2.2	0.8	5.1	1.85455	1	0	0	219	1	4	30	16	0	0	0	0	5.95238	0	1	2	0	0	0
13856	1	66	3	4	2.8041	2.03	19808.4	28.66	0.691151	1.2	0.6	3.7	1.85	1	0	0	220	1	2	19	25	0	0	1	0	39.3204	0	1	2	0	0	0
1386	1	57	5	1	2.1	2.05	19075.2	25.32	0.753365	1.6	0.5	3.9	1.21875	1	0	0	230	1	2	22	21	0	0	0	0	6.09524	0	1	2	0	0	0
13865	1	81	3	5	1.26	2.22	17307.2	28.18	0.614166	1.4	0.9	4.3	2.76429	1	1	10	192	1	2	15	14	0	0	0	1	7.78409	0	1	3	0	0	0
13867	1	81	1	1	0.93	2.09	18127.6	27.88	0.650201	2.4	0.5	6.4	1.33333	1	1	7	58	1	2	19	18	1	1	0	2	59.0517	0	4	3	0	0	0
13891	1	61	1	4	3.01	2.05	20501.3	28.77	0.712593	2.5	0.6	4.3	1.032	1	1	2	84	1	3	18	28	0	1	0	1	4.25	0	1	2	0	1	0
13897	1	36	1	1	1.58	2.05	20096.3	26.2	0.767034	1.5	0.4	3.4	0.906667	1	0	0	217	1	4	34	25	0	1	0	1	3.8674	0	4	2	0	0	0
13928	1	26	3	5	1.37	2.11	31395.1	41.14	0.763128	2.4	1	3.6	1.5	1	0	0	223	1	0	131	55	0	1	1	0	23.6413	0	1	2	0	0	0
13935	1	63	3	1	4.19	2.08	24125.8	31.08	0.776248	2.2	0.7	4.3	1.36818	1	0	0	224	1	2	39	29	1	0	1	1	42.2426	1	1	1	0	0	0
13936	1	74	1	1	1.26	2.27	20166.1	31.63	0.637562	1.4	0.9	6.7	4.30714	1	1	1	16	1	2	13	20	0	0	1	1	217.857	1	1	3	1	0	0
1394	1	85	3	3	1.48	2.23	24911.8	33.43	0.745193	1.8	1.2	4.5	3	1	1	10	112	1	2	17	24	0	0	1	1	7.40741	1	1	2	0	0	0
13967	1	81	3	5	1.8	2.03	17075.2	24.55	0.695527	1.9	0.5	2.7	0.710526	1	1	2	166	1	2	25	29	0	0	1	1	3.68421	0	1	2	0	1	0
14	1	81	3	2	2.67	2.03	21063.3	27.33	0.770703	2.7	0.5	5.7	1.05556	1	1	3	137	1	2	18	23	0	0	0	2	16.9036	0	4	2	0	0	1
14009	1	41	1	3	4.1	2	24211.4	33.46	0.723592	2.6	0.6	5.2	1.2	1	0	0	207	1	0	18	18	0	0	0	0	6.59919	0	1	1	0	0	0
14040	1	45	1	4	1.73	2.01	22883	29.4	0.778333	2	0.5	4.3	1.075	1	0	0	211	1	0	28	20	0	0	0	0	3.7037	0	1	2	0	0	0
14042	1	47	1	3	1.1	2.06	26004.9	33.36	0.779523	3.7	0.6	3.7	0.6	1	0	0	217	1	3	21	22	0	0	0	2	3.97906	0	1	3	0	0	0
14061	1	40	1	2	1.26	2.09	34695.2	47.12	0.736316	2.3	0.6	3.9	1.01739	1	0	0	219	1	4	52	32	1	0	1	1	701.802	0	4	3	0	0	0
14069	1	61	3	1	1.75	2.06	20910	32.19	0.649581	2.2	1	4.6	2.09091	1	1	1	93	1	3	18	22	1	0	1	2	57.8756	0	2	2	1	0	0
14080	1	62	5	5	5	2.05	23349.8	32.17	0.725825	2.3	0.8	2.7	0.93913	1	0	0	211	1	2	24	22	0	0	0	2	6.08911	0	1	1	0	0	0
14095	1	23	1	3	0.74	2.02	21013.2	26.68	0.787601	1.8	0.5	6.7	1.86111	1	0	0	208	1	3	35	26	0	0	0	2	4.22222	0	1	3	0	0	0
14109	1	75	4	2	1.26	2.1	26465.7	34.91	0.758112	2.3	0.5	4.3	0.934783	1	1	10	183	1	2	23	22	1	0	1	1	12.067	1	4	3	0	0	0
14129	1	72	4	1	0.7	2.22	19576	25.5	0.767686	1.1	0.4	3.3	1.2	1	1	10	7	1	2	9	14	1	0	1	1	72.6531	0	3	3	0	0	0
14176	1	28	1	4	5	2.01	23069	30.05	0.767687	2	0.6	3.4	1.02	1	0	0	211	1	2	28	20	0	0	0	0	8.43284	0	1	1	0	0	0
14217	1	65	1	1	2.01	2.08	16931.9	22.97	0.737131	0.9	0.5	4.4	2.44444	1	0	0	219	1	2	25	25	0	0	0	0	11.3559	1	4	2	0	0	0
14255	1	80	1	1	1.64	2.13	18171.2	24.76	0.733893	0.9	0.4	2.1	0.933333	1	1	5	19	1	2	15	17	0	0	1	1	36.4557	1	1	2	0	0	0
14268	1	68	1	4	4.53	2.09	20328.6	33.61	0.604838	2.3	0.8	3.5	1.21739	1	0	0	212	1	2	14	21	0	0	0	1	0.538462	0	1	1	0	0	0
14284	1	59	3	5	5	2.03	22735.5	29.51	0.770434	1	0.6	3.4	2.04	1	0	0	213	1	2	22	26	0	1	0	1	2.75362	0	1	1	0	0	0
14324	1	42	3	4	0.35	2.05	22880.1	29.96	0.763688	3.1	0.9	6.3	1.82903	1	1	2	147	1	2	50	27	0	0	0	2	2.9078	0	1	3	0	1	0
14382	1	47	1	5	5	2.09	30094.7	40.27	0.747323	1.9	0.9	4.8	2.27368	1	0	0	218	1	4	42	28	0	1	0	0	3.5	0	1	1	0	0	0
14409	1	52	1	4	1.71	2.07	18142.4	27.8	0.652604	2.9	1.1	8.1	3.07241	1	0	0	208	1	1	23	23	0	0	0	1	6.59794	0	1	2	0	0	0
14438	1	81	3	2	0.68	2.08	18846.5	29.04	0.648984	1.1	0.6	2.8	1.52727	1	1	6	139	1	1	16	21	1	0	1	0	50.8696	1	4	3	0	0	0
14462	1	70	3	3	5	2.07	23852.5	32.6	0.731672	2.2	0.7	5.7	1.81364	1	0	0	213	1	2	21	24	0	1	1	1	7.09677	0	1	1	0	0	0
14476	1	45	1	2	2.085	2.06	25168.6	34.91	0.720957	1.5	0.3	3.2	0.64	1	0	0	214	1	2	24	18	0	0	0	1	7.72222	0	1	2	0	0	0
14500	1	61	3	5	4.58	2.19	28238.9	41.24	0.684745	3	0.8	4	1.06667	1	0	0	208	1	2	34	21	0	1	1	1	0.91954	0	1	1	0	0	0
14539	1	46	3	5	4.64	2.09	31276.4	40.93	0.764144	1.9	0.7	5.8	2.13684	1	0	0	217	1	2	23	19	1	0	1	0	6.84932	0	1	1	0	0	0
1464	1	61	1	1	1.36485	2.18	16668.1	22.99	0.725015	2.9	0.6	3.5	0.724138	1	1	3	106	1	4	16	23	0	0	1	2	140	0	1	2	0	0	1
14713	1	49	1	1	2.21	2.03	23447.7	32.14	0.729549	3.4	0.8	4	0.941176	1	0	0	211	1	4	51	29	0	0	1	2	32.2424	0	1	2	0	0	0
14749	1	64	1	5	1.8	2.07	21025.5	29.98	0.701318	1.3	0.4	2.2	0.676923	1	0	0	217	1	0	20	26	1	1	0	0	1.34146	1	1	2	0	0	0
14815	1	57	1	3	3.04	2.15	29190.4	38.62	0.755836	1.9	0.5	3.4	0.894737	1	1	2	103	1	2	45	49	1	1	1	2	5.58824	0	1	2	0	1	0
14821	1	54	1	1	2.13	2.11	21404.4	31.24	0.68516	2.1	0.4	5.1	0.971429	1	1	2	184	1	2	17	22	0	0	1	1	6.97987	0	1	2	0	1	0
14824	1	73	3	5	5	2.04	23391	31.39	0.745174	1.4	0.5	3.5	1.25	1	0	0	217	1	2	25	22	0	1	1	1	8.36735	0	1	1	0	0	0
14829	1	85	2	1	3.61	2.22	12496.1	21.93	0.569818	1.9	0.8	4.1	1.72632	1	1	7	108	1	0	20	22	1	1	0	0	2376.19	0	4	1	0	0	0
14831	1	30	1	2	2.76	2.16	26331.9	43.78	0.60146	2.9	1.2	6.3	2.6069	1	0	0	223	1	2	49	29	0	0	1	0	5.44828	0	2	2	0	0	0
14869	1	53	3	2	4.61	2.13	24941.6	37.15	0.671376	2.5	0.7	4.6	1.288	1	1	2	23	1	1	26	18	1	0	1	1	65.493	0	1	1	0	1	0
14990	1	75	3	3	0.11	2.18	21747.5	32.05	0.678549	2.1	0.5	5.1	1.21429	1	1	5	50	1	2	38	50	0	0	1	1	17.2254	1	1	3	0	0	0
14995	1	77	1	1	1.14	2.12	22476.8	28.49	0.788936	1.1	0.6	6.1	3.32727	1	1	6	178	1	2	21	24	0	0	1	1	21.6084	0	1	3	0	0	0
15001	1	82	3	1	2.35	2.25	18521.8	31.45	0.588928	1.9	1.3	7.1	4.85789	1	1	10	183	1	1	19	24	0	0	1	0	92.2886	0	1	2	0	0	0
15034	1	74	3	2	2.6	2.27	23772.6	30.58	0.77739	6.2	1.4	6.5	1.46774	1	1	2	45	1	1	35	27	0	0	1	1	43.4259	1	1	2	0	1	0
15046	1	49	1	3	5	2.1	29771.6	44.02	0.67632	1.8	0.5	5.5	1.52778	1	0	0	217	1	4	30	22	0	0	1	2	8.77698	0	1	1	0	0	0
15047	1	76	3	2	5	2.16	16885.5	22.12	0.763359	2.8	0.9	3.4	1.09286	1	1	10	142	1	2	12	16	0	0	0	1	85	1	4	1	0	0	0
1505	1	80	3	3	1.24	2.03	20739.9	27.56	0.752536	1.8	0.5	3.8	1.05556	1	1	2	128	1	1	21	24	0	1	1	1	16.7021	1	1	3	0	1	0
15121	1	70	3	5	3.3778	2.16	21982.2	29.28	0.750758	1.7	0.1	0.5	0.0294118	1	1	10	164	1	2	44	44	0	0	1	1	34.8214	0	1	2	0	0	0
15172	1	25	4	4	0.08	2.07	19083.6	26.37	0.723686	2.2	0.5	7.9	1.79545	1	1	1	202	1	2	31	27	0	0	1	2	7.68116	0	4	3	1	0	0
15181	1	74	3	4	1.8	2.08	23571.1	31.21	0.755242	1.7	0.5	6.1	1.79412	1	1	10	177	1	2	13	13	0	0	1	1	20.2273	0	1	2	0	0	0
15211	1	53	3	4	4.33	2.09	19937.7	25.37	0.785877	1.4	0.6	10.3	4.41429	1	0	0	225	1	2	23	18	0	1	0	2	3.07229	0	1	1	0	0	0
15266	1	62	5	1	4.33	2.08	21004.1	26.7	0.78667	2.4	0.7	2.5	0.729167	1	1	2	86	1	4	74	86	1	1	0	2	31.6327	0	1	1	0	1	0
15342	1	26	1	2	0.18	2.02	18564.1	25.42	0.730295	1.5	0.6	4.8	1.92	1	0	0	206	1	4	20	21	0	0	0	1	4.69388	0	3	3	0	0	0
15389	1	72	4	2	1.94	2.28	28184.3	35.74	0.788593	1.6	0.5	1.9	0.59375	1	1	10	183	1	2	17	23	0	0	1	0	2041.84	0	4	2	0	0	0
15407	1	50	3	4	3.77	2.03	20863.7	28.08	0.743009	2.8	0.8	8.3	2.37143	1	0	0	206	1	2	23	23	0	0	0	2	3.36585	0	1	1	0	0	0
15618	1	69	1	4	5	2.21	31832.1	41.41	0.768706	1.7	0.4	3.4	0.8	1	1	1	104	1	2	26	26	1	1	1	1	79.7041	1	1	1	1	0	0
15658	1	62	3	5	5	2.03	23820.4	32.32	0.737017	2.7	0.7	4.6	1.19259	1	0	0	213	1	2	20	15	0	0	0	1	5.52632	0	1	1	0	0	0
15664	1	70	3	1	1.03	2.09	22490.3	30.58	0.735458	2.7	0.6	5.4	1.2	1	1	10	145	1	1	29	28	1	0	0	0	3.73737	0	1	3	0	0	0
15687	1	26	1	2	1.81	2.01	19009.4	24.39	0.779393	1.5	0.4	2.9	0.773333	1	0	0	216	1	3	24	25	0	0	0	0	4.2515	0	3	2	0	0	0
15752	1	31	3	5	3.24769	2.11	16705.1	23.25	0.718499	2.2	0.5	4.4	1	1	0	0	216	1	2	24	23	0	0	0	0	6.4898	0	1	2	0	0	0
15755	1	46	1	1	2.73	2.1	27973.2	42.03	0.665553	3	0.9	3.3	0.99	1	0	0	226	1	3	182	119	0	0	0	2	4.48598	0	1	2	0	0	0
15789	1	65	3	4	2.45	2.12	24189.2	30.82	0.784854	1.2	0.8	6.3	4.2	1	1	1	10	1	2	15	19	1	1	1	1	369.07	1	1	2	1	0	0
15929	1	70	3	4	4.19	2.32	20344.2	28.76	0.707378	5.8	0.9	5.5	0.853448	1	1	1	117	1	2	33	37	0	0	1	1	11.3934	0	1	1	1	0	0
1593	1	65	1	1	1.3529	2.03	21493.3	29.28	0.734061	2	0.6	4.1	1.23	1	0	0	244	1	2	22	25	0	0	0	0	2.98246	0	1	2	0	0	0
15941	1	42	5	4	2.73	2.07	19831.9	26.19	0.757232	0.8	0.5	3.8	2.375	1	1	10	128	1	4	14	21	1	0	0	2	7.3913	0	1	2	0	0	0
15952	1	63	3	1	1.16	2.05	18827	26.61	0.707516	2	0.6	5.3	1.59	1	1	1	129	1	4	49	60	0	0	0	2	4.41176	0	3	3	1	0	0
15962	1	44	3	3	1.26	2.08	33888.4	45.69	0.741703	1.7	0.7	4.7	1.93529	1	0	0	215	1	1	28	20	1	0	1	0	5.88235	1	4	3	0	0	0
16026	1	68	3	3	1.25	2.03	22083.3	28.11	0.785603	2	0.7	5.8	2.03	1	0	0	216	1	2	23	27	0	0	0	0	3.30882	0	3	3	0	0	0
16041	1	75	3	1	1.26	2.31	28856	37.03	0.77926	7.7	1.2	4.7	0.732468	1	1	10	121	1	4	30	30	0	0	0	1	45.0685	0	1	3	0	0	0
16131	1	67	1	1	1.21	2.17	18936.2	27.21	0.695928	1.6	0.4	4.8	1.2	1	1	10	174	1	2	40	35	1	1	0	1	250	0	1	3	0	0	0
16137	1	63	3	4	5	2.05	20746.8	28.08	0.738846	2.2	0.5	5.5	1.25	1	1	10	61	1	2	30	25	0	0	0	2	17.9358	0	1	1	0	0	0
16144	1	81	3	3	3.1111	2.03	18769.2	26.96	0.696187	1.2	0.6	3.5	1.75	1	1	2	130	1	2	18	26	0	0	1	1	7.16216	0	1	2	0	1	0
16155	1	66	3	2	0.97	2.08	25647.5	33.11	0.774615	2.1	1	5.3	2.52381	1	1	2	51	1	2	27	23	0	0	0	1	4.64286	1	4	3	0	1	0
16157	1	67	3	2	1.11	2.08	20896.8	27.76	0.752767	2.8	0.6	5.1	1.09286	1	1	10	189	1	2	16	21	1	0	1	0	9.69925	1	1	3	0	0	0
16163	1	60	3	2	3.52	2.05	24569	32.07	0.766105	1.8	0.6	5.2	1.73333	1	0	0	214	1	1	22	21	0	1	0	1	5.07042	0	1	1	0	0	0
16193	1	71	2	1	1.45	2.08	20997.5	26.82	0.782905	3.2	0.5	2.6	0.40625	1	1	9	186	1	2	19	22	0	0	0	1	3.13559	0	1	2	0	0	0
162	1	63	1	1	2.18	2.11	19949.4	25.41	0.7851	1.8	0.5	5.1	1.41667	1	1	3	193	1	3	26	24	0	0	0	2	8.20896	0	1	2	0	0	1
1623	1	81	1	1	1.5446	2.14	22494.1	29.98	0.750304	1.7	0.8	4.7	2.21176	1	1	1	203	1	2	16	18	1	0	1	0	4.60526	0	1	2	1	0	0
16272	1	77	3	1	3.45	2.04	22226.4	32.6	0.681791	1.8	0.6	3.2	1.06667	1	0	0	225	1	2	21	22	0	0	0	0	10.0791	0	1	2	0	0	0
16339	1	61	3	3	5	2.08	21971.5	28.15	0.780515	1.8	0.8	4.5	2	1	0	0	219	1	4	21	19	0	0	1	1	4.84848	1	1	1	0	0	0
16349	1	74	3	2	0.67	2.13	17894.6	23.73	0.754092	2.1	0.9	7.1	3.04286	1	1	2	7	1	2	14	19	0	1	0	1	17.8049	0	1	3	0	1	0
1638	1	62	1	1	2.17	2.09	20365.2	30.25	0.67323	1.8	0.4	3.1	0.688889	1	1	2	188	1	4	19	16	0	1	1	0	27.9006	0	4	2	0	1	0
1639	1	34	1	2	4.14	2.05	26854.7	36.52	0.735342	2.3	0.5	5.6	1.21739	1	0	0	232	1	2	41	26	0	0	1	0	2.06349	0	1	1	0	0	0
16392	1	60	3	5	0.9	2.03	21521.1	29.9	0.719769	2.2	0.8	7.1	2.58182	1	1	2	74	1	2	22	22	1	0	0	0	11.4948	0	4	3	0	1	0
16409	1	80	3	2	2.1	2.2	21604.7	27.86	0.775474	1	0.9	5	4.5	1	1	9	78	1	2	54	58	0	0	1	1	2187.18	0	3	2	0	0	0
16422	1	34	1	1	1.22	2.04	21298.6	32.97	0.645999	1.3	0.4	3.5	1.07692	1	0	0	207	1	4	73	28	0	1	0	2	2.98246	0	1	3	0	0	0
16497	1	74	3	1	4.79	2.09	23404.4	35.82	0.653389	1.2	0.7	2.4	1.4	1	1	10	56	1	2	13	18	1	0	1	1	5.24444	1	1	1	0	0	0
16509	1	68	1	2	1.9859	2.04	19665.3	26.11	0.753171	1.2	0.6	4.3	2.15	1	0	0	226	1	2	21	21	0	0	0	0	4.19355	0	1	2	0	0	0
16643	1	69	3	2	1.58	2.07	21229.7	30.1	0.705306	1.8	0.6	3.8	1.26667	1	1	3	123	1	4	65	43	1	1	1	1	63.9098	0	4	2	0	0	1
16676	1	82	3	3	2.6	2.04	20576.6	28.96	0.710518	2	0.8	7.2	2.88	1	1	2	53	1	2	16	21	0	1	1	1	23.8824	0	4	2	0	1	0
16729	1	85	2	1	0.98	2.05	16805.1	24.31	0.691283	1.2	0.6	2.6	1.3	1	1	2	21	1	1	12	22	0	1	1	0	7.27273	0	1	3	0	1	0
16808	1	63	3	3	2.7	2.09	18501.9	25.19	0.734494	1.7	0.6	3.4	1.2	1	1	2	178	1	2	18	21	0	1	1	1	280.405	0	1	2	0	1	0
16815	1	62	1	1	1.17	2.06	21349.5	27.2	0.784908	1.5	0.6	2.8	1.12	1	1	1	129	1	2	25	23	1	0	1	1	38.5	0	1	3	1	0	0
16823	1	73	1	1	1.36	2.1	18917.2	28.05	0.67441	2.1	0.7	4.2	1.4	1	0	0	222	1	2	28	24	1	1	1	0	25.7653	1	1	2	0	0	0
1684	1	66	1	1	1.81	2.1	17859.5	24.01	0.743836	2.3	0.5	3.1	0.673913	1	1	2	167	1	3	20	19	0	1	1	2	4.25287	0	1	2	0	1	0
1686	1	77	1	2	1	2.19	24239.8	32.38	0.748604	3.9	1	3.7	0.948718	1	1	2	28	1	2	26	25	0	1	1	0	83.2317	0	4	3	0	1	0
16897	1	71	3	1	1.22	2.05	21767.2	27.64	0.787525	2.2	0.7	5.4	1.71818	1	0	0	207	1	2	27	22	0	0	0	1	4.65969	0	1	3	0	0	0
16898	1	82	3	2	5	2.05	20586.5	26.79	0.76844	1.5	0.4	3.3	0.88	1	1	10	98	1	2	19	26	0	0	0	0	4.57627	0	1	1	0	0	0
16956	1	60	1	1	2	2.04	16998	24.33	0.698644	2.8	0.7	5.7	1.425	1	0	0	210	1	3	17	19	0	0	0	2	6.33803	0	1	2	0	0	0
17013	1	83	3	5	3.45	2.05	18297.3	24.37	0.750812	1.2	0.6	5.1	2.55	1	1	1	168	1	0	25	29	0	0	1	0	7.08955	1	1	2	1	0	0
17036	1	85	3	3	3.01	2.08	19195.6	28.02	0.685068	1.4	0.7	5.6	2.8	1	1	6	64	1	1	17	22	0	0	0	0	65.3241	1	1	2	0	0	0
17076	1	81	3	2	1.33	2.05	19936.3	28.26	0.70546	1.8	0.7	3.6	1.4	1	1	1	138	1	2	19	25	0	0	1	0	10.5128	0	1	2	1	0	0
17091	1	46	3	3	3.98	2.07	27430.8	35.16	0.780171	1.4	0.5	5.4	1.92857	1	1	2	31	1	4	55	42	0	1	0	2	11.9313	0	1	1	0	1	0
17095	1	80	3	5	1.93	2.04	21138.8	28.46	0.742755	1	0.5	3.9	1.95	1	1	1	16	1	2	16	15	0	0	1	1	8.70647	1	1	2	1	0	0
17122	1	55	2	4	2.4874	2.1	22708.6	32.36	0.701749	2.4	0.8	6	2	1	0	0	227	1	2	23	17	1	0	0	0	60.4255	0	2	2	0	0	0
17129	1	76	3	4	3.94	2.07	20565.1	26.96	0.7628	0.9	0.7	6.6	5.13333	1	1	6	73	1	3	15	17	0	0	1	1	9.46309	1	1	1	0	0	0
17134	1	83	3	3	5	2.11	21535.9	28.46	0.756708	1.9	1.2	4.4	2.77895	1	1	9	90	1	2	29	26	1	1	1	1	21.6832	1	1	1	0	0	0
17181	1	51	1	4	5	2.1	23520.6	31.89	0.737554	2.7	0.9	4.4	1.46667	1	1	2	187	1	4	41	47	0	1	1	2	9.95305	0	1	1	0	1	0
17195	1	27	1	1	0.8	2.07	18502.2	25.51	0.725292	2.8	0.5	3.4	0.607143	1	0	0	211	1	2	28	26	0	0	0	0	9.14894	0	1	3	0	0	0
17224	1	83	3	1	0.77	2.12	15247	19.84	0.768498	1.6	0.5	3.5	1.09375	1	1	5	13	1	1	21	28	1	1	1	1	38.4416	0	3	3	0	0	0
17232	1	54	2	4	1.02	2.15	27074.9	38.35	0.705995	2.3	0.6	4.8	1.25217	1	0	0	218	1	2	36	20	0	0	1	0	17.3394	0	1	3	0	0	0
17242	1	83	3	4	2.03	2.19	14361.4	22.96	0.625497	1.6	1	5.2	3.25	1	1	1	192	1	2	11	18	0	0	1	2	14.7668	0	4	2	1	0	0
17278	1	85	4	5	1.6	2.07	20358.7	30.12	0.67592	1.8	0.4	6	1.33333	1	1	9	27	1	1	20	24	0	0	1	0	100	0	4	2	0	0	0
17365	1	74	1	5	2.83	2.09	26832.9	38.46	0.697683	2.3	0.7	5.2	1.58261	1	0	0	214	1	2	19	19	1	1	0	0	124.754	0	1	2	0	0	0
17416	1	21	1	4	5	2.13	33065.1	42.34	0.780942	2.7	0.7	7.4	1.91852	1	0	0	218	1	4	63	33	0	0	0	2	13.8288	0	3	1	0	0	0
17461	1	46	3	4	0.72	2.08	26921.3	35.09	0.767207	1.7	0.6	4.5	1.58824	1	0	0	217	1	2	18	23	0	0	1	2	51.2195	0	1	3	0	0	0
17490	1	83	3	4	2.4468	2.21	18083.1	22.93	0.788622	1.1	1.1	7.8	7.8	1	1	5	65	1	2	45	39	0	1	1	1	61.7143	1	1	2	0	0	0
17513	1	33	3	2	1.35	2.02	22016.5	29.04	0.758144	1.1	0.5	3.5	1.59091	1	0	0	224	1	2	18	23	0	0	0	0	4.72973	0	3	2	0	0	0
17599	1	82	3	2	2.35	2.03	21425.3	27.85	0.769311	1.4	0.5	4.9	1.75	1	0	0	213	1	1	22	25	0	0	1	0	5.39568	0	1	2	0	0	0
17603	1	45	1	1	3.01	2.07	26057.1	37.41	0.696528	2.8	0.8	3.9	1.11429	1	0	0	220	1	2	29	25	0	1	1	0	5.15528	0	1	2	0	0	0
17613	1	21	1	2	1.33	2.13	16474.2	23.22	0.709483	2.2	0.5	3.7	0.840909	1	0	0	220	1	4	32	25	0	0	0	0	4.5283	0	1	2	0	0	0
17626	1	22	1	3	1.33	2.13	29254.5	37.32	0.783883	2.7	0.3	5.2	0.577778	1	0	0	208	1	2	41	21	0	0	0	0	88.1579	0	3	2	0	0	0
17629	1	74	1	1	0.83	2.1	18066.1	24.95	0.724092	2.4	0.7	5	1.45833	1	1	2	190	1	1	24	19	1	0	1	2	6.2069	0	1	3	0	1	0
17683	1	85	3	5	1.17	2.07	21287.2	34.22	0.622069	2.2	0.8	3.7	1.34545	1	1	1	64	1	0	18	24	0	0	1	0	25.2679	0	1	3	1	0	0
17695	1	64	1	3	1.84	2.12	26034	33.69	0.772752	2	0.5	2.9	0.725	1	1	4	180	1	2	19	19	0	0	1	1	43.0769	0	4	2	0	0	0
17719	1	72	1	1	2.51	2.23	17071.3	23.93	0.713385	2.9	1.4	17.9	8.64138	1	1	2	62	1	2	18	20	0	0	0	1	8.80952	0	1	2	0	1	0
17725	1	72	1	4	5	2.13	27142	36.16	0.750608	2.2	0.5	3.6	0.818182	1	1	6	205	1	2	42	41	1	1	0	1	18.0723	0	1	1	0	0	0
1792	1	50	3	3	1.06	2.1	35069.4	46.75	0.750148	2.7	0.7	6.4	1.65926	1	0	0	232	1	3	40	28	1	0	1	1	88.5047	0	1	3	0	0	0
17923	1	46	1	4	5	2.09	44209.7	57.5	0.768864	1.5	0.6	3.7	1.48	1	0	0	214	1	3	52	60	1	0	0	2	15.3257	0	1	1	0	0	0
17930	1	77	3	5	1.72	2.05	24109.8	30.57	0.788675	1.7	0.6	5.1	1.8	1	1	1	203	1	0	21	26	0	0	1	1	5.22124	1	1	2	1	0	0
17949	1	80	3	5	2.76	2.11	26401.7	33.51	0.787875	1.9	0.7	4.4	1.62105	1	1	1	152	1	2	28	23	0	0	1	1	4.84277	1	1	2	1	0	0
17965	1	40	3	5	0.58	2.11	36903.1	48.07	0.767695	1.7	0.4	5.7	1.34118	1	0	0	212	1	2	37	21	0	0	1	0	9.85185	0	3	3	0	0	0
1798	1	51	2	5	2.69	2.01	21113.1	28.52	0.740291	2.2	0.5	3.9	0.886364	1	0	0	235	1	2	43	39	0	0	0	1	2.99065	0	4	2	0	0	0
17983	1	71	3	4	2.19	2.04	22176.4	29.36	0.755327	1	0.7	3.1	2.17	1	0	0	225	1	2	24	24	0	1	0	1	3.80645	0	1	2	0	0	0
18014	1	46	1	1	1.17	2.04	21696.6	28.5	0.761284	1.8	1	5.6	3.11111	1	0	0	223	1	3	45	28	0	1	0	2	12.0747	0	2	3	0	0	0
18019	1	85	3	2	2.93	2.1	14094	20.11	0.700845	1.2	0.7	4.1	2.39167	1	1	1	71	1	1	18	23	0	0	1	1	8.04878	1	1	2	1	0	0
1802	1	31	1	2	1.5833	2.03	22246.6	29.14	0.763439	2.2	0.7	3.2	1.01818	1	0	0	229	1	4	80	43	0	1	0	0	4.66667	0	1	2	0	0	0
18138	1	85	3	4	2.58	2.11	18999.5	24.96	0.761198	1.2	0.7	4	2.33333	1	1	10	89	1	2	16	28	0	0	0	1	18.2143	0	1	2	0	0	0
18143	1	44	1	1	1.64	2.01	21190.1	27.34	0.775059	3.1	0.7	5.8	1.30968	1	0	0	220	1	3	21	19	0	0	0	1	26.6505	0	1	2	0	0	0
18188	1	76	4	1	1.31	2.07	22383.4	29.11	0.768925	1.8	0.3	3.5	0.583333	1	1	6	51	1	2	19	32	1	0	0	1	4.32836	0	1	2	0	0	0
18224	1	72	1	1	2.5	2.09	18184.6	25.65	0.708951	1.8	0.5	5.4	1.5	1	1	10	64	1	2	24	21	1	0	0	1	8.13559	0	1	2	0	0	0
1824	1	68	1	1	0.78	2.06	21107.6	29.65	0.711892	1.4	0.4	3.9	1.11429	1	0	0	240	1	2	27	21	0	0	0	1	4.90798	0	1	3	0	0	0
1825	1	75	1	1	1.14	2.2	19226.8	27.86	0.690122	3	0.9	5.8	1.74	1	1	2	157	1	0	41	41	0	0	1	1	16.7914	0	1	3	0	1	0
18256	1	39	1	1	0.9	2.09	22637.4	30.35	0.745878	2	0.4	3.9	0.78	1	0	0	220	1	2	102	58	0	0	0	1	6.5625	0	1	3	0	0	0
18264	1	43	3	4	1.1	2.15	30445	38.93	0.782045	3.4	0.9	4.3	1.13824	1	1	10	192	1	4	35	25	0	0	0	2	3.69697	0	1	3	0	0	0
18298	1	39	1	2	3.39	2	21973.4	31.52	0.697126	2.2	0.5	5.7	1.29545	1	0	0	208	1	2	69	36	0	0	0	2	3.57143	0	3	2	0	0	0
18364	1	65	1	1	2.09	2.03	20394.3	26.51	0.769306	1.9	0.6	3.3	1.04211	1	0	0	210	1	2	24	27	0	0	0	0	12.4615	0	1	2	0	0	0
1839	1	70	1	1	1.82	2.09	18583.2	24.7	0.752356	1.4	0.4	3	0.857143	1	1	2	215	1	0	17	23	0	1	0	0	7.41573	0	1	2	0	1	0
18395	1	24	2	4	0.93	2.11	26751.2	35.35	0.756752	4	0.7	5.6	0.98	1	0	0	212	1	4	27	14	0	1	0	2	6.76829	0	2	3	0	0	0
18503	1	61	1	2	5	2.1	26817	35.16	0.762713	1.5	0.7	4	1.86667	1	0	0	211	1	4	17	16	0	1	1	1	7.62887	0	1	1	0	0	0
18533	1	54	3	3	0.56	2.14	25727.5	34.04	0.755802	2.5	0.5	4.5	0.9	1	0	0	217	1	2	24	20	1	0	1	0	182.796	0	4	3	0	0	0
18555	1	83	3	5	2.09	2.19	18796.9	29.9	0.628659	0.9	1.1	5.6	6.84444	1	1	1	30	1	2	12	26	0	1	1	1	93.8776	1	1	2	1	0	0
18604	1	28	1	3	0.23	2.05	19468.6	25.93	0.750814	1.9	0.5	3.3	0.868421	1	1	7	190	1	2	60	41	0	0	0	2	3.84615	0	3	3	0	0	0
18741	1	80	3	1	1.09	2.06	20881.5	28.41	0.735005	1.8	0.6	3.8	1.26667	1	1	6	154	1	2	21	25	1	0	0	1	3.92857	0	1	3	0	0	0
18742	1	76	2	4	0	2.1925	20237.7	28.33	0.714356	2.8	0.6	3.3	0.707143	1	0	0	223	1	2	24	25	0	0	0	1	7.09677	0	1	3	0	0	0
18804	1	76	1	4	1.96	2.21	23894	33.83	0.706296	1.7	0.8	7	3.29412	1	1	10	166	1	0	24	24	1	0	1	0	5.42553	0	1	2	0	0	0
18906	1	53	3	2	1.09	2.13	30146.4	40.65	0.741609	3.1	1.1	7.9	2.80323	1	0	0	220	1	2	30	26	1	0	0	0	394.118	1	1	3	0	0	0
18946	1	75	3	4	3.49	2.08	17701.2	25.13	0.704385	1.3	0.7	5.5	2.96154	1	1	2	117	1	2	18	15	1	0	1	1	69.1429	1	4	2	0	1	0
18958	1	82	3	4	2.88	2.07	17038.7	26.95	0.632234	3.4	0.9	5.2	1.37647	1	1	1	129	1	2	20	23	0	0	1	0	5.5914	0	4	2	1	0	0
1899	1	75	3	5	3.2824	2.07	22770.9	34.94	0.651714	1.8	0.9	5.9	2.95	1	1	1	183	1	2	20	26	0	0	0	1	13.0303	0	1	2	1	0	0
19028	1	85	3	1	1.26	2.13	14590.4	25.23	0.578296	1.7	0.5	3.5	1.02941	1	1	10	25	1	1	17	27	0	0	1	1	29.5918	0	1	3	0	0	0
19055	1	85	3	1	3.49	2.14	12832.5	18.32	0.700464	1.3	0.2	12.3	1.89231	1	1	2	2	1	0	30	26	1	0	0	0	48.932	0	4	2	0	1	0
19126	1	84	3	5	2.18	2.17	16437.8	22.99	0.714998	2.2	1.1	7.9	3.95	1	1	2	25	1	1	17	18	0	0	0	0	68.7755	0	1	2	0	1	0
19178	1	69	3	3	2.82	2.01	19001.6	24.33	0.780995	2.2	0.6	3.4	0.927273	1	1	1	45	1	2	19	23	0	0	1	1	10.1667	1	4	2	1	0	0
19207	1	71	4	3	1.11	2.18	22289.9	29.37	0.758934	3.8	0.7	1.7	0.313158	1	1	10	24	1	3	17	29	0	0	1	1	32.9524	0	4	3	0	0	0
19218	1	58	3	1	3.32	2.04	17600.7	26.17	0.672553	2	0.6	3.3	0.99	1	0	0	215	1	2	25	29	0	0	1	1	5.65217	0	1	2	0	0	0
19236	1	29	1	1	1.63	2.11	17921.1	23.66	0.757443	2	0.9	6.8	3.06	1	0	0	227	1	3	15	24	0	0	0	2	8.32714	0	3	2	0	0	0
19298	1	54	1	1	0.94	2.1	25346.4	44.15	0.574097	2.4	0.6	5	1.25	1	0	0	222	1	4	67	59	0	0	1	0	12.8226	0	1	3	0	0	0
19348	1	66	1	1	1.42	2.05	21625.8	30.87	0.700544	1.7	0.6	7	2.47059	1	0	0	211	1	2	26	20	1	0	1	1	10.4762	0	1	2	0	0	0
19355	1	56	3	5	3.63	2.09	24147.8	31.19	0.774216	2	0.6	2.7	0.81	1	0	0	223	1	0	35	32	0	0	1	0	27.8035	0	1	1	0	0	0
19362	1	63	1	1	1.3739	2.07	18747.7	28.87	0.649383	2.6	0.5	4.7	0.903846	1	1	8	148	1	4	31	21	0	0	0	1	9.54955	0	4	2	0	0	0
19412	1	63	5	5	3.46073	2.05	20293.2	25.86	0.784733	2.4	0.6	5.3	1.325	1	0	0	207	1	0	10	17	1	0	0	0	10.8	0	1	2	0	0	0
1947	1	39	1	1	1.9	2.01	21317.5	30.16	0.706814	2.5	0.8	4.8	1.536	1	0	0	238	1	3	34	24	0	0	0	1	2.92308	0	1	2	0	0	0
1949	1	45	1	1	0.54	2.01	22375	29.47	0.759247	2.4	0.6	4.8	1.2	1	0	0	249	1	2	23	22	0	0	0	1	5.33333	0	1	3	0	0	0
19521	1	82	3	3	1.72	2.03	22262.4	32.58	0.683315	2	0.6	4	1.2	1	1	4	78	1	2	21	23	0	0	0	1	24.9057	0	1	2	0	0	0
19556	1	46	3	3	1.59	2.06	36083.9	46.85	0.770201	3	0.7	5.5	1.28333	1	1	9	132	1	1	35	28	0	0	0	1	29.3617	0	1	2	0	0	0
19595	1	73	3	5	2.85	2.1	26033.9	34.04	0.764803	0.9	0.3	3.8	1.26667	1	0	0	215	1	0	26	28	1	1	1	0	5.9116	0	1	2	0	0	0
19639	1	60	3	3	1.29	2.01	23170.6	31.15	0.743839	2.4	0.5	3.5	0.729167	1	0	0	205	1	2	31	17	1	1	0	1	9.27536	0	1	3	0	0	0
19669	1	67	1	2	2.68	2.19	20235.4	26.95	0.75085	2.5	0.8	5.4	1.728	1	1	10	196	1	4	67	55	0	0	0	2	4.7619	1	4	2	0	0	0
19698	1	62	3	5	3.49	2.07	24457.9	31.41	0.778666	2	0.5	5.7	1.425	1	0	0	225	1	0	23	18	0	0	1	0	4.90683	0	3	2	0	0	0
19714	1	75	3	2	1.76	2.05	22706	29.48	0.770217	2	0.5	3.7	0.925	1	1	1	72	1	2	24	27	1	0	1	1	18.5714	1	1	2	1	0	0
19744	1	34	1	4	2.03	2	18886.9	26.92	0.701594	1.9	0.5	4.5	1.18421	1	0	0	222	1	2	25	22	0	0	0	0	5.37975	0	3	2	0	0	0
1978	1	67	1	2	0.72	2.12	17701.1	26.73	0.662218	1.9	0.5	5.3	1.39474	1	1	9	234	1	4	17	19	0	0	1	2	6.90141	0	1	3	0	0	0
19820	1	72	1	1	1.03	2.05	16587.4	26.51	0.625704	1.7	0.5	4.5	1.32353	1	1	5	147	1	4	16	22	0	0	0	2	8.67647	1	1	3	0	0	0
19838	1	82	3	5	5	2.02	22838.1	31.73	0.719764	2	0.5	3.2	0.8	1	1	1	159	1	3	16	23	0	0	0	1	3.87097	1	4	1	1	0	0
19871	1	63	3	1	1.29	2.06	21391.8	27.43	0.779869	1.6	0.5	4.3	1.34375	1	0	0	225	1	4	28	20	1	1	1	1	22.0952	1	1	3	0	0	0
19887	1	74	3	1	0.9	2.04	19675	28.38	0.69327	2.4	0.6	5.4	1.35	1	0	0	224	1	0	25	28	0	1	1	0	4.83333	0	4	3	0	0	0
19911	1	47	3	3	3.59	2.15	45897.3	62.99	0.728644	2	0.7	3.3	1.155	1	0	0	217	1	0	38	27	1	0	1	1	10.6103	0	1	1	0	0	0
19943	1	64	3	2	3.73	2.03	22865.4	35.39	0.646098	1.8	0.5	3.1	0.861111	1	1	9	152	1	2	20	18	1	1	1	1	5.83333	0	1	1	0	0	0
1999	1	68	3	1	0.96	2.15	21948.4	28.03	0.783032	2.3	0.7	7.2	2.1913	1	1	1	147	1	2	59	31	1	1	0	2	6.8254	0	4	3	1	0	0
20042	1	80	3	3	4.61	2.07	26496.3	42.69	0.620668	1.2	0.4	5	1.66667	1	1	2	160	1	2	20	20	0	1	1	0	26.4835	0	1	1	0	1	0
20166	1	69	3	1	0.92	2.1	22356.2	28.8	0.776257	2.5	0.5	6.3	1.26	1	1	10	157	1	2	33	28	1	1	1	2	26.5772	0	4	3	0	0	0
20239	1	63	2	1	1.05	2.2	16694.3	21.83	0.764741	1.4	0.4	6.9	1.97143	1	1	3	173	1	3	17	21	0	0	1	2	3.96313	0	1	3	0	0	1
20264	1	73	3	2	2.35	2.16	20257.2	26.41	0.767028	1.4	0.6	1.7	0.728571	1	1	10	87	1	2	41	35	0	0	0	1	9.41176	0	1	2	0	0	0
20272	1	73	3	1	0.8	2.12	19385.1	31.16	0.622115	2.1	0.9	3.7	1.58571	1	1	7	54	1	1	19	22	1	0	1	1	54.0625	0	1	3	0	0	0
20319	1	44	1	1	2.32	2.01	21290.6	29.74	0.715891	1.9	0.5	5	1.31579	1	0	0	209	1	0	30	21	0	0	0	0	4.14013	0	1	2	0	0	0
20354	1	68	1	2	0.61	2.13	26310	33.45	0.786547	1.1	0.4	3.9	1.41818	1	0	0	214	1	2	23	22	0	0	1	1	6.84783	0	2	3	0	0	0
20496	1	77	3	4	4.36	2.18	21850.1	27.7	0.788812	1.1	0.6	3.1	1.69091	1	1	2	62	1	2	10	11	0	0	1	1	46.875	1	1	1	0	1	0
20504	1	60	3	3	5	2.11	28140.9	38.79	0.725468	2.3	0.6	4	1.04348	1	0	0	205	1	2	29	24	0	0	0	1	7.33333	1	1	1	0	0	0
20526	1	85	3	3	1.81	2.02	16620	24.04	0.691348	2.1	0.4	3.7	0.704762	1	1	2	9	1	2	11	16	0	0	0	1	11.5493	0	1	2	0	1	0
20547	1	72	3	4	2.81	2.1	21121.1	33.29	0.634458	1.5	0.9	7.8	4.68	1	1	5	112	1	2	23	26	0	0	1	1	13.1183	0	1	2	0	0	0
20583	1	65	3	3	2.43	2.13	27874.8	35.39	0.787646	1.1	0.4	4.7	1.70909	1	1	1	56	1	1	22	18	1	0	1	0	316.447	1	1	2	1	0	0
20682	1	65	1	1	0.49	2.18	21952.5	32.83	0.668672	2.6	0.6	6.1	1.40769	1	1	10	148	1	1	23	22	0	1	1	2	51.5625	1	1	3	0	0	0
20696	1	65	3	1	1.02	2.21	21566.2	30.23	0.713404	0.6	0.3	1.3	0.65	1	1	1	39	1	1	75	131	0	0	1	2	9.92958	1	3	3	1	0	0
20719	1	29	1	1	0.39	2.09	15076	19.72	0.764503	2.1	0.6	3.7	1.05714	1	0	0	206	1	0	17	33	0	0	0	0	6.0396	0	1	3	0	0	0
20734	1	37	1	3	2.0856	2.05	29664.2	40.85	0.726174	1.9	0.6	4.4	1.38947	1	0	0	213	1	4	24	33	0	0	0	2	7.28324	0	1	2	0	0	0
20745	1	62	1	1	1.94	2.15	27618.7	37.1	0.744439	2	0.5	5	1.25	1	0	0	220	1	3	21	17	0	1	1	1	9.77654	0	1	2	0	0	0
20756	1	36	1	1	0.38	2.09	23308	31.37	0.743003	1.7	0.3	4	0.705882	1	0	0	215	1	4	78	36	0	1	0	2	10.4444	0	1	3	0	0	0
20761	1	75	3	4	2.26	2.09	22617.6	29.39	0.769568	1.7	0.7	5	2.05882	1	1	1	33	1	2	12	21	0	0	1	2	263.636	1	4	2	1	0	0
20840	1	80	3	5	3.77	2.03	22900.1	29.72	0.770528	2.1	0.7	5.2	1.73333	1	1	1	125	1	2	35	31	1	0	0	1	4.4086	0	1	1	1	0	0
20889	1	61	3	1	0.61	2.15	22853.7	32.67	0.699532	2.2	0.4	2.6	0.472727	1	1	10	50	1	0	39	33	1	0	1	0	5	1	1	3	0	0	0
20919	1	70	3	1	1.93	2.15	25310	44.48	0.56902	1.3	0.6	6.5	3	1	1	8	103	1	2	20	24	1	0	1	1	510.417	0	1	2	0	0	0
20999	1	85	3	3	0.8	2.12	20100.5	28.54	0.704292	2.5	0.8	4.1	1.312	1	1	1	19	1	0	18	25	1	1	1	0	27.2951	1	1	3	1	0	0
2103	1	62	4	2	1.02	2.06	24336.3	31.68	0.768191	1.7	0.7	4.9	2.01765	1	0	0	239	1	2	37	33	0	0	0	0	7.25806	0	1	3	0	0	0
21037	1	85	3	1	1.72	2.27	17041.4	22.26	0.765562	1.5	0.8	7	3.73333	1	1	1	6	1	2	20	23	0	0	1	1	418.857	0	4	2	1	0	0
21078	1	85	3	3	1.92	2.11	15356.8	21.66	0.708994	2.6	0.8	5.7	1.75385	1	1	1	108	1	1	15	36	0	0	1	1	18.8235	0	1	2	1	0	0
21099	1	75	3	3	2.8815	2.2	30361.2	40.41	0.751329	1.3	0.5	4.7	1.80769	1	0	0	201	1	2	11	13	1	0	1	0	90.9524	0	1	2	0	0	0
211	1	76	3	4	2.4	2.05	22826.1	31.3	0.729268	2.3	1	4.5	1.95652	1	1	6	75	1	2	20	24	1	0	0	0	10.0758	0	1	2	0	0	0
21112	1	76	5	1	0.99	2.1	16865	21.65	0.778984	1.5	0.8	4.4	2.34667	1	1	1	136	1	0	18	23	1	0	1	0	16.2791	0	1	3	1	0	0
21118	1	66	1	1	1.39	2.09	19102.8	25.76	0.741568	2.2	0.6	3.9	1.06364	1	1	1	62	1	2	23	25	1	0	1	2	6.337	1	2	2	1	0	0
21134	1	85	3	2	2.1076	2.28	17766.2	23.77	0.747421	11.7	1.2	5.3	0.54359	1	1	1	4	1	1	15	19	1	0	1	1	4.0625	1	1	2	1	0	0
21143	1	65	3	2	5	2.05	22954.6	36.94	0.621402	2.1	1	5.7	2.71429	1	1	2	35	1	2	17	19	1	0	1	1	115.351	1	4	1	0	1	0
2115	1	59	1	5	2.5611	2.12	16302.5	23.44	0.695499	2.3	0.6	2.8	0.730435	1	0	0	249	1	2	21	22	0	1	0	0	5.5122	0	1	2	0	0	0
21264	1	41	2	2	2.99	2.03	21216.7	27.43	0.773485	3.3	0.9	4.5	1.22727	1	0	0	203	1	2	39	33	0	0	0	2	3.71795	0	1	2	0	0	0
21286	1	41	1	1	0.35	2.05	21200.5	31.4	0.675175	1.4	0.3	3.4	0.728571	1	0	0	191	1	2	37	38	0	0	0	0	7.68212	0	1	3	0	0	0
21346	1	42	1	4	1.33	2.08	22588.3	28.9	0.781602	3.8	0.8	4.9	1.03158	1	0	0	201	1	2	56	31	0	0	0	0	6.03687	0	1	2	0	0	0
21359	1	79	1	1	0.79	2.14	19872.2	26.49	0.750177	1.3	0.4	6.2	1.90769	1	1	2	52	1	2	31	49	0	0	1	2	400.417	1	4	3	0	1	0
21384	1	67	3	3	3.6	2.04	21504.4	38.75	0.554952	1.7	0.9	5.9	3.12353	1	1	3	106	1	2	26	25	0	0	1	1	6.26168	1	1	1	0	0	1
21391	1	77	1	1	1	2.1	21696.5	29.72	0.73003	2.1	0.5	5.2	1.2381	1	1	1	89	1	2	25	25	1	0	1	1	48.4932	1	4	3	1	0	0
21455	1	84	3	1	1.5	2.12	19604.5	26.14	0.749981	1.2	0.5	3.7	1.54167	1	1	10	31	1	2	41	41	0	0	1	1	63.6559	1	4	2	0	0	0
21456	1	84	3	5	3.3	2.14	24644.1	31.79	0.775215	1.5	0.7	5.2	2.42667	1	1	8	55	1	1	22	24	1	0	1	0	3.8	1	1	2	0	0	0
21468	1	85	3	4	2.7178	2.02	22985	29.14	0.788778	1.5	0.6	4.6	1.84	1	1	8	44	1	2	15	24	0	0	1	1	15	0	1	2	0	0	0
21558	1	68	1	2	0.83	2.23	28322	42.32	0.669234	2.5	0.6	5.5	1.32	1	0	0	198	1	2	33	31	0	0	1	1	48.9655	0	1	3	0	0	0
21610	1	75	5	4	2.2696	2.11	15967.6	21.77	0.733468	2	0.5	6	1.5	1	1	1	37	1	1	24	28	1	0	1	0	57.3494	1	1	2	1	0	0
21620	1	66	3	3	3.34	2.11	16422.4	21.31	0.770643	1.8	0.6	7	2.33333	1	1	1	79	1	2	20	23	1	1	0	1	7.61682	0	3	2	1	0	0
21691	1	72	1	2	2.06	2.03	22783.5	29.16	0.781327	1.9	0.4	4.2	0.884211	1	0	0	189	1	2	17	20	0	0	1	1	7.25	0	1	2	0	0	0
21715	1	85	3	1	1.45	2.11	22386.9	35.83	0.624809	1.7	0.5	2.7	0.794118	1	1	10	20	1	2	8	20	0	0	0	1	22.5	0	1	2	0	0	0
21733	1	28	1	2	1.31	2	17942.6	23.69	0.757391	2.9	0.7	3.3	0.796552	1	0	0	184	1	4	20	25	0	0	0	2	17.4194	0	1	2	0	0	0
21740	1	32	3	3	0.86	2.03	21467.9	29.18	0.735706	1.1	0.3	3.8	1.03636	1	0	0	200	1	0	21	24	0	1	0	0	3.14815	0	3	3	0	0	0
21773	1	73	1	1	0.67	2.16	22475.8	30.47	0.737637	3.8	1.2	5.6	1.76842	1	0	0	189	1	2	14	17	0	0	1	1	6.22047	0	3	3	0	0	0
21825	1	27	1	3	5	2.01	20732.5	26.39	0.78562	2.3	0.6	5.1	1.33043	1	0	0	187	1	4	52	37	0	0	0	2	5.55556	0	4	1	0	0	0
21865	1	77	3	3	2.08	2.03	19713.7	28.11	0.701306	1.7	0.7	4.6	1.89412	1	0	0	200	1	2	21	31	0	0	1	0	18.427	0	1	2	0	0	0
21901	1	64	1	1	1.07	2.09	18998	24.26	0.7831	1.6	0.3	2.5	0.46875	1	1	1	60	1	2	59	47	0	0	0	1	2.71605	0	1	3	1	0	0
22058	1	67	1	1	0.96	2.04	22638.8	33	0.686024	2.5	0.4	4	0.64	1	0	0	193	1	2	27	27	1	0	1	1	3.82716	0	1	3	0	0	0
2207	1	73	3	2	2.67	2.15	21643.9	28.34	0.763723	2.4	1	9.2	3.83333	1	1	2	191	1	2	54	51	1	0	1	1	6.18056	0	1	2	0	1	0
22096	1	65	5	3	2.8	2.17	28992.1	37.17	0.779987	1.8	0.7	6.4	2.48889	1	0	0	203	1	1	23	21	1	0	1	0	4.34783	1	1	2	0	0	0
22110	1	71	1	1	1.31	2.15	15728.4	21.79	0.721817	1.2	0.6	3.2	1.6	1	1	10	138	1	4	16	22	0	0	0	2	18.6275	0	1	2	0	0	0
22122	1	72	3	3	3.04	2.04	20999.3	30.2	0.695341	1.3	0.4	5.5	1.69231	1	1	10	161	1	1	18	20	0	0	1	0	15.0877	0	4	2	0	0	0
22136	1	70	1	1	1.31	2.05	22679.6	31.47	0.720674	1.5	0.4	4.8	1.28	1	1	2	178	1	2	18	17	1	0	0	0	43.3775	0	1	2	0	1	0
22144	1	85	4	1	1.38	2.11	21757.4	27.95	0.77844	1.7	0.7	3.6	1.48235	1	1	6	26	1	1	14	24	0	0	1	0	134.141	0	1	2	0	0	0
22231	1	80	3	4	1.49	2.05	19898	26.07	0.763253	1.1	0.4	3.3	1.2	1	1	2	15	1	2	23	29	0	1	1	1	41.4961	1	1	2	0	1	0
22239	1	64	3	2	1.02	2.03	24051.9	34.05	0.70637	1.6	0.8	4.4	2.2	1	0	0	181	1	2	32	23	1	0	0	0	10.2174	0	4	3	0	0	0
22253	1	78	3	4	1.98	2.02	23834.9	33.64	0.708529	1.6	0.6	4.5	1.6875	1	0	0	188	1	2	17	22	0	0	1	1	5.74074	0	1	2	0	0	0
22317	1	57	5	4	3.98	2.07	19008.5	27.08	0.701939	2.4	0.7	6.4	1.86667	1	0	0	193	1	2	18	24	0	0	0	1	5.3886	0	1	1	0	0	0
22349	1	85	3	2	1.65	2.17	15799.7	25.29	0.624741	2	1	6.4	3.2	1	1	1	58	1	4	10	17	0	0	1	1	7.84314	1	1	2	1	0	0
22350	1	78	3	2	1.29	2.1	18747.1	24.03	0.780154	1.2	0.5	4.7	1.95833	1	0	0	188	1	2	15	21	0	0	0	1	61.4851	1	1	3	0	0	0
22374	1	85	3	4	5	2.08	20296.1	26.34	0.770543	1	0.6	5.1	3.06	1	1	2	84	1	2	12	15	0	0	1	1	8.11429	1	4	1	0	1	0
22409	1	71	3	1	1.52	2.05	20397.4	25.91	0.78724	1.8	0.5	4.1	1.13889	1	0	0	188	1	2	28	19	1	0	1	1	9.61905	0	1	2	0	0	0
22427	1	73	2	4	2.48	2.03	21316	28.69	0.742977	1.1	0.6	4.6	2.50909	1	1	9	145	1	2	21	19	0	0	1	1	15.8993	0	1	2	0	0	0
22433	1	44	1	4	0.89	2.13	21141.5	27.66	0.764335	2.3	0.4	2	0.347826	1	0	0	187	1	4	29	36	0	0	1	0	3.33333	0	1	3	0	0	0
22465	1	73	3	4	4.85	2.16	27461.8	42.87	0.640583	2.6	0.8	4.8	1.47692	1	0	0	192	1	0	28	24	1	0	1	0	16.7832	0	4	1	0	0	0
2249	1	37	1	3	1.08	2.03	22101.2	31.12	0.710193	2	0.5	3.8	0.95	1	0	0	238	1	2	17	16	0	0	0	0	3.46939	0	3	3	0	0	0
225	1	79	3	5	1.24	2.15	20330.3	25.91	0.784651	1.3	0.6	3.2	1.47692	1	1	10	52	1	0	11	24	0	0	1	0	5.6701	1	1	3	0	0	0
22514	1	65	3	4	5	2.06	21482.3	33.89	0.633883	1.9	0.8	5.1	2.14737	1	0	0	189	1	4	34	24	0	1	1	0	8.34483	0	1	1	0	0	0
22557	1	65	3	1	0.86	2.13	21910.8	28.54	0.767722	3.1	1	6.9	2.22581	1	1	2	100	1	2	18	21	0	0	0	1	3.25	0	4	3	0	1	0
22565	1	74	3	1	0.96	2.07	20609.7	26.8	0.769019	1.7	0.8	3.6	1.69412	1	0	0	203	1	2	19	30	1	0	0	1	4.55128	0	1	3	0	0	0
22637	1	65	1	2	2.03	2.14	25491.4	36.22	0.703793	2.6	0.5	6.4	1.23077	1	1	10	172	1	3	21	24	0	0	1	1	16.6038	0	1	2	0	0	0
22664	1	79	5	3	2.3516	2.01	20999.3	32.24	0.651343	1	0.5	5.7	2.85	1	1	2	8	1	2	18	17	0	0	0	2	11.5909	0	1	2	0	1	0
22668	1	85	3	5	2.81	2.1	18240.7	23.36	0.780852	1.1	0.7	3.9	2.48182	1	1	4	97	1	2	19	24	0	0	1	1	10.875	1	1	2	0	0	0
22683	1	38	1	3	1.52	2.07	26790.2	34.91	0.767408	1.9	0.4	2.7	0.568421	1	0	0	186	1	3	44	23	0	1	0	1	9.69231	0	1	2	0	0	0
22709	1	38	2	2	0	2.1325	18959.6	24.56	0.771971	2.1	0.3	3.2	0.457143	1	0	0	185	1	2	23	26	1	1	0	0	3.64532	0	2	3	0	0	0
22723	1	81	3	3	2.23	2.12	17275.2	23.56	0.733243	2.6	1	5.4	2.07692	1	1	2	44	1	2	13	22	0	0	0	2	1.86207	0	4	2	0	1	0
22744	1	61	3	4	0.57	2.16	31731.2	45.16	0.70264	1.6	0.6	6.6	2.475	1	0	0	193	1	2	33	28	0	0	0	1	18.8	0	4	3	0	0	0
22777	1	72	3	4	1.09	2.02	22203.6	35.65	0.622822	2.2	0.6	2.9	0.790909	1	1	2	142	1	3	23	22	0	1	1	1	5	1	1	3	0	1	0
2278	1	32	1	3	0.88	2.15	26753.9	37.11	0.720935	3.9	1.2	9.5	2.92308	1	0	0	247	1	3	94	39	0	0	0	1	5.12821	0	1	3	0	0	0
22850	1	83	3	4	5	2.04	21883	29.65	0.738044	1.1	0.6	4.2	2.29091	1	1	6	68	1	2	18	23	0	0	1	1	49.5349	0	4	1	0	0	0
22859	1	80	3	3	1.12	2.09	24276.9	31.26	0.776612	1.7	0.7	5.1	2.1	1	1	3	101	1	4	21	20	0	0	1	2	72.0106	1	4	3	0	0	1
22888	1	48	1	5	1.09	2.05	20399	27.58	0.73963	1.8	0.4	2.8	0.622222	1	0	0	194	1	2	59	34	0	0	0	0	3.75691	0	1	3	0	0	0
22917	1	84	3	4	2.23	2.06	18371.6	26.3	0.69854	3.1	0.8	3.7	0.954839	1	1	3	114	1	2	24	33	1	0	1	1	4.88636	0	4	2	0	0	1
22921	1	80	1	1	0.38	2.19	17874.5	24.62	0.726015	1.1	0.4	3	1.09091	1	0	0	202	1	2	18	20	1	0	1	1	22.3364	1	1	3	0	0	0
22928	1	60	3	5	3.3074	2.06	19490.6	28.06	0.694604	1.4	0.8	5.2	2.97143	1	0	0	200	1	2	20	15	0	0	0	0	5.82278	0	1	2	0	0	0
22935	1	78	3	3	1.4	2.2	15989.3	21.96	0.72811	2.1	0.9	9.3	3.98571	1	1	2	11	1	4	9	20	0	0	0	1	123.864	0	4	2	0	1	0
22943	1	60	3	1	0.77	2.16	20119.7	28.21	0.713212	1.7	0.7	5.7	2.34706	1	1	10	132	1	3	19	20	0	0	1	2	5.39062	0	1	3	0	0	0
22994	1	68	3	3	2.23	2.04	22988.5	29.83	0.77065	1.6	0.4	2.5	0.625	1	1	2	194	1	4	21	24	0	0	0	0	6.66667	0	4	2	0	1	0
23001	1	72	3	2	3.47	2.08	21941.4	29.85	0.735055	1.5	0.9	5.6	3.36	1	1	5	26	1	2	26	28	0	0	1	1	13.3813	0	1	2	0	0	0
23024	1	85	3	1	1.34	2.18	14433	21.05	0.685653	1.7	0.6	6.3	2.22353	1	1	2	4	1	1	11	15	0	1	1	1	52.5974	1	4	2	0	1	0
23043	1	81	3	4	1.61	2.03	19907.5	27.18	0.732432	1	0.5	4.4	2.2	1	1	1	57	1	2	24	19	1	0	1	1	256.667	0	4	2	1	0	0
23052	1	85	3	1	1.35	2.17	17199.7	24.02	0.716057	1.6	0.7	4.1	1.79375	1	1	10	77	1	1	8	19	0	0	1	1	8.79121	1	1	2	0	0	0
23061	1	85	3	5	5	2.03	19457.1	25.53	0.762127	0.9	0.5	2.9	1.61111	1	1	5	41	1	2	12	23	1	0	1	1	6.81159	0	4	1	0	0	0
23064	1	61	1	3	1.64	2.14	25098.5	33.65	0.745869	1.9	0.5	4.8	1.26316	1	0	0	195	1	4	24	21	0	0	1	1	27.5969	0	1	2	0	0	0
2307	1	80	1	1	0.89	2.12	19368.6	25.49	0.759851	1.5	0.4	3.7	0.986667	1	1	1	107	1	2	13	19	0	0	1	1	5.0641	1	1	3	1	0	0
23112	1	81	3	1	2.36	2.01	18553.3	26.12	0.71031	1.6	0.7	4.4	1.925	1	0	0	183	1	0	18	24	0	0	0	0	8.33333	0	1	2	0	0	0
23119	1	80	3	3	2.58	2.05	23080	29.89	0.772165	1.3	0.6	4.1	1.89231	1	1	1	48	1	2	14	17	0	0	1	2	6.07843	1	4	2	1	0	0
23126	1	63	1	4	3.76	2.24	17679.7	23.45	0.753932	3.3	1	7	2.12121	1	0	0	187	1	4	15	18	1	0	0	2	7.91045	0	1	1	0	0	0
23174	1	72	1	1	1.19	2.13	18276	25.4	0.719528	2.3	0.7	6.6	2.0087	1	1	2	131	1	3	12	19	0	0	0	2	20.8824	0	1	3	0	1	0
23245	1	55	1	4	5	2.1	20514.2	28.76	0.713289	2	0.6	3.9	1.17	1	1	7	88	1	4	19	18	1	1	1	0	1569.77	1	1	1	0	0	0
23272	1	23	1	3	2.1	2.02	22772.6	29.31	0.776957	1.8	0.4	3.1	0.688889	1	0	0	183	1	4	20	23	0	0	0	0	11.9149	0	3	2	0	0	0
23282	1	82	3	3	2.78	2.05	19930	25.28	0.78837	1	0.4	2.3	0.92	1	1	2	78	1	2	24	24	0	1	1	1	5.74257	1	4	2	0	1	0
23308	1	68	1	3	4	2.08	21384.3	27.32	0.782734	1.1	0.5	4.4	2	1	1	3	190	1	2	22	23	0	0	1	1	4.27586	0	1	1	0	0	1
23324	1	68	3	3	2.56	2.02	22798.6	29.03	0.785346	0.9	0.6	4.5	3	1	1	2	125	1	3	19	17	0	0	0	1	26.1644	0	1	2	0	1	0
23375	1	75	3	3	2.89	2.12	24559.5	31.45	0.780906	2	0.6	6.3	1.89	1	1	1	26	1	2	31	33	0	1	1	1	30	1	1	2	1	0	0
23393	1	69	1	4	2.08	2.1	21058.5	26.7	0.788708	2.9	0.8	5.8	1.6	1	0	0	191	1	4	33	29	0	0	0	1	5.35433	0	1	2	0	0	0
23395	1	82	3	5	5	2.16	24322.1	32.68	0.74425	2.7	0.9	6.6	2.2	1	1	1	20	1	2	24	28	1	1	1	1	180.682	1	4	1	1	0	0
23405	1	73	3	3	1.92	2.07	21995.1	35.35	0.622209	1.4	0.7	3.4	1.7	1	1	10	107	1	2	19	23	0	0	1	1	6.66667	1	1	2	0	0	0
23412	1	71	1	1	1.18	2.19	24754.8	34.76	0.712163	1.9	0.6	3.3	1.04211	1	1	6	186	1	4	11	22	0	0	0	1	5.4955	0	1	3	0	0	0
23432	1	68	1	1	2.29	2.11	23291.8	31.14	0.74797	1.5	0.5	3.7	1.23333	1	1	10	77	1	3	36	39	1	0	1	0	5.70423	0	1	2	0	0	0
23491	1	84	1	1	0.1	2.31	15508.7	21.45	0.723016	1.9	0.2	4	0.421053	1	0	0	201	1	1	13	20	0	0	0	0	6.02941	0	4	3	0	0	0
23568	1	24	1	2	0.64	2.03	18773.5	25.55	0.734775	2.7	0.6	4.1	0.911111	1	0	0	191	1	2	53	37	0	1	0	1	11.2903	0	2	3	0	0	0
23579	1	73	3	3	4	2.08	17817.3	23.7	0.751785	1.8	0.5	4.2	1.16667	1	1	10	132	1	2	22	26	0	0	1	1	4.02235	1	1	1	0	0	0
23617	1	48	3	1	0.06	2.07	22938.6	30.98	0.740433	2.5	0.6	4.5	1.08	1	0	0	193	1	0	39	31	0	0	1	1	12.0482	0	3	3	0	0	0
23636	1	85	3	3	5	2.13	18238.5	29.32	0.62205	2.4	1.1	4.8	2.2	1	1	10	32	1	1	12	15	1	0	1	0	389.635	1	1	1	0	0	0
2366	1	74	3	2	5	2.01	18306.9	26.7	0.685652	2.3	0.7	2.8	0.852174	1	1	1	127	1	2	23	24	0	0	0	1	8.36735	0	1	1	1	0	0
23661	1	79	3	3	1.6	2.07	21789.5	27.88	0.781546	1.1	0.5	2.4	1.09091	1	1	1	135	1	0	26	25	0	0	1	0	92.9885	0	1	2	1	0	0
23683	1	58	3	1	1.07	2.11	27084.2	35.94	0.753595	1.9	0.6	5.1	1.61053	1	0	0	203	1	2	25	21	1	0	1	0	8.62595	1	4	3	0	0	0
23697	1	71	2	3	3.2	2.02	22436.1	33.14	0.67701	1.7	0.7	5.3	2.18235	1	1	1	127	1	2	16	15	1	0	1	2	31.6239	0	1	2	1	0	0
23744	1	85	4	1	0.17	2.17	14040.9	21.02	0.667978	2	0.4	3.4	0.68	1	0	0	196	1	0	16	31	0	0	0	0	61.0072	0	4	3	0	0	0
2376	1	61	1	1	0.93	2.15	17363.6	25.29	0.68658	2.7	0.5	3.9	0.722222	1	1	10	123	1	4	14	17	0	0	0	2	2.66667	0	1	3	0	0	0
23763	1	70	2	5	5	2	19477.9	25.29	0.770182	1.6	0.5	3.9	1.21875	1	1	2	63	1	2	25	28	0	0	0	1	6.04167	1	1	1	0	1	0
23793	1	75	3	5	3.71	2.13	24752.9	33.61	0.736474	1.4	0.4	2.8	0.8	1	1	5	59	1	2	22	19	0	0	1	1	3.52381	1	1	1	0	0	0
23795	1	69	3	4	4	2.11	28467.9	36.11	0.788366	2.2	0.6	3.8	1.03636	1	1	2	144	1	2	16	19	1	0	1	0	5	0	1	1	0	1	0
23815	1	65	1	1	0.95	2.09	30008.7	38.51	0.779244	2.4	0.6	3.8	0.95	1	1	1	95	1	4	24	23	0	1	0	1	3.23077	0	1	3	1	0	0
23884	1	63	3	3	5	2.14	26972.7	34.64	0.778658	2.5	0.6	5.3	1.272	1	0	0	200	1	2	35	33	1	0	1	0	4.33071	0	1	1	0	0	0
23917	1	70	2	5	2.78	2.04	19778.7	27.12	0.729303	2.1	0.5	3.7	0.880952	1	1	1	113	1	2	13	19	0	0	1	2	18.7234	1	4	2	1	0	0
23924	1	71	1	1	1.98	2.11	21626.1	32.62	0.662971	2	0.6	4.5	1.35	1	1	10	178	1	4	18	20	0	0	0	2	6.24204	0	1	2	0	0	0
23932	1	69	2	1	3.4	2.07	20886.1	30.45	0.685915	2.9	0.7	3.3	0.796552	1	1	7	113	1	1	24	29	1	0	1	0	690.805	0	1	2	0	0	0
23942	1	85	3	3	3.36	2.28	18956.7	25.96	0.730227	6.1	0.5	4.5	0.368852	1	1	1	102	1	0	17	23	0	0	1	0	6.11842	0	1	2	1	0	0
23977	1	43	3	3	3.26	2.03	23375.1	31.29	0.747047	1.7	0.5	2.3	0.676471	1	0	0	182	1	2	26	23	0	0	0	1	2.25	0	1	2	0	0	0
2398	1	76	1	2	1.45	2.07	20451	35.24	0.580335	1.4	0.4	3.9	1.11429	1	1	6	214	1	1	17	22	0	0	1	1	16.2821	1	1	2	0	0	0
24029	1	32	3	2	1.24	2.06	28824.4	36.69	0.78562	2.1	0.5	3.8	0.904762	1	0	0	185	1	4	40	25	0	0	0	0	9.33333	0	1	3	0	0	0
24043	1	79	3	2	5	2.01	17198.5	28.4	0.605581	1.3	0.7	3.5	1.88462	1	1	3	72	1	2	17	32	0	0	0	0	20.4396	1	4	1	0	0	1
[truncated: 1,142 more rows]

## Sheet: Includes Non-Sarcopenia 
SEQN	GENDER	AGE	RACE	UACR	PIR	ASM/BMI	SIRI	EDUCATION	ELIGSTAT	MORTSTAT	UCOD_LEADING	Follow-Up Time	Cardiovascular	Cancer	Chronic Lower Respiratory	ALT	AST	ALCOHOLUSE	SMOKING	DIABETES	HYPERLIPIDEMIA	HYPERTENSION	PIR Classification	MARITAL	SIRIhigh	SIRIlow	sarcopenia	SIRIsarcopenia
41352	2	37	3	3.45133	4.75	0.640429	1.00645	5	1	0	1	172	0	0	0	16	17	3	0	0	0	0	1	1	0	1	0	0
79320	2	26	3	4.69734	0.1	0.620646	1.00625	4	1	0	1	74	0	0	0	10	15	1	2	0	0	0	3	2	0	1	0	0
67516	2	47	4	5.68807	1.47	0.715102	1.00625	4	1	0	1	104	0	0	0	8	16	3	0	0	0	1	2	3	0	1	0	0
8921	2	74	3	13.6111	3.11	0.534362	1.00625	3	1	1	1	188	1	0	0	24	31	0	0	1	1	0	2	1	0	1	0	0
1431	2	59	4	7.95031	2.27591	0.695303	1.00625	5	1	0	1	246	0	0	0	23	22	2	0	0	0	1	2	1	0	1	0	0
15636	1	39	1	6.22024	1.34	0.839259	1.00588	1	1	0	1	217	0	0	0	91	59	4	2	0	0	0	2	2	0	1	0	0
92569	1	39	1	6.51163	2.11	0.843855	1.00571	1	1	0	1	47	0	0	0	32	28	2	0	0	1	0	2	1	0	1	0	0
6339	1	62	1	450.725	0.85	0.8207	1.00435	2	1	0	1	238	0	0	0	24	20	2	1	1	0	0	3	1	0	1	0	0
23886	1	51	3	15.2444	5	1.06285	1.00435	4	1	0	1	196	0	0	0	28	28	2	1	0	0	0	1	1	0	1	0	0
10913	2	64	4	19.7326	1.63	0.61221	1.00333	2	1	0	1	222	0	0	0	18	22	1	0	0	0	0	2	4	0	1	0	0
6093	2	52	1	7.85714	0.64	0.459131	1.00333	1	1	0	1	231	0	0	0	39	29	4	0	1	0	0	3	4	0	1	1	1
70529	1	49	3	3.4127	0.73	0.774388	1.00333	2	1	0	1	95	0	0	0	66	50	2	1	1	1	0	3	1	0	1	1	1
85484	1	29	1	4.69136	1.35	0.863213	1.00333	1	1	0	1	42	0	0	0	187	92	4	1	0	0	0	2	1	0	1	0	0
41322	1	23	1	1.93878	1.71	0.806796	1.00333	3	1	0	1	167	0	0	0	53	27	2	0	0	0	0	2	1	0	1	0	0
102779	1	57	3	2.61905	5	0.837762	1.00286	4	1	0	1	33	0	0	0	16	17	0	0	0	0	1	1	1	0	1	0	0
67250	2	43	5	5.45455	1.38	0.622044	1	5	1	0	1	99	0	0	0	26	30	3	0	1	1	0	2	2	0	1	0	0
101558	1	54	2	5	1.37	0.775469	1	1	1	0	1	19	0	0	0	18	17	4	2	0	1	0	2	2	0	1	1	1
97986	2	29	4	5.37975	2.89	0.64236	1	4	1	0	1	20	0	0	0	11	12	2	2	0	1	0	2	2	0	1	0	0
89208	1	57	4	30.708	0.87	1.03381	1	4	1	0	1	39	0	0	0	46	38	2	2	0	1	0	3	2	0	1	0	0
19151	2	24	4	5.48387	1.51	0.731557	1	4	1	0	1	222	0	0	0	14	20	4	2	0	0	0	2	2	0	1	0	0
16425	2	21	3	5.35714	1.75	0.786729	1	4	1	0	1	212	0	0	0	14	16	4	2	0	0	0	2	2	0	1	0	0
65271	2	27	3	7.2	1.07	0.640116	1	4	1	0	1	106	0	0	0	18	18	4	2	0	0	0	3	2	0	1	0	0
68754	1	57	3	4.01709	3.25	1.18005	1	4	1	0	1	98	0	0	0	20	16	4	2	0	0	0	2	2	0	1	0	0
89805	2	26	3	33.6957	2.89	0.77345	1	5	1	0	1	44	0	0	0	11	22	3	2	0	0	0	2	2	0	1	0	0
27653	1	50	3	10.4054	2.47794	0.848332	1	5	1	0	1	203	0	0	0	69	58	3	2	0	0	1	2	2	0	1	0	0
33263	1	61	1	16.2745	0.63	0.989605	1	1	1	1	2	104	0	1	0	16	23	2	2	0	0	0	3	2	0	1	0	0
34661	1	45	4	12.9181	1.32	1.04217	1	2	1	0	1	171	0	0	0	74	71	1	2	0	0	0	2	2	0	1	0	0
90454	2	20	3	17.8865	1.04	0.773878	1	3	1	0	1	47	0	0	0	15	25	0	2	0	0	0	3	2	0	1	0	0
8897	1	43	3	2.91971	4.68	0.9513	1	5	1	0	1	233	0	0	0	53	34	4	1	0	0	0	1	2	0	1	0	0
36201	1	58	3	26.9388	3.06	0.765007	1	1	1	1	2	152	0	1	0	82	75	2	1	0	0	0	2	2	0	1	1	1
63531	1	32	1	8.62069	2.75036	0.771736	1	1	1	0	1	103	0	0	0	24	20	2	1	0	0	0	2	2	0	1	1	1
28413	1	25	3	4.45255	5	1.22045	1	5	1	0	1	196	0	0	0	40	32	4	0	0	0	0	1	2	0	1	0	0
34977	2	23	4	4.77387	1.45	0.594006	1	4	1	0	1	179	0	0	0	14	18	4	0	0	0	0	2	2	0	1	0	0
25018	1	22	1	3.22917	1.91	0.944766	1	3	1	0	1	182	0	0	0	19	18	4	0	0	0	0	2	2	0	1	0	0
92446	1	26	1	5.11765	0.97	0.759705	1	3	1	0	1	54	0	0	0	17	21	4	0	0	0	0	3	2	0	1	1	1
78977	2	24	3	6.54762	1.13	0.670734	1	2	1	0	1	77	0	0	0	13	17	4	0	0	0	0	3	2	0	1	0	0
88709	2	25	3	344.203	5	0.873188	1	5	1	0	1	58	0	0	0	27	31	2	0	0	0	0	1	2	0	1	0	0
34642	1	54	3	4.18079	2.51	1.10062	1	4	1	0	1	169	0	0	0	22	20	2	0	0	0	0	2	2	0	1	0	0
22790	2	46	4	6.86747	1.6	0.56325	1	2	1	0	1	191	0	0	0	20	17	2	0	0	0	0	2	2	0	1	0	0
62504	2	30	2	5.33333	0.39	0.63492	1	1	1	0	1	102	0	0	0	13	18	1	0	0	0	0	3	2	0	1	0	0
7567	2	56	4	25.6	0.9	0.755927	1	2	1	1	1	203	1	0	0	17	19	2	2	1	1	1	3	3	0	1	0	0
40640	1	27	3	3.63636	2.81	1.20196	1	4	1	0	1	163	0	0	0	26	24	4	2	0	1	1	2	3	0	1	0	0
70737	1	28	2	4.2623	0.22	0.891331	1	4	1	0	1	103	0	0	0	16	18	4	2	0	1	0	3	3	0	1	0	0
91334	2	39	5	18.6364	5	0.764863	1	5	1	0	1	47	0	0	0	19	25	3	1	0	1	0	1	3	0	1	0	0
91345	1	21	1	4.17112	0.45	0.9339	1	2	1	0	1	41	0	0	0	22	21	4	0	0	1	0	3	3	0	1	0	0
66103	1	25	3	3.28358	1.31	0.620317	1	5	1	0	1	103	0	0	0	22	19	2	0	0	1	0	2	3	0	1	1	1
28059	1	44	4	2.78571	0.67	0.945057	1	1	1	0	1	182	0	0	0	45	34	0	0	0	1	1	3	3	0	1	0	0
21730	2	46	4	15.4444	0.4	0.674832	1	2	1	0	1	191	0	0	0	17	17	4	2	1	0	0	3	3	0	1	0	0
9125	1	70	3	11.3223	5	0.775002	1	3	1	1	10	142	0	0	0	15	17	2	1	1	0	0	1	3	0	1	1	1
77470	2	25	3	4.25532	2.87	0.629573	1	5	1	0	1	64	0	0	0	11	15	4	2	0	0	0	2	3	0	1	0	0
33798	1	50	4	11.7822	0.41	1.19569	1	4	1	1	2	111	0	1	0	25	28	4	2	0	0	0	3	3	0	1	0	0
99308	1	26	4	4.6888	0.08	1.36556	1	4	1	0	1	19	0	0	0	17	19	4	2	0	0	0	3	3	0	1	0	0
25848	2	20	3	71.3592	0.32	0.774957	1	4	1	0	1	191	0	0	0	25	35	4	2	0	0	0	3	3	0	1	0	0
5995	1	25	3	1.52778	3.42745	1.15618	1	4	1	0	1	231	0	0	0	23	24	4	2	0	0	0	2	3	0	1	0	0
24982	2	29	1	5.33865	1.91	0.690851	1	3	1	0	1	183	0	0	0	28	23	4	2	0	0	0	2	3	0	1	0	0
32734	1	22	1	7.61538	0.68	1.05276	1	3	1	0	1	175	0	0	0	33	31	4	2	0	0	0	3	3	0	1	0	0
91867	1	20	3	3.27869	1.27	1.00448	1	2	1	0	1	45	0	0	0	23	27	4	2	0	0	0	3	3	0	1	0	0
27487	1	38	1	4.46154	0.13	0.984298	1	1	1	0	1	202	0	0	0	15	23	4	2	0	0	0	3	3	0	1	0	0
20186	1	23	3	4.43038	3.39	0.964784	1	5	1	0	1	207	0	0	0	29	27	3	2	0	0	0	2	3	0	1	0	0
23185	1	30	2	1.80723	0.21	0.858263	1	4	1	0	1	193	0	0	0	22	19	3	2	0	0	0	3	3	0	1	0	0
2685	1	37	3	4.54545	5	1.11214	1	5	1	0	1	246	0	0	0	26	23	2	2	0	0	0	1	3	0	1	0	0
28843	1	22	5	6.53199	3.05519	1.21859	1	4	1	0	1	188	0	0	0	17	17	2	2	0	0	0	2	3	0	1	0	0
68647	1	54	4	6.81614	1.07	1.1466	1	2	1	0	1	92	0	0	0	22	22	2	2	0	0	0	3	3	0	1	0	0
24821	2	39	3	4.56446	0.64	0.546047	1	2	1	0	1	201	0	0	0	36	28	2	2	0	0	1	3	3	0	1	0	0
3819	2	21	1	9.80263	0.44	0.724205	1	2	1	0	1	234	0	0	0	30	20	2	2	0	0	0	3	3	0	1	0	0
89434	2	46	5	5.61111	2.02	0.724618	1	5	1	0	1	56	0	0	0	16	19	1	2	0	0	0	2	3	0	1	0	0
65416	1	23	5	5.91837	2.15	1.06676	1	5	1	0	1	95	0	0	0	13	18	0	2	0	0	0	2	3	0	1	0	0
85947	1	22	2	10.6536	2.25	1.02956	1	2	1	0	1	55	0	0	0	16	36	0	2	0	0	0	2	3	0	1	0	0
6981	2	48	4	4.47368	5	0.675863	1	5	1	0	1	237	0	0	0	23	31	4	1	0	0	0	1	3	0	1	0	0
81291	1	21	1	6.6055	1.52	1.06564	1	4	1	0	1	83	0	0	0	51	121	4	1	0	0	0	2	3	0	1	0	0
91324	2	43	3	3.89831	2.09	0.659268	1	4	1	0	1	55	0	0	0	21	22	3	1	0	0	0	2	3	0	1	0	0
24198	1	21	3	16.2069	3.00183	1.05976	1	3	1	0	1	200	0	0	0	17	23	2	1	0	0	0	2	3	0	1	0	0
63950	2	28	4	4.18182	5	0.611784	1	5	1	0	1	106	0	0	0	14	17	4	0	0	0	0	1	3	0	1	0	0
34650	2	21	2	20.5479	5	0.55781	1	5	1	0	1	167	0	0	0	17	20	4	0	0	0	0	1	3	0	1	0	0
69768	2	20	4	2.18487	0.81	0.835982	1	4	1	0	1	95	0	0	0	23	21	4	0	0	0	0	3	3	0	1	0	0
94098	2	23	4	4.03941	1.54	0.681878	1	4	1	0	1	33	0	0	0	13	14	4	0	0	0	0	2	3	0	1	0	0
85409	1	31	2	2.74194	2.64	0.837371	1	4	1	0	1	46	0	0	0	66	33	4	0	0	0	0	2	3	0	1	0	0
19140	2	23	1	53.1481	1.9	0.7905	1	3	1	0	1	220	0	0	0	9	19	4	0	0	0	0	2	3	0	1	0	0
26019	1	45	1	2.85714	1.64	0.753018	1	2	1	0	1	195	0	0	0	26	26	4	0	0	0	0	2	3	0	1	1	1
10905	1	21	1	3.73333	0.55	0.873742	1	1	1	0	1	209	0	0	0	16	20	4	0	0	0	0	3	3	0	1	0	0
91957	2	23	4	4.71545	0.94	0.775816	1	5	1	0	1	53	0	0	0	17	23	3	0	0	0	0	3	3	0	1	0	0
1284	2	36	3	5.14851	3.77	0.921804	1	5	1	0	1	239	0	0	0	11	14	3	0	0	0	0	1	3	0	1	0	0
98145	2	24	3	9.10891	3.62298	0.974196	1	5	1	0	1	21	0	0	0	13	25	3	0	0	0	0	1	3	0	1	0	0
77197	2	47	4	7.7193	2.34768	0.646771	1	4	1	0	1	80	0	0	0	17	25	3	0	0	0	0	2	3	0	1	0	0
28832	2	21	3	4.8	0.43	0.672029	1	4	1	0	1	191	0	0	0	23	21	3	0	0	0	0	3	3	0	1	0	0
27853	1	29	3	2.87162	4.68	0.843311	1	4	1	0	1	190	0	0	0	42	28	3	0	0	0	0	1	3	0	1	0	0
94608	1	24	1	5.41899	2.63306	1.06561	1	4	1	0	1	28	0	0	0	12	18	3	0	0	0	0	2	3	0	1	0	0
14976	2	26	1	6.77686	3.66	0.622802	1	3	1	0	1	211	0	0	0	12	18	3	0	0	0	0	1	3	0	1	0	0
40686	1	28	1	5.54217	0.82	0.897815	1	2	1	0	1	157	0	0	0	22	22	3	0	0	0	0	3	3	0	1	0	0
86626	2	41	5	3.96226	4.96	0.665895	1	5	1	0	1	53	0	0	0	17	36	2	0	0	0	0	1	3	0	1	0	0
84470	1	23	5	4.01515	0.68	1.08659	1	5	1	0	1	58	0	0	0	17	21	2	0	0	0	0	3	3	0	1	0	0
87599	1	27	5	3.85965	2.27	0.885512	1	5	1	0	1	53	0	0	0	28	20	2	0	0	0	0	2	3	0	1	0	0
92699	1	38	5	6.17284	2.23	0.868743	1	5	1	0	1	52	0	0	0	46	26	2	0	0	0	1	2	3	0	1	0	0
737	2	22	4	3.40336	0.94	0.803321	1	5	1	0	1	237	0	0	0	11	16	2	0	0	0	0	3	3	0	1	0	0
19474	2	31	3	5	4.07	0.654998	1	5	1	0	1	209	0	0	0	16	19	2	0	0	0	0	1	3	0	1	0	0
26356	1	58	3	2.66968	5	0.821333	1	5	1	0	1	181	0	0	0	24	18	2	0	0	0	0	1	3	0	1	0	0
67393	2	29	2	12.1667	3.67	0.647357	1	5	1	0	1	104	0	0	0	14	20	2	0	0	0	0	1	3	0	1	0	0
33856	2	21	4	9.67262	0.63	0.742968	1	4	1	0	1	162	0	0	0	18	21	2	0	0	0	0	3	3	0	1	0	0
22886	1	23	4	1.96891	2.53306	1.17634	1	3	1	0	1	197	0	0	0	41	30	2	0	0	0	0	2	3	0	1	0	0
2536	2	20	1	5.20661	2.07003	0.499782	1	2	1	0	1	229	0	0	0	30	23	2	0	0	0	0	2	3	0	1	1	1
34687	2	34	4	4.39759	1.34	0.666618	1	4	1	0	1	158	0	0	0	17	16	1	0	0	0	0	2	3	0	1	0	0
95113	2	20	1	14.6789	3.25	0.650911	1	3	1	0	1	22	0	0	0	19	17	1	0	0	0	0	2	3	0	1	0	0
28267	1	26	3	5.72614	1.24	1.16429	1	5	1	0	1	186	0	0	0	17	19	0	0	0	0	0	3	3	0	1	0	0
70897	1	52	4	2.8655	1.88	1.20418	1	3	1	0	1	92	0	0	0	11	18	0	0	0	0	0	2	3	0	1	0	0
88360	2	20	1	26.5714	2.97	0.563725	1	3	1	0	1	47	0	0	0	11	17	0	0	0	0	0	2	3	0	1	0	0
69599	1	21	1	4.14634	0.67	0.861213	1	2	1	0	1	87	0	0	0	15	20	0	0	0	0	0	3	3	0	1	0	0
97444	1	58	1	3.21429	1.59	0.897447	1	2	1	0	1	25	0	0	0	23	21	2	1	1	1	0	2	4	0	1	0	0
95503	1	52	1	2.2449	5	0.739561	1	4	1	0	1	14	0	0	0	19	15	2	0	0	1	1	1	4	0	1	1	1
35018	2	66	4	20.8219	1.25	0.604839	1	2	1	1	2	92	0	1	0	23	29	0	0	0	1	0	3	4	0	1	0	0
34618	2	39	3	4.27083	0.62	0.649454	1	4	1	1	1	62	1	0	0	52	40	4	2	0	0	0	3	4	0	1	0	0
91527	2	41	3	5.37037	1	0.692605	1	4	1	0	1	55	0	0	0	23	26	3	2	0	0	0	3	4	0	1	0	0
9651	2	31	3	4.16667	0.82	0.807426	1	3	1	0	1	233	0	0	0	11	17	2	2	0	0	0	3	4	0	1	0	0
1054	2	42	1	6.66667	0.54	0.449233	1	1	1	0	1	236	0	0	0	74	49	4	1	0	0	0	3	4	0	1	1	1
26572	2	26	3	12.7273	0.98	0.901025	1	3	1	0	1	202	0	0	0	15	21	4	0	0	0	0	3	4	0	1	0	0
7884	2	47	2	11.1458	0.11	0.697769	1	2	1	0	1	239	0	0	0	12	11	2	0	0	0	0	3	4	0	1	0	0
11414	2	35	2	6.87179	0.39	0.59266	1	2	1	0	1	224	0	0	0	12	19	1	0	0	0	0	3	4	0	1	0	0
64412	2	54	3	4.11765	0.93	0.600471	1	3	1	0	1	104	0	0	0	16	20	3	2	0	1	1	3	4	0	1	0	0
38797	1	45	5	3.71429	5	1.0272	1	2	1	0	1	157	0	0	0	17	22	3	2	0	1	0	1	4	0	1	0	0
84626	1	43	2	25.2107	5	0.891586	1	4	1	0	1	44	0	0	0	19	19	4	0	0	1	1	1	4	0	1	0	0
79088	2	46	3	6.50307	3.17	0.649364	1	4	1	0	1	76	0	0	0	44	29	2	0	0	1	0	2	4	0	1	0	0
2630	1	49	1	4.77273	1.08	0.746238	1	3	1	1	2	8	0	1	0	93	108	1	2	1	0	0	3	4	0	1	1	1
30128	2	41	3	3	4.13	0.635421	1	4	1	0	1	181	0	0	0	40	27	4	2	0	0	0	1	4	0	1	0	0
30013	1	52	3	5.07353	4.3	0.926247	1	4	1	0	1	200	0	0	0	17	23	4	2	0	0	0	1	4	0	1	0	0
1033	2	45	4	31.5315	0.88	0.727129	1	2	1	0	1	245	0	0	0	15	19	4	2	0	0	0	3	4	0	1	0	0
29338	1	53	4	6.59919	4.45	1.01974	1	2	1	0	1	198	0	0	0	26	31	4	2	0	0	0	1	4	0	1	0	0
62913	2	40	4	7.63441	1.09	0.781932	1	5	1	0	1	94	0	0	0	17	21	2	2	0	0	0	3	4	0	1	0	0
34627	1	56	3	4.32836	0.51	0.994248	1	3	1	0	1	177	0	0	0	23	22	2	2	0	0	0	3	4	0	1	0	0
7312	2	62	3	22.0339	2.99	0.590534	1	5	1	0	1	231	0	0	0	14	23	2	1	0	0	1	2	4	0	1	0	0
13472	2	46	3	8.60465	5	0.907953	1	4	1	0	1	225	0	0	0	23	23	2	1	0	0	0	1	4	0	1	0	0
26796	2	47	4	26.1333	0.58	0.590943	1	3	1	0	1	197	0	0	0	32	29	0	1	0	0	1	3	4	0	1	0	0
6824	2	35	3	5.22388	0.53	0.703091	1	3	1	0	1	233	0	0	0	12	19	0	1	0	0	0	3	4	0	1	0	0
76670	1	49	3	2.24299	2.61	0.916022	1	3	1	0	1	64	0	0	0	21	25	3	0	0	0	0	2	4	0	1	0	0
100117	2	29	5	3.0303	0.09	0.62258	1	4	1	0	1	15	0	0	0	12	14	2	0	0	0	0	3	4	0	1	0	0
71866	1	32	1	7.76471	2.52451	0.819062	1	4	1	0	1	86	0	0	0	34	29	2	0	0	0	0	2	4	0	1	0	0
27461	2	58	4	7.65432	2.14	0.669866	1	3	1	0	1	191	0	0	0	20	25	2	0	0	0	1	2	4	0	1	0	0
26249	2	45	1	4.31034	0.7	0.542409	1	1	1	0	1	188	0	0	0	25	23	2	0	0	0	0	3	4	0	1	0	0
36220	2	65	3	6.54545	0.91	0.547594	1	3	1	1	10	136	0	0	0	17	21	1	0	0	0	0	3	4	0	1	0	0
40225	2	66	3	9.11504	3.03	0.628284	1	4	1	0	1	164	0	0	0	25	29	0	0	0	0	1	2	4	0	1	0	0
80590	2	43	3	37.7778	1.02	0.585091	1	3	1	0	1	64	0	0	0	24	19	3	2	0	1	0	3	4	0	1	0	0
23710	2	60	3	4.2437	5	0.810753	1	3	1	0	1	203	0	0	0	18	17	2	2	0	1	1	1	4	0	1	0	0
79333	2	51	4	7.8125	1.31	0.626023	1	5	1	0	1	80	0	0	0	16	17	3	0	1	0	1	2	4	0	1	0	0
12480	2	66	2	6.84211	5	0.636565	1	4	1	0	1	211	0	0	0	15	17	2	0	1	0	1	1	4	0	1	0	0
23472	2	81	3	25.1852	1.24	0.422342	1	3	1	1	1	83	1	0	0	24	25	1	0	1	0	0	3	4	0	1	1	1
70366	2	49	4	3.23171	2.21387	0.696272	1	4	1	0	1	92	0	0	0	9	15	2	1	0	0	0	2	4	0	1	0	0
28092	1	68	3	23.2432	2.15	0.973296	1	1	1	0	1	195	0	0	0	18	20	1	1	0	0	0	2	4	0	1	0	0
26017	2	83	3	27.6744	2.24	0.480299	1	1	1	1	1	110	1	0	0	33	53	0	1	0	0	1	2	4	0	1	1	1
28656	2	80	1	101.471	1.22	0.581991	1	1	1	1	1	59	1	0	0	17	23	0	1	0	0	0	3	4	0	1	0	0
1285	2	85	3	379.091	5	0.629996	1	4	1	1	1	90	1	0	0	9	21	2	0	0	0	1	1	4	0	1	0	0
96766	2	52	4	18.1395	0.59	0.595852	1	4	1	0	1	19	0	0	0	9	16	2	0	0	0	0	3	4	0	1	0	0
28937	2	84	3	6.66667	4.3	0.735668	1	5	1	0	1	201	0	0	0	20	31	0	0	0	0	0	1	4	0	1	0	0
37667	1	65	4	888.806	4.13	0.95544	1	5	1	1	10	128	0	0	0	12	14	2	1	1	1	1	1	1	0	1	0	0
41430	1	64	4	16.8182	2.55	0.824753	1	4	1	1	2	14	0	1	0	14	15	2	1	1	1	1	2	1	0	1	0	0
1161	1	57	3	18.7766	3.52	0.890071	1	3	1	0	1	244	0	0	0	45	38	2	1	1	1	0	1	1	0	1	0	0
40858	1	49	1	11.6667	1.63	0.953173	1	2	1	0	1	176	0	0	0	29	20	1	1	1	1	0	2	1	0	1	0	0
85316	1	45	3	10.2128	5	0.837387	1	5	1	0	1	56	0	0	0	18	17	3	0	1	1	0	1	1	0	1	0	0
95704	1	50	5	5.83333	4.9	0.788364	1	5	1	0	1	26	0	0	0	19	16	2	0	1	1	0	1	1	0	1	1	1
20434	1	42	1	2.22222	5	1.01455	1	5	1	0	1	219	0	0	0	111	47	2	0	1	1	0	1	1	0	1	0	0
41094	1	46	3	24.1328	5	0.734354	1	4	1	0	1	179	0	0	0	22	23	2	0	1	1	0	1	1	0	1	1	1
67395	2	55	4	4.19118	0.66	0.576057	1	2	1	0	1	92	0	0	0	19	25	1	0	1	1	0	3	1	0	1	0	0
84904	2	48	5	14.1573	2.55	0.618979	1	5	1	0	1	41	0	0	0	21	25	0	0	1	1	1	2	1	0	1	0	0
74549	2	55	5	13.8372	3.58	0.570875	1	4	1	0	1	62	0	0	0	39	46	0	0	1	1	0	1	1	0	1	0	0
75190	1	41	3	4.08163	1.49	0.925908	1	4	1	0	1	63	0	0	0	37	25	4	2	0	1	0	2	1	0	1	0	0
89595	2	51	1	10.6207	5	0.594608	1	3	1	0	1	50	0	0	0	28	27	4	2	0	1	0	1	1	0	1	0	0
36249	2	35	3	4.81928	2.14	0.806928	1	2	1	0	1	171	0	0	0	15	13	4	2	0	1	0	2	1	0	1	0	0
35856	1	42	5	15.3039	5	1.08724	1	5	1	0	1	167	0	0	0	24	21	2	2	0	1	1	1	1	0	1	0	0
17158	2	62	3	9.14894	2.24	0.54352	1	4	1	1	3	189	0	0	1	18	18	2	2	0	1	0	2	1	0	1	0	0
16995	1	59	3	3.59788	5	0.91066	1	4	1	0	1	227	0	0	0	21	26	2	2	0	1	0	1	1	0	1	0	0
83280	1	39	3	7.375	5	0.890995	1	3	1	0	1	79	0	0	0	32	30	4	1	0	1	1	1	1	0	1	0	0
93763	1	40	3	5.36023	3.25	1.11788	1	3	1	0	1	13	0	0	0	13	22	4	1	0	1	1	2	1	0	1	0	0
67640	1	58	1	11.05	1.57	0.82332	1	3	1	0	1	95	0	0	0	18	19	4	1	0	1	1	2	1	0	1	0	0
82597	1	56	5	300	5	0.75368	1	4	1	0	1	71	0	0	0	19	20	2	1	0	1	0	1	1	0	1	1	1
83104	1	59	5	5.66667	4.25	0.960833	1	4	1	0	1	80	0	0	0	22	23	2	1	0	1	0	1	1	0	1	0	0
89354	1	39	4	1.41509	1.86	1.02161	1	4	1	0	1	43	0	0	0	21	18	2	1	0	1	0	2	1	0	1	0	0
64803	1	35	3	8.65741	1.16	1.13766	1	4	1	0	1	87	0	0	0	37	35	2	1	0	1	1	3	1	0	1	0	0
40886	2	64	1	14.2857	1.95	0.538708	1	2	1	0	1	158	0	0	0	16	20	2	1	0	1	0	2	1	0	1	0	0
23973	1	72	3	4.31818	3.28	0.945943	1	1	1	0	1	199	0	0	0	31	27	2	1	0	1	0	2	1	0	1	0	0
71688	1	51	5	3.8806	3.62	0.882647	1	5	1	0	1	98	0	0	0	36	26	1	1	0	1	1	1	1	0	1	0	0
89533	1	38	3	11.989	5	1.04246	1	4	1	0	1	50	0	0	0	27	24	1	1	0	1	0	1	1	0	1	0	0
20620	1	41	3	3.46154	5	1.177	1	4	1	0	1	225	0	0	0	28	21	4	0	0	1	0	1	1	0	1	0	0
37647	1	27	1	2.5	2.2947	0.861358	1	3	1	0	1	160	0	0	0	19	24	4	0	0	1	0	2	1	0	1	0	0
6898	2	45	1	48.6842	1.59	0.459777	1	1	1	0	1	246	0	0	0	31	27	4	0	0	1	0	2	1	0	1	1	1
70109	1	57	2	21.0526	5	0.774056	1	5	1	0	1	95	0	0	0	45	25	3	0	0	1	0	1	1	0	1	1	1
99001	1	37	5	5.15152	5	0.761979	1	5	1	0	1	33	0	0	0	11	17	2	0	0	1	0	1	1	0	1	1	1
35983	2	67	3	3.6	5	0.62642	1	5	1	0	1	178	0	0	0	19	20	2	0	0	1	0	1	1	0	1	0	0
10556	1	53	3	2.88462	1.37	0.95137	1	5	1	0	1	212	0	0	0	62	32	2	0	0	1	0	2	1	0	1	0	0
63126	1	44	3	9.90991	5	0.953256	1	5	1	1	10	74	0	0	0	24	22	2	0	0	1	0	1	1	0	1	0	0
38426	1	53	3	94.1799	5	0.965111	1	4	1	0	1	167	0	0	0	54	33	2	0	0	1	1	1	1	0	1	0	0
7665	1	47	1	3.27138	5	0.986947	1	4	1	0	1	241	0	0	0	30	18	2	0	0	1	0	1	1	0	1	0	0
77409	2	38	3	6.46465	2.10655	0.592044	1	2	1	0	1	64	0	0	0	13	15	2	0	0	1	0	2	1	0	1	0	0
29455	2	62	1	2.81818	1.84	0.49	1	2	1	0	1	188	0	0	0	20	21	2	0	0	1	0	2	1	0	1	1	1
33400	1	62	3	11.25	2.71	0.827472	1	4	1	0	1	164	0	0	0	21	25	1	0	0	1	0	2	1	0	1	0	0
17303	1	35	3	3.48684	1.52	1.01989	1	5	1	0	1	224	0	0	0	30	26	0	0	0	1	0	2	1	0	1	0	0
13966	2	41	3	5.34351	2.12	0.785057	1	4	1	0	1	213	0	0	0	25	21	0	0	0	1	0	2	1	0	1	0	0
102501	1	45	3	3.63128	1.67	0.862672	1	4	1	0	1	34	0	0	0	34	19	4	2	1	0	0	2	1	0	1	0	0
17968	1	42	3	4.14773	3.38	0.893459	1	1	1	1	10	74	0	0	0	25	32	2	2	1	0	1	2	1	0	1	0	0
37892	1	55	1	1.88811	2.32259	0.827223	1	4	1	0	1	176	0	0	0	17	21	4	1	1	0	0	2	1	0	1	0	0
27842	1	68	3	6.66667	3.71	0.991594	1	5	1	0	1	200	0	0	0	32	27	2	1	1	0	0	1	1	0	1	0	0
11412	1	68	4	276.812	2.18999	0.965194	1	3	1	1	1	219	1	0	0	24	16	2	1	1	0	1	2	1	0	1	0	0
9879	1	81	4	96.16	1.41	0.769372	1	2	1	1	1	156	1	0	0	13	16	2	1	1	0	0	2	1	0	1	1	1
66125	2	46	2	5.03145	4.59	0.5231	1	4	1	0	1	86	0	0	0	17	21	4	0	1	0	0	1	1	0	1	0	0
69419	1	57	4	3.00654	4.3	1.21017	1	5	1	0	1	105	0	0	0	32	30	2	0	1	0	0	1	1	0	1	0	0
27812	1	69	1	18.4375	1.28	0.635297	1	1	1	0	1	204	0	0	0	17	21	2	0	1	0	1	3	1	0	1	1	1
26508	2	38	3	3.80952	2.72	0.641896	1	4	1	0	1	201	0	0	0	22	16	4	2	0	0	0	2	1	0	1	0	0
9902	2	23	3	5.60284	2.22	0.826583	1	3	1	0	1	234	0	0	0	12	17	4	2	0	0	0	2	1	0	1	0	0
24841	1	36	3	6	2.34	1.0132	1	3	1	0	1	199	0	0	0	29	22	4	2	0	0	0	2	1	0	1	0	0
82721	1	49	3	3.33333	3.22	1.01787	1	3	1	0	1	83	0	0	0	14	18	4	2	0	0	0	2	1	0	1	0	0
24054	1	39	1	7.04918	2.68	0.866039	1	3	1	0	1	187	0	0	0	28	27	4	2	0	0	0	2	1	0	1	0	0
6773	1	38	1	10.7051	1.06	0.907176	1	3	1	0	1	247	0	0	0	23	21	4	2	0	0	0	3	1	0	1	0	0
320	1	26	2	4.32	2.03	1.30508	1	2	1	0	1	232	0	0	0	23	22	4	2	0	0	0	2	1	0	1	0	0
39298	2	48	3	11.2676	2.12	0.52795	1	4	1	0	1	175	0	0	0	41	26	3	2	0	0	0	2	1	0	1	0	0
76226	1	43	5	4.32203	1.06	1.1467	1	4	1	0	1	75	0	0	0	25	20	2	2	0	0	0	3	1	0	1	0	0
90075	2	58	4	19.7838	0.31	0.551647	1	4	1	0	1	41	0	0	0	13	21	2	2	0	0	1	3	1	0	1	0	0
64635	1	29	4	2.13333	1.9	1.16975	1	4	1	0	1	87	0	0	0	23	29	2	2	0	0	1	2	1	0	1	0	0
28057	2	39	3	7.1875	1.83	0.549651	1	4	1	0	1	183	0	0	0	17	21	2	2	0	0	0	2	1	0	1	0	0
714	1	47	3	15.3271	3.53	0.992532	1	4	1	0	1	236	0	0	0	21	25	2	2	0	0	0	1	1	0	1	0	0
2066	1	33	1	4.5045	0.72	0.904114	1	2	1	0	1	246	0	0	0	17	22	2	2	0	0	0	3	1	0	1	0	0
31752	1	51	1	6.02564	3.03	0.830866	1	2	1	0	1	169	0	0	0	27	27	2	2	0	0	0	2	1	0	1	0	0
32358	1	53	1	0.422535	1.4	0.868155	1	1	1	0	1	176	0	0	0	15	19	2	2	0	0	0	2	1	0	1	0	0
70288	2	37	3	4.43038	1.11	0.651875	1	1	1	0	1	95	0	0	0	22	18	0	2	0	0	0	3	1	0	1	0	0
31309	1	60	1	5.56452	0.75	0.787133	1	1	1	0	1	160	0	0	0	19	19	4	1	0	0	0	3	1	0	1	1	1
16049	2	48	3	4.12698	5	0.689851	1	5	1	0	1	206	0	0	0	19	19	3	1	0	0	0	1	1	0	1	0	0
16200	2	66	3	6.4	5	0.730762	1	4	1	1	10	206	0	0	0	17	21	3	1	0	0	1	1	1	0	1	0	0
74323	2	27	3	10.1639	4.04	0.763921	1	3	1	0	1	79	0	0	0	14	19	3	1	0	0	0	1	1	0	1	0	0
24502	1	40	3	4.05172	2.17	1.02649	1	3	1	0	1	190	0	0	0	25	22	3	1	0	0	0	2	1	0	1	0	0
30890	1	82	3	188.281	3.2	0.785933	1	5	1	1	1	71	1	0	0	32	28	2	1	0	0	0	2	1	0	1	1	1
5728	1	33	3	6.11765	5	0.987572	1	5	1	0	1	231	0	0	0	30	23	2	1	0	0	0	1	1	0	1	0	0
36277	2	65	3	3.91304	5	0.561343	1	5	1	0	1	167	0	0	0	27	31	2	1	0	0	1	1	1	0	1	0	0
11388	1	63	3	5.13158	5	1.07219	1	5	1	0	1	219	0	0	0	38	22	2	1	0	0	0	1	1	0	1	0	0
17774	1	73	3	4.29412	5	1.04811	1	5	1	1	6	111	0	0	0	45	41	2	1	0	0	0	1	1	0	1	0	0
32107	1	50	3	6.47059	3.74	1.00685	1	5	1	0	1	170	0	0	0	22	22	2	1	0	0	1	1	1	0	1	0	0
7900	2	85	3	31.0256	2.29093	0.625618	1	4	1	1	3	149	0	0	1	18	29	2	1	0	0	0	2	1	0	1	0	0
68075	1	59	5	6.38298	1.79	0.990415	1	4	1	0	1	90	0	0	0	17	25	2	1	0	0	0	2	1	0	1	0	0
26682	2	55	3	4.38596	3.08246	0.643644	1	4	1	0	1	189	0	0	0	21	22	2	1	0	0	0	2	1	0	1	0	0
32506	1	25	3	5.78014	4.83	0.851923	1	4	1	0	1	178	0	0	0	38	28	2	1	0	0	0	1	1	0	1	0	0
76051	1	50	3	11.1258	3.38026	0.827751	1	4	1	0	1	70	0	0	0	18	20	2	1	0	0	0	2	1	0	1	0	0
66558	2	54	3	4.87805	5	0.651698	1	3	1	0	1	95	0	0	0	31	26	2	1	0	0	0	1	1	0	1	0	0
21051	1	55	3	3.82022	5	0.888887	1	3	1	0	1	200	0	0	0	30	27	2	1	0	0	0	1	1	0	1	0	0
24839	1	61	4	5.20548	5	1.05986	1	2	1	1	10	149	0	0	0	27	23	2	1	0	0	0	1	1	0	1	0	0
13260	1	56	2	10.1786	0.68	0.803437	1	2	1	0	1	212	0	0	0	114	63	2	1	0	0	0	3	1	0	1	0	0
30957	1	72	1	4.53782	0.91	0.811867	1	1	1	1	3	27	0	0	1	16	23	2	1	0	0	0	3	1	0	1	0	0
70738	2	39	5	5	1.64	0.629967	1	1	1	0	1	87	0	0	0	27	28	2	1	0	0	0	2	1	0	1	0	0
18836	2	47	3	3.01255	3.18	0.657848	1	4	1	0	1	210	0	0	0	17	21	1	1	0	0	0	2	1	0	1	0	0
38406	2	49	1	1.80451	3.73	0.485173	1	3	1	0	1	176	0	0	0	19	21	1	1	0	0	0	1	1	0	1	1	1
81891	2	28	5	6.03448	5	0.605126	1	5	1	0	1	75	0	0	0	18	18	4	0	0	0	0	1	1	0	1	0	0
26566	1	36	4	29.2	4.26	1.06364	1	5	1	0	1	193	0	0	0	43	26	4	0	0	0	0	1	1	0	1	0	0
7562	2	51	3	23.4821	2.71343	0.619691	1	3	1	0	1	241	0	0	0	46	32	4	0	0	0	1	2	1	0	1	0	0
35915	1	30	4	2.9078	0.56	0.972371	1	2	1	0	1	172	0	0	0	24	24	4	0	0	0	1	3	1	0	1	0	0
19742	2	38	3	5.5625	4.82	0.546531	1	5	1	0	1	224	0	0	0	18	17	3	0	0	0	0	1	1	0	1	0	0
71422	2	37	3	3.23944	4.21	0.750281	1	5	1	0	1	96	0	0	0	35	25	3	0	0	0	0	1	1	0	1	0	0
81101	2	38	3	20.5263	2.73	0.605098	1	5	1	0	1	79	0	0	0	95	57	3	0	0	0	1	2	1	0	1	0	0
36718	2	30	5	31.3636	5	0.600296	1	4	1	0	1	160	0	0	0	23	19	3	0	0	0	0	1	1	0	1	0	0
40737	2	63	3	5.45455	5	0.526289	1	4	1	0	1	167	0	0	0	21	21	3	0	0	0	0	1	1	0	1	0	0
34209	2	58	3	2.14876	4.92	0.627261	1	3	1	0	1	171	0	0	0	18	27	3	0	0	0	0	1	1	0	1	0	0
37274	1	21	1	4.4086	1.51	1.07271	1	2	1	0	1	173	0	0	0	20	25	3	0	0	0	0	2	1	0	1	0	0
1342	2	78	1	300	1.23	0.354384	1	1	1	1	1	44	1	0	0	14	24	3	0	0	0	0	3	1	0	1	1	1
28228	2	60	3	5.83333	3.2	0.548054	1	5	1	1	2	91	0	1	0	12	23	2	0	0	0	1	2	1	0	1	0	0
13539	1	62	5	8.59259	5	0.92885	1	5	1	0	1	228	0	0	0	35	22	2	0	0	0	0	1	1	0	1	0	0
88051	1	35	5	32.4138	3.73	0.949396	1	5	1	0	1	42	0	0	0	49	33	2	0	0	0	1	1	1	0	1	0	0
90425	1	42	4	3.0303	5	1.03106	1	5	1	0	1	37	0	0	0	46	49	2	0	0	0	1	1	1	0	1	0	0
30455	2	63	3	11.7647	2.72	0.65754	1	5	1	0	1	200	0	0	0	26	36	2	0	0	0	0	2	1	0	1	0	0
80742	2	53	3	5.90909	5	0.554868	1	5	1	0	1	68	0	0	0	14	20	2	0	0	0	0	1	1	0	1	0	0
10240	1	27	3	27.7465	5	0.887057	1	5	1	0	1	219	0	0	0	28	18	2	0	0	0	0	1	1	0	1	0	0
15752	1	31	3	6.4898	3.087	0.718499	1	5	1	0	1	216	0	0	0	24	23	2	0	0	0	0	2	1	0	1	1	1
68871	1	37	3	8.68217	5	1.08362	1	5	1	0	1	97	0	0	0	38	14	2	0	0	0	0	1	1	0	1	0	0
88940	1	31	2	11.25	5	1.06152	1	5	1	0	1	57	0	0	0	28	21	2	0	0	0	0	1	1	0	1	0	0
71545	1	27	1	6.5873	4.01	1.01264	1	5	1	0	1	104	0	0	0	28	29	2	0	0	0	0	1	1	0	1	0	0
26803	1	66	3	35	1.65	0.718531	1	4	1	1	2	18	0	1	0	32	41	2	0	0	0	0	2	1	0	1	1	1
13843	2	45	3	8.75	3.75	0.886063	1	4	1	0	1	219	0	0	0	18	21	2	0	0	0	0	1	1	0	1	0	0
3348	2	73	3	8.94737	5	0.643015	1	4	1	1	5	166	0	0	0	18	23	2	0	0	0	1	1	1	0	1	0	0
18074	1	33	3	2.11111	5	1.33789	1	4	1	0	1	211	0	0	0	43	38	2	0	0	0	0	1	1	0	1	0	0
88945	1	30	3	2.59259	1.69	1.06275	1	4	1	0	1	51	0	0	0	21	28	2	0	0	0	0	2	1	0	1	0	0
28028	2	69	1	7.82609	1.98	0.560987	1	4	1	0	1	192	0	0	0	20	21	2	0	0	0	0	2	1	0	1	0	0
68687	2	45	1	42.1429	3.74	0.602388	1	4	1	0	1	87	0	0	0	63	47	2	0	0	0	0	1	1	0	1	0	0
83529	2	59	5	7.94872	4.04	0.616246	1	3	1	0	1	82	0	0	0	43	34	2	0	0	0	0	1	1	0	1	0	0
25402	1	36	5	3.33333	3.97	0.885475	1	3	1	0	1	193	0	0	0	32	21	2	0	0	0	0	1	1	0	1	0	0
13186	2	22	3	10.7692	2.97186	0.829531	1	3	1	0	1	217	0	0	0	14	19	2	0	0	0	0	2	1	0	1	0	0
30885	2	36	3	4.53125	1	0.531584	1	3	1	0	1	193	0	0	0	27	21	2	0	0	0	1	3	1	0	1	0	0
29125	2	46	1	6.52695	1.91	0.561341	1	3	1	0	1	188	0	0	0	14	23	2	0	0	0	0	2	1	0	1	0	0
35278	2	29	1	6.9863	3.36	0.606204	1	3	1	0	1	159	0	0	0	10	18	2	0	0	0	0	2	1	0	1	0	0
99304	1	29	1	5.5914	1.54	0.959704	1	3	1	0	1	28	0	0	0	32	29	2	0	0	0	0	2	1	0	1	0	0
16116	1	34	1	3.44	1.45	0.810924	1	2	1	0	1	209	0	0	0	31	21	2	0	0	0	0	2	1	0	1	0	0
8539	2	55	2	22.5253	3.84	0.605801	1	1	1	0	1	241	0	0	0	121	59	2	0	0	0	0	1	1	0	1	0	0
76284	1	29	2	3.96947	0.61	0.918595	1	1	1	0	1	81	0	0	0	24	18	2	0	0	0	0	3	1	0	1	0	0
32256	2	42	1	58.0311	0.85	0.590674	1	1	1	0	1	160	0	0	0	14	17	2	0	0	0	0	3	1	0	1	0	0
15565	1	45	1	7.04545	1.98	1.03741	1	1	1	0	1	220	0	0	0	51	35	2	0	0	0	0	2	1	0	1	0	0
71272	1	30	3	3.04094	3.3	1.13458	1	5	1	0	1	103	0	0	0	18	23	1	0	0	0	0	2	1	0	1	0	0
89268	1	34	1	3.95062	2.82	0.954886	1	5	1	0	1	49	0	0	0	14	21	1	0	0	0	0	2	1	0	1	0	0
39010	2	35	1	33.2653	2.48	0.61323	1	4	1	0	1	169	0	0	0	49	32	1	0	0	0	0	2	1	0	1	0	0
98545	2	36	2	5.65217	2.67	0.623605	1	3	1	0	1	31	0	0	0	15	18	1	0	0	0	0	2	1	0	1	0	0
5055	1	83	3	11.9497	1.63	0.825327	1	1	1	1	10	113	0	0	0	15	22	1	0	0	0	0	2	1	0	1	0	0
75823	2	43	5	5.55556	3.37	0.62992	1	5	1	0	1	63	0	0	0	13	19	0	0	0	0	0	2	1	0	1	0	0
79068	2	36	5	7.1875	5	0.506153	1	5	1	0	1	68	0	0	0	31	33	0	0	0	0	0	1	1	0	1	1	1
78901	2	44	4	4.87805	4.38	0.798531	1	5	1	0	1	73	0	0	0	11	16	0	0	0	0	0	1	1	0	1	0	0
86575	1	27	3	4.66443	1.08	1.06814	1	5	1	0	1	42	0	0	0	19	30	0	0	0	0	0	3	1	0	1	0	0
88238	1	48	3	7.15232	2.39	0.998852	1	5	1	0	1	55	0	0	0	24	27	0	0	0	0	0	2	1	0	1	0	0
16578	2	31	1	8.25	1.68	0.556881	1	5	1	0	1	214	0	0	0	22	17	0	0	0	0	0	2	1	0	1	0	0
76054	2	22	5	3.77778	1.14	0.719786	1	4	1	0	1	74	0	0	0	27	19	0	0	0	0	0	3	1	0	1	0	0
75132	1	24	3	49.7238	2.87	1.03215	1	4	1	0	1	68	0	0	0	49	29	0	0	0	0	0	2	1	0	1	0	0
18999	2	53	3	0.977444	5	0.662093	1	3	1	0	1	228	0	0	0	20	22	0	0	0	0	0	1	1	0	1	0	0
14184	2	56	1	4.76923	1.36	0.643831	1	1	1	0	1	205	0	0	0	19	24	0	0	0	0	0	2	1	0	1	0	0
20694	2	62	1	5.33333	2.51	0.446631	1	1	1	0	1	208	0	0	0	14	14	0	0	0	0	1	2	1	0	1	1	1
90970	2	46	1	5.68182	1.41	0.398485	0.9975	1	1	0	1	49	0	0	0	18	20	1	1	0	0	1	2	1	0	1	1	1
87069	1	49	1	7.62195	1.55	0.818975	0.9975	4	1	1	10	11	0	0	0	35	26	0	0	0	0	0	2	1	0	1	0	0
38824	2	59	3	7.24638	0.83	0.615629	0.99697	4	1	1	1	57	1	0	0	19	27	2	2	0	0	0	3	4	0	1	0	0
83889	1	26	3	4.34783	4.25	1.11916	0.996154	5	1	0	1	41	0	0	0	21	18	3	1	0	0	0	1	2	0	1	0	0
16061	2	56	3	2.59259	3.84	0.794062	0.996154	3	1	0	1	207	0	0	0	18	26	2	2	0	0	0	1	4	0	1	0	0
12266	1	49	1	3.7037	2.21525	0.923615	0.996154	5	1	0	1	218	0	0	0	35	32	4	1	0	0	0	2	1	0	1	0	0
100016	1	36	5	7.33333	3.46	0.82841	0.996154	5	1	0	1	18	0	0	0	36	30	2	1	0	0	0	2	1	0	1	0	0
1723	1	68	3	5.38462	3.64	1.0631	0.996154	4	1	0	1	241	0	0	0	20	17	2	1	0	0	1	1	1	0	1	0	0
25743	2	64	3	5.41667	2.40639	0.691381	0.996154	3	1	0	1	203	0	0	0	21	22	0	1	0	0	1	2	1	0	1	0	0
77869	2	57	2	9.72222	2.11978	0.53836	0.996154	1	1	0	1	65	0	0	0	20	26	0	0	0	0	0	2	1	0	1	0	0
71468	2	50	4	9.29936	0.75	0.730814	0.995556	3	1	0	1	103	0	0	0	17	21	0	0	1	1	1	3	4	0	1	0	0
18566	2	63	3	26.5116	4.74	0.562593	0.994737	3	1	0	1	221	0	0	0	10	14	0	0	0	1	1	1	1	0	1	0	0
35529	1	50	3	7.64045	5	0.849259	0.994737	4	1	0	1	178	0	0	0	35	19	4	2	0	0	0	1	1	0	1	0	0
85435	1	26	3	7.03704	5	0.972366	0.994286	5	1	0	1	40	0	0	0	16	21	2	0	0	0	0	1	2	0	1	0	0
5652	1	73	3	3.17308	2.98	1.03282	0.993939	3	1	1	10	90	0	0	0	20	24	2	1	0	0	1	2	1	0	1	0	0
67117	2	25	3	6.16071	0.22	0.583809	0.99375	4	1	0	1	98	0	0	0	21	21	3	2	0	0	0	3	2	0	1	0	0
34052	1	22	3	7.73109	2.94	0.923364	0.99375	3	1	0	1	170	0	0	0	78	37	4	2	0	0	0	2	3	0	1	0	0
24486	1	52	3	20.6667	5	0.822726	0.99375	5	1	0	1	200	0	0	0	11	23	2	0	1	0	1	1	1	0	1	0	0
2349	1	64	5	11.7674	1.07	0.906386	0.993548	5	1	1	7	168	0	0	0	30	21	2	2	1	1	0	3	4	0	1	0	0
4468	1	33	3	2.86885	3.71	0.96506	0.993548	4	1	0	1	234	0	0	0	45	32	2	0	0	0	0	1	1	0	1	0	0
85360	1	58	2	14.1892	2.27557	0.895984	0.993103	5	1	0	1	44	0	0	0	38	27	2	0	0	1	0	2	4	0	1	0	0
102850	1	54	2	5.81395	5	0.719359	0.993103	5	1	0	1	35	0	0	0	13	16	0	0	0	1	1	1	1	0	1	1	1
69498	1	31	3	3.57895	5	1.36793	0.993103	5	1	0	1	91	0	0	0	18	19	2	0	0	0	1	1	1	0	1	0	0
65079	2	35	3	56.9141	0.99	0.656462	0.992308	3	1	0	1	94	0	0	0	16	15	4	2	0	0	1	3	3	0	1	0	0
75193	2	57	4	7.25581	2.10819	0.610893	0.992308	1	1	0	1	71	0	0	0	22	25	0	0	1	1	1	2	4	0	1	0	0
29993	1	44	3	4.56621	1.34	1.2477	0.992308	4	1	0	1	199	0	0	0	13	20	2	2	0	0	0	2	4	0	1	0	0
16420	2	53	3	4.08451	5	0.561006	0.992308	4	1	0	1	219	0	0	0	48	49	2	0	0	0	0	1	4	0	1	0	0
63339	2	41	5	6.19048	4.03	0.58515	0.992308	5	1	0	1	94	0	0	0	20	20	2	0	1	1	0	1	1	0	1	0	0
40154	2	62	1	5.57576	0.75	0.501539	0.992308	1	1	0	1	173	0	0	0	13	16	0	1	1	0	1	3	1	0	1	1	1
92930	1	29	5	7.57576	2.26075	0.846201	0.992308	5	1	0	1	54	0	0	0	17	21	0	0	0	0	0	2	1	0	1	0	0
12280	1	25	3	3.53535	2.82	1.16999	0.992	4	1	0	1	218	0	0	0	17	17	2	2	0	0	0	2	3	0	1	0	0
24416	1	41	3	10.9821	4.47	0.898788	0.992	3	1	0	1	200	0	0	0	57	38	2	2	0	1	0	1	4	0	1	0	0
63698	1	42	2	58.6792	0.87	0.895307	0.991667	1	1	0	1	104	0	0	0	33	26	0	0	1	0	0	3	3	0	1	0	0
77972	1	35	3	3.81188	3.18	0.992617	0.991667	4	1	0	1	75	0	0	0	80	38	2	1	0	1	1	2	1	0	1	0	0
38759	1	67	4	6.12903	2.26183	1.06763	0.991667	4	1	0	1	162	0	0	0	25	23	2	0	0	1	0	2	1	0	1	0	0
101108	2	59	5	10.6522	5	0.572987	0.991304	4	1	0	1	19	0	0	0	15	24	1	1	0	0	1	1	2	0	1	0	0
12249	1	35	1	39.1392	5	0.957588	0.991304	5	1	0	1	215	0	0	0	75	35	4	2	0	0	0	1	3	0	1	0	0
76737	2	28	3	12.5	5	0.728986	0.991304	4	1	0	1	70	0	0	0	15	20	3	0	0	0	0	1	3	0	1	0	0
40796	2	20	4	8.47368	3.66	0.605858	0.991304	3	1	0	1	177	0	0	0	26	21	2	0	0	0	0	1	3	0	1	0	0
37895	1	21	1	4.28571	2.25	0.950656	0.991304	1	1	0	1	169	0	0	0	48	40	0	0	0	0	0	2	3	0	1	0	0
34939	2	35	3	7.86885	1.38	0.578852	0.991304	4	1	0	1	179	0	0	0	46	27	2	0	0	0	0	2	4	0	1	0	0
80553	2	55	3	11.0294	0.84	0.513592	0.991304	4	1	0	1	70	0	0	0	22	33	2	0	1	1	0	3	1	0	1	0	0
83563	2	59	3	5.29412	1.35	0.547937	0.991304	3	1	0	1	85	0	0	0	52	38	3	1	0	1	1	2	1	0	1	0	0
28482	2	60	5	14.7917	5	0.598424	0.991304	5	1	0	1	193	0	0	0	25	19	2	1	0	1	0	1	1	0	1	0	0
33845	1	31	1	4.23729	2.49355	0.832055	0.991304	3	1	0	1	169	0	0	0	27	23	2	0	0	1	0	2	1	0	1	0	0
11775	1	53	3	3.26923	4.31	0.96861	0.991304	5	1	0	1	220	0	0	0	53	38	2	1	0	0	0	1	1	0	1	0	0
23912	2	25	3	29.8246	3.19	0.705917	0.991304	5	1	0	1	200	0	0	0	16	25	2	0	0	0	0	2	1	0	1	0	0
41046	2	46	2	41.7778	1.5	0.612091	0.991304	5	1	0	1	159	0	0	0	14	21	2	0	0	0	0	2	1	0	1	0	0
100451	2	40	5	43.3333	1.79	0.645083	0.991304	4	1	0	1	16	0	0	0	11	14	0	0	0	0	0	2	1	0	1	0	0
29196	2	37	3	19.5192	0.94	0.494058	0.990476	1	1	0	1	193	0	0	0	24	17	2	2	0	0	0	3	3	0	1	1	1
31813	2	47	1	5.04808	0.39	0.708558	0.990476	4	1	0	1	172	0	0	0	19	18	3	2	0	0	0	3	4	0	1	0	0
31460	1	37	4	4.78992	1.24	0.967007	0.990476	4	1	0	1	171	0	0	0	22	22	3	0	0	0	0	3	4	0	1	0	0
2329	2	31	4	3.5	1.44	0.784365	0.990476	2	1	0	1	237	0	0	0	11	15	2	0	0	0	0	2	4	0	1	0	0
98494	2	25	5	4.7619	5	0.79578	0.990476	5	1	0	1	22	0	0	0	12	15	3	0	0	0	0	1	1	0	1	0	0
25616	2	46	3	5.80645	5	0.605932	0.990476	4	1	0	1	203	0	0	0	17	23	2	0	0	0	0	1	1	0	1	0	0
88412	2	34	4	23.1532	2.19	0.66977	0.99	4	1	0	1	56	0	0	0	14	16	0	0	0	0	0	2	2	0	1	0	0
68873	2	24	5	18.7027	0.66	0.592293	0.99	5	1	0	1	92	0	0	0	18	21	2	0	1	1	0	3	3	0	1	0	0
4521	1	25	4	11.8386	0.97	1.28347	0.99	4	1	0	1	241	0	0	0	9	19	0	0	0	0	0	3	3	0	1	0	0
5961	2	63	4	26.2222	4.01	0.654757	0.99	1	1	1	1	132	1	0	0	12	13	2	1	1	1	0	1	4	0	1	0	0
27992	1	49	5	3.76812	1.19	0.818757	0.99	5	1	0	1	202	0	0	0	56	41	0	1	0	0	0	3	4	0	1	0	0
18059	1	69	4	14.75	5	0.854176	0.99	5	1	1	10	87	0	0	0	19	22	4	1	1	0	1	1	1	0	1	0	0
27224	1	27	4	3.49398	3.63	0.866171	0.99	1	1	0	1	188	0	0	0	37	27	4	2	0	0	1	1	1	0	1	0	0
15755	1	46	1	4.48598	2.73	0.665553	0.99	1	1	0	1	226	0	0	0	182	119	2	2	0	0	0	2	1	0	1	1	1
10288	2	44	3	49.8182	0.93	0.46369	0.99	3	1	0	1	218	0	0	0	17	21	4	1	0	0	0	3	1	0	1	1	1
19218	1	58	3	5.65217	3.32	0.672553	0.99	1	1	0	1	215	0	0	0	25	29	2	1	0	0	1	2	1	0	1	1	1
75432	1	23	3	4.14141	2.53763	0.924644	0.99	4	1	0	1	68	0	0	0	23	24	0	0	0	0	0	2	1	0	1	0	0
84535	2	21	3	11.7722	2.89	0.66276	0.989655	3	1	0	1	55	0	0	0	13	10	0	0	0	0	0	2	3	0	1	0	0
74010	1	40	3	4.61538	1.61	1.09774	0.989655	3	1	0	1	68	0	0	0	25	23	0	0	0	0	0	2	1	0	1	0	0
97735	1	30	1	7.90816	1.98	0.985704	0.989474	3	1	0	1	33	0	0	0	20	20	4	2	0	0	0	2	3	0	1	0	0
62444	2	23	4	2.41379	0	0.814497	0.989474	5	1	0	1	99	0	0	0	16	19	4	0	0	0	0	3	3	0	1	0	0
4020	2	60	3	17.0213	2.47849	0.477837	0.989474	3	1	0	1	233	0	0	0	21	20	2	1	0	1	0	2	1	0	1	1	1
22378	2	30	3	7.28814	4.91	0.715714	0.989474	5	1	0	1	182	0	0	0	18	16	3	1	0	0	1	1	1	0	1	0	0
76218	2	36	3	7.5	5	0.66889	0.989474	5	1	0	1	64	0	0	0	14	18	3	1	0	0	0	1	1	0	1	0	0
40386	2	56	3	8.10526	3.73	0.738059	0.989474	5	1	0	1	167	0	0	0	23	24	2	1	0	0	0	1	1	0	1	0	0
2193	1	29	1	4.50161	1.5	1.00429	0.989474	3	1	0	1	241	0	0	0	70	43	2	1	0	0	0	2	1	0	1	0	0
87890	1	54	1	5.42373	2.4098	0.862762	0.989474	1	1	0	1	61	0	0	0	25	25	2	0	0	0	0	2	1	0	1	0	0
63796	2	36	5	7.04	5	0.666449	0.988889	5	1	0	1	93	0	0	0	48	36	2	2	0	0	0	1	2	0	1	0	0
30029	2	24	3	4.62963	5	0.812208	0.988235	5	1	0	1	182	0	0	0	59	28	3	0	0	0	0	1	2	0	1	0	0
93717	1	22	3	4.21739	1.49	1.06639	0.988235	3	1	0	1	25	0	0	0	13	17	4	2	0	0	0	2	3	0	1	0	0
34667	2	23	1	6.96552	1.2	0.556171	0.988235	3	1	0	1	173	0	0	0	11	15	0	1	0	0	0	3	3	0	1	0	0
77220	2	25	4	4.82759	0.34	0.837607	0.988235	4	1	0	1	65	0	0	0	15	23	4	0	0	0	1	3	3	0	1	0	0
33840	2	35	3	5.55556	3.13	0.741538	0.988235	5	1	0	1	172	0	0	0	16	21	3	0	0	0	0	2	3	0	1	0	0
90832	2	26	2	2.7027	2.12	0.890513	0.988235	5	1	0	1	45	0	0	0	17	23	2	0	0	0	0	2	3	0	1	0	0
65268	2	20	5	14.2222	4.82	0.66235	0.988235	4	1	0	1	108	0	0	0	18	19	0	0	0	0	0	1	3	0	1	0	0
35214	1	50	3	13.125	0.71	0.587172	0.988235	4	1	1	1	22	1	0	0	11	16	2	2	1	1	1	3	4	0	1	1	1
5181	2	64	4	58.5169	1.78	0.731124	0.988235	2	1	1	2	111	0	1	0	96	69	2	1	1	0	1	2	4	0	1	0	0
31619	2	31	3	6.19318	3.21	0.713626	0.988235	4	1	0	1	169	0	0	0	15	17	4	0	1	0	0	2	4	0	1	0	0
29119	1	45	1	5	5	1.03686	0.988235	5	1	0	1	189	0	0	0	27	31	2	0	0	0	0	1	4	0	1	0	0
8466	2	85	2	10.1515	1.94806	0.522104	0.988235	2	1	1	7	157	0	0	0	11	17	2	1	1	0	1	2	4	0	1	0	0
3362	2	54	3	6.82081	4.89	0.83987	0.988235	4	1	0	1	243	0	0	0	26	21	1	2	0	1	0	1	1	0	1	0	0
75468	1	54	3	3.28125	5	0.95385	0.988235	5	1	0	1	69	0	0	0	28	25	2	0	0	1	1	1	1	0	1	0	0
13092	2	58	5	7.55556	3.45	0.563916	0.988235	3	1	0	1	220	0	0	0	17	21	0	2	0	0	0	2	1	0	1	0	0
64133	2	36	3	10.2564	2.17	0.674113	0.988235	5	1	0	1	92	0	0	0	11	18	2	1	0	0	0	2	1	0	1	0	0
21183	1	73	3	38.764	4	0.957814	0.988235	4	1	1	1	141	1	0	0	24	28	2	1	0	0	0	1	1	0	1	0	0
1558	1	68	4	339.037	2.20782	0.849306	0.988235	3	1	1	1	185	1	0	0	20	21	1	1	0	0	1	2	1	0	1	0	0
91234	2	39	2	5.33333	1.47	0.500636	0.988235	4	1	0	1	57	0	0	0	18	19	4	0	0	0	0	2	1	0	1	1	1
91138	2	35	4	64.5161	1.69	0.784534	0.988235	4	1	0	1	40	0	0	0	39	36	3	0	0	0	0	2	1	0	1	0	0
75790	2	28	1	4.75	2.87	0.688923	0.988235	4	1	0	1	81	0	0	0	25	18	3	0	0	0	0	2	1	0	1	0	0
70790	1	49	3	6.31579	5	1.07094	0.988235	5	1	0	1	106	0	0	0	19	17	2	0	0	0	0	1	1	0	1	0	0
88911	1	34	3	3.11111	2.06	1.03747	0.988235	5	1	0	1	51	0	0	0	20	27	2	0	0	0	0	2	1	0	1	0	0
2940	2	65	2	21.8605	0.89	0.519362	0.988235	4	1	1	1	208	1	0	0	18	13	2	0	0	0	1	3	1	0	1	0	0
13479	2	27	1	7.00855	2.76	0.697683	0.988235	2	1	0	1	211	0	0	0	13	18	2	0	0	0	0	2	1	0	1	0	0
102258	2	51	2	50.458	2.70146	0.577918	0.988235	5	1	0	1	29	0	0	0	18	22	1	0	0	0	0	2	1	0	1	0	0
15273	1	62	3	5.87719	1.68	0.977153	0.988235	3	1	0	1	214	0	0	0	20	18	1	0	0	0	0	2	1	0	1	0	0
4719	2	50	3	12.1875	5	0.560619	0.987179	3	1	0	1	233	0	0	0	21	21	2	0	0	0	0	1	1	0	1	0	0
11371	2	39	5	12.5	0.47	0.542852	0.987097	5	1	0	1	206	0	0	0	19	21	0	0	0	0	0	3	4	0	1	0	0
97407	1	55	4	37.9825	2.24	0.805975	0.987097	4	1	0	1	26	0	0	0	35	35	3	1	0	1	1	2	1	0	1	0	0
15877	2	73	3	32.4272	3.62	0.483612	0.987097	5	1	0	1	218	0	0	0	18	21	2	0	0	0	0	1	1	0	1	1	1
85785	2	32	1	12.3256	1.06	0.51853	0.986667	1	1	0	1	56	0	0	0	15	19	0	0	0	0	0	3	2	0	1	0	0
13505	1	63	1	4.83871	1.06	0.82827	0.986667	1	1	0	1	208	0	0	0	16	21	3	1	0	1	0	3	1	0	1	0	0
20899	2	64	1	5.79268	1.96	0.638265	0.986667	3	1	0	1	226	0	0	0	13	17	2	0	0	1	0	2	1	0	1	0	0
82153	1	53	1	4.95868	0.88	0.806706	0.986667	1	1	0	1	82	0	0	0	24	20	4	2	1	0	0	3	1	0	1	0	0
9240	1	74	3	41.411	2.22	0.902542	0.986667	3	1	1	2	112	0	1	0	14	22	2	2	0	0	0	2	1	0	1	0	0
4078	1	62	1	7.5	2.07849	0.847193	0.986667	4	1	1	7	216	0	0	0	23	24	4	1	0	0	1	2	1	0	1	0	0
75524	1	48	5	13.5484	4.25	0.912978	0.986667	5	1	0	1	77	0	0	0	41	39	2	1	0	0	1	1	1	0	1	0	0
2307	1	80	1	5.0641	0.89	0.759851	0.986667	1	1	1	1	107	1	0	0	13	19	2	1	0	0	0	3	1	0	1	1	1
4781	1	54	4	1.24542	4.11	1.04184	0.986667	4	1	0	1	247	0	0	0	44	29	2	0	0	0	0	1	1	0	1	0	0
67793	1	39	1	5.09434	1.74	0.836055	0.986667	3	1	0	1	109	0	0	0	26	27	2	0	0	0	0	2	1	0	1	0	0
97811	2	26	4	4.56274	0.1	0.616628	0.986364	4	1	0	1	13	0	0	0	13	19	3	0	0	0	0	3	2	0	1	0	0
94954	1	34	4	3.66667	4.56	1.20676	0.986364	5	1	0	1	13	0	0	0	38	48	4	0	0	0	0	1	3	0	1	0	0
101985	1	27	4	3.60153	2.09	0.851524	0.986364	5	1	0	1	26	0	0	0	43	26	3	0	0	0	0	2	3	0	1	0	0
87859	2	56	3	16.3636	0.82	0.536416	0.986364	3	1	0	1	55	0	0	0	17	22	3	2	0	0	0	3	1	0	1	0	0
94416	2	28	3	15.3049	1.96	0.760943	0.985714	3	1	0	1	27	0	0	0	58	60	1	2	0	0	1	2	2	0	1	0	0
31153	2	44	5	5.26012	1.03	0.583271	0.985714	3	1	0	1	161	0	0	0	17	19	2	1	0	1	1	3	3	0	1	0	0
88158	1	51	3	4.04412	0.81	1.03278	0.985714	3	1	0	1	43	0	0	0	46	25	0	0	0	1	0	3	3	0	1	0	0
1624	2	47	4	0.877193	2.35153	0.676025	0.985714	2	1	1	3	126	0	0	1	21	27	2	2	0	1	1	2	4	0	1	0	0
9931	2	62	1	870.652	1.72	0.543791	0.985714	1	1	1	5	242	0	0	0	38	34	2	0	1	0	1	2	4	0	1	0	0
34569	1	69	3	4.50549	2.94604	0.910915	0.985714	5	1	0	1	176	0	0	0	21	30	2	0	0	1	0	2	1	0	1	0	0
77936	2	43	1	11.7647	2.30021	0.528963	0.985714	2	1	0	1	66	0	0	0	16	21	4	0	0	0	0	2	1	0	1	0	0
12308	1	47	3	5.7732	5	0.981667	0.985714	5	1	0	1	226	0	0	0	16	19	2	0	0	0	0	1	1	0	1	0	0
88112	1	35	3	3.18841	0.74	1.05773	0.985714	4	1	0	1	42	0	0	0	14	19	2	0	0	0	0	3	1	0	1	0	0
885	2	72	3	8.31579	2.62	0.562649	0.985714	3	1	1	4	230	0	0	0	14	15	2	0	0	0	1	2	1	0	1	0	0
17213	1	20	1	18.6408	0.84	0.885169	0.985185	3	1	0	1	217	0	0	0	47	30	2	0	0	0	0	3	2	0	1	0	0
95466	1	52	3	13.2571	1.39	0.991042	0.985185	5	1	0	1	32	0	0	0	37	30	0	0	0	1	0	2	1	0	1	0	0
2684	2	70	4	8.42105	1.96	0.71801	0.984848	2	1	1	3	222	0	0	1	22	26	2	2	1	0	0	2	4	0	1	0	0
82243	1	32	3	12.75	1.04	1.12092	0.984615	5	1	0	1	63	0	0	0	17	28	4	1	0	0	0	3	2	0	1	0	0
64040	1	31	5	7.14286	0	0.833218	0.984615	4	1	0	1	101	0	0	0	12	17	2	0	0	0	1	3	3	0	1	0	0
81825	2	44	3	4.70588	1.42	0.638253	0.984615	4	1	1	10	57	0	0	0	24	23	2	2	0	1	0	2	4	0	1	0	0
10254	2	68	3	7.09524	2.32644	0.48668	0.984615	2	1	0	1	225	0	0	0	12	15	1	1	0	1	0	2	4	0	1	1	1
63200	2	59	3	557.692	5	0.50387	0.984615	5	1	0	1	105	0	0	0	16	25	3	1	0	1	1	1	1	0	1	1	1
15590	2	70	3	13.9437	1.72	0.463686	0.984615	3	1	1	4	67	0	0	0	15	22	2	0	0	1	0	2	1	0	1	1	1
84826	2	45	5	11.3043	0.95	0.602148	0.984615	3	1	0	1	58	0	0	0	19	18	0	0	0	1	0	3	1	0	1	0	0
27359	1	58	3	8.67647	2.81	0.897332	0.984615	2	1	1	1	18	1	0	0	26	30	2	2	1	0	0	2	1	0	1	0	0
19097	1	67	4	18.4091	1.98	0.860659	0.984615	2	1	1	9	124	0	0	0	18	21	0	1	1	0	1	2	1	0	1	0	0
12772	1	70	3	1.74312	3.35	0.995566	0.984615	3	1	1	10	140	0	0	0	23	32	2	1	0	0	0	2	1	0	1	0	0
30557	2	28	3	5.07812	4.35	0.79324	0.984615	5	1	0	1	182	0	0	0	46	32	2	0	0	0	0	1	1	0	1	0	0
12414	1	29	3	5.55556	3.08	1.0129	0.984615	3	1	0	1	208	0	0	0	29	21	2	0	0	0	0	2	1	0	1	0	0
28615	2	41	4	4.88235	5	0.75503	0.984615	3	1	0	1	194	0	0	0	19	19	1	0	0	0	0	1	1	0	1	0	0
66680	2	56	4	5.94937	2.09833	0.602312	0.984375	4	1	0	1	93	0	0	0	17	15	2	0	1	0	0	2	1	0	1	0	0
31669	2	25	1	27.2632	1.49	0.621207	0.984375	3	1	0	1	166	0	0	0	16	15	4	2	0	0	0	2	1	0	1	0	0
12560	1	70	3	6.13333	2	0.94832	0.984	4	1	1	3	134	0	0	1	12	20	4	2	0	1	0	2	1	0	1	0	0
34312	2	42	3	6.04478	1.07	0.6103	0.984	5	1	0	1	176	0	0	0	22	21	2	0	0	1	0	3	1	0	1	0	0
1534	1	60	3	3.90244	5	0.924524	0.984	5	1	0	1	240	0	0	0	29	27	2	1	0	0	1	1	1	0	1	0	0
71071	2	36	5	6.85714	3.54	0.600578	0.983784	5	1	0	1	85	0	0	0	18	23	2	0	0	1	0	1	1	0	1	0	0
94576	2	33	1	9.74026	0.58	0.548946	0.983333	3	1	0	1	30	0	0	0	27	22	1	0	0	0	0	3	3	0	1	0	0
4565	2	44	3	128.718	0.64	0.631697	0.983333	2	1	0	1	237	0	0	0	24	22	4	2	0	0	1	3	4	0	1	0	0
2714	1	65	1	5.36585	1.07	1.00872	0.983333	1	1	1	4	187	0	0	0	17	21	2	2	0	0	1	3	1	0	1	0	0
6298	2	39	3	16.5517	5	0.663306	0.983333	5	1	0	1	240	0	0	0	16	17	3	1	0	0	0	1	1	0	1	0	0
38493	1	23	1	2.6087	2.35337	0.835973	0.983333	2	1	0	1	175	0	0	0	39	27	4	0	0	0	0	2	1	0	1	0	0
83214	2	42	1	3.87097	5	0.549685	0.983333	5	1	0	1	68	0	0	0	20	24	3	0	0	0	0	1	1	0	1	0	0
22525	1	54	5	46.1905	5	0.845969	0.982759	2	1	0	1	198	0	0	0	48	33	0	2	1	0	1	1	1	0	1	0	0
6448	2	80	3	35.3333	0.89	0.530344	0.982143	2	1	1	1	190	1	0	0	18	21	2	1	0	1	0	3	4	0	1	0	0
21621	2	48	3	30	1.78	0.491743	0.982143	3	1	1	1	145	1	0	0	17	20	2	2	0	0	0	2	4	0	1	1	1
80139	2	39	2	4.28571	2.53	0.651115	0.982143	4	1	0	1	73	0	0	0	28	29	3	1	0	0	0	2	4	0	1	0	0
86308	2	22	2	5.37634	0.2	0.444894	0.981818	2	1	0	1	51	0	0	0	20	22	0	0	0	1	0	3	2	0	1	1	1
38617	1	64	4	62.9646	2.26413	1.03068	0.981818	2	1	0	1	169	0	0	0	34	43	4	2	0	0	1	2	2	0	1	0	0
1002	1	40	1	19.5062	2.23533	0.939454	0.981818	3	1	0	1	239	0	0	0	37	29	3	2	0	0	0	2	2	0	1	0	0
80965	1	25	4	7.26872	2.18	1.2224	0.981818	3	1	0	1	72	0	0	0	13	19	4	0	0	0	0	2	2	0	1	0	0
16356	1	21	4	2.44726	5	1.07447	0.981818	3	1	0	1	211	0	0	0	13	15	2	2	0	0	0	1	3	0	1	0	0
32040	1	25	3	7.2	5	1.07626	0.981818	5	1	0	1	164	0	0	0	20	29	2	0	0	0	0	1	3	0	1	0	0
65726	1	23	5	4.31373	1.1	0.76415	0.981818	4	1	0	1	107	0	0	0	20	23	2	0	0	0	0	3	3	0	1	1	1
9677	2	40	3	24.7826	1.24	0.656509	0.981818	4	1	0	1	246	0	0	0	38	41	3	2	0	0	1	3	4	0	1	0	0
38880	2	67	4	6	1.95	0.684654	0.981818	4	1	1	2	148	0	1	0	19	23	2	1	0	0	1	2	4	0	1	0	0
74455	2	38	3	5.28571	1.12	0.749115	0.981818	4	1	0	1	73	0	0	0	20	19	4	0	0	0	0	3	4	0	1	0	0
84646	2	50	3	6.2963	1.01	0.941809	0.981818	5	1	0	1	48	0	0	0	13	32	2	0	0	0	0	3	4	0	1	0	0
21728	1	59	3	5.55556	5	0.886863	0.981818	5	1	0	1	202	0	0	0	21	20	2	1	1	1	0	1	1	0	1	0	0
13833	1	81	1	118.857	2.06887	0.857736	0.981818	1	1	1	10	116	0	0	0	31	36	1	1	1	1	0	2	1	0	1	0	0
12026	2	53	1	8.22917	5	0.5904	0.981818	2	1	0	1	218	0	0	0	22	17	2	0	0	1	1	1	1	0	1	0	0
102918	1	33	3	4.97436	2.04	0.995268	0.981818	3	1	0	1	32	0	0	0	17	24	4	2	0	0	0	2	1	0	1	0	0
39378	2	43	3	12.6761	2.62	0.6889	0.981818	2	1	0	1	178	0	0	0	11	15	3	2	0	0	0	2	1	0	1	0	0
34774	2	62	1	4.82759	0.78	0.548055	0.981818	2	1	0	1	173	0	0	0	12	18	3	2	0	0	0	3	1	0	1	0	0
69513	1	46	4	6.26703	5	1.14108	0.981818	5	1	0	1	91	0	0	0	25	20	2	2	0	0	0	1	1	0	1	0	0
68752	1	45	1	27.5093	2.26	0.712594	0.981818	2	1	0	1	104	0	0	0	35	32	2	2	0	0	0	2	1	0	1	1	1
1837	2	47	3	5.53957	5	0.86602	0.981818	5	1	0	1	243	0	0	0	17	18	3	1	0	0	0	1	1	0	1	0	0
19244	1	68	3	10.4938	5	0.884685	0.981818	5	1	0	1	212	0	0	0	18	22	1	1	0	0	0	1	1	0	1	0	0
22068	2	33	3	6.92308	3.97	0.671358	0.981818	3	1	0	1	185	0	0	0	39	26	2	0	0	0	1	1	1	0	1	0	0
63209	1	39	3	2.0339	2.42	1.03106	0.981818	3	1	0	1	87	0	0	0	22	23	2	0	0	0	1	2	1	0	1	0	0
34735	2	26	1	5.50239	2.8	0.542549	0.981481	5	1	0	1	165	0	0	0	18	20	2	1	0	0	0	2	1	0	1	0	0
87910	2	50	3	33.4959	0.81	0.553767	0.980769	4	1	0	1	46	0	0	0	22	27	2	1	1	0	1	3	4	0	1	0	0
460	2	25	3	114.16	4.24	0.676008	0.980769	4	1	0	1	232	0	0	0	23	18	4	0	0	0	0	1	1	0	1	0	0
76212	2	34	1	10	2.34	0.547796	0.980769	4	1	0	1	62	0	0	0	18	22	4	0	0	0	0	2	1	0	1	0	0
75755	2	41	3	7.94118	5	0.588519	0.980769	5	1	0	1	79	0	0	0	17	18	3	0	0	0	0	1	1	0	1	0	0
79294	1	39	4	5.11848	2.1797	0.808048	0.980645	1	1	0	1	71	0	0	0	21	25	0	0	1	0	0	2	1	0	1	0	0
18395	1	24	2	6.76829	0.93	0.756752	0.98	4	1	0	1	212	0	0	0	27	14	4	2	0	1	0	3	2	0	1	1	1
11127	2	44	3	6.95652	3.33	0.559844	0.98	5	1	0	1	216	0	0	0	13	20	3	2	0	0	0	2	2	0	1	0	0
91393	1	31	4	5.56314	4.16	0.987277	0.98	4	1	0	1	55	0	0	0	44	34	2	2	0	0	0	1	2	0	1	0	0
26385	1	52	4	19.2593	2.87	0.853335	0.98	4	1	1	2	78	0	1	0	19	18	2	2	1	0	1	2	3	0	1	0	0
15597	2	32	5	4.11765	3.16	0.81844	0.98	3	1	0	1	225	0	0	0	29	22	4	1	0	0	0	2	3	0	1	0	0
67215	1	20	1	9.48276	0.57	0.866751	0.98	1	1	0	1	90	0	0	0	17	22	4	0	0	0	0	3	3	0	1	0	0
97672	2	45	1	6.21622	0.48	0.494253	0.98	2	1	0	1	29	0	0	0	13	17	0	0	0	0	0	3	3	0	1	1	1
27738	2	35	4	15.3623	1.77	0.634295	0.98	4	1	0	1	184	0	0	0	82	53	3	0	0	0	0	2	4	0	1	0	0
38091	2	28	1	9.08046	0.75	0.567695	0.98	2	1	0	1	164	0	0	0	19	21	3	0	0	0	0	3	4	0	1	0	0
76388	2	43	3	3.65854	1.2	0.537932	0.98	4	1	0	1	62	0	0	0	13	16	2	0	0	0	1	3	4	0	1	0	0
5060	2	68	3	28.8889	0.96	0.498934	0.98	2	1	1	10	160	0	0	0	14	17	3	2	0	0	0	3	4	0	1	1	1
37936	1	44	3	7.58621	3.26	0.811893	0.98	3	1	0	1	162	0	0	0	37	24	2	2	0	1	0	2	1	0	1	0	0
35891	1	63	4	15.1042	2.17775	0.851784	0.98	4	1	1	1	104	1	0	0	21	24	2	2	1	0	1	2	1	0	1	0	0
92881	2	54	2	7.5969	4.23	0.671121	0.98	1	1	0	1	41	0	0	0	28	26	3	1	1	0	1	1	1	0	1	0	0
7377	2	66	1	36.7	1.37	0.54355	0.98	1	1	1	10	221	0	0	0	20	27	1	1	1	0	1	2	1	0	1	0	0
65581	1	46	4	11.8056	2.58	1.10736	0.98	3	1	0	1	103	0	0	0	29	25	3	2	0	0	1	2	1	0	1	0	0
14923	2	37	3	3.05085	2.76	0.671902	0.98	3	1	0	1	222	0	0	0	10	15	3	2	0	0	0	2	1	0	1	0	0
33737	2	47	3	9.375	3.21	0.910719	0.98	5	1	0	1	175	0	0	0	12	12	4	1	0	0	0	2	1	0	1	0	0
73596	2	57	5	16.3964	5	0.591465	0.98	5	1	0	1	73	0	0	0	73	50	3	1	0	0	1	1	1	0	1	0	0
7450	1	60	3	1.06061	5	0.993889	0.98	4	1	1	2	88	0	1	0	23	22	2	1	0	0	1	1	1	0	1	0	0
30103	2	31	3	9.1453	5	0.786708	0.98	4	1	0	1	190	0	0	0	18	21	2	1	0	0	0	1	1	0	1	0	0
67228	1	41	5	4.26901	2.62	1.0241	0.98	3	1	0	1	101	0	0	0	19	17	2	1	0	0	0	2	1	0	1	0	0
339	1	50	1	2.57485	4.07	0.778719	0.98	1	1	0	1	243	0	0	0	53	29	2	1	0	0	0	1	1	0	1	1	1
67109	2	29	1	10	3.9	0.559118	0.98	4	1	0	1	104	0	0	0	7	17	3	0	0	0	0	1	1	0	1	0	0
25698	2	31	3	12.4268	1.82	0.615078	0.98	3	1	0	1	193	0	0	0	14	15	3	0	0	0	0	2	1	0	1	0	0
301	2	24	1	6.00694	2.87	0.569105	0.98	2	1	0	1	234	0	0	0	14	23	3	0	0	0	0	2	1	0	1	0	0
76427	1	37	5	7.67442	3.22	1.04022	0.98	5	1	0	1	77	0	0	0	34	31	2	0	0	0	0	2	1	0	1	0	0
79395	2	52	3	7.77778	5	0.823804	0.98	5	1	0	1	64	0	0	0	18	29	2	0	0	0	0	1	1	0	1	0	0
1536	1	33	3	3.03704	5	0.901224	0.98	4	1	0	1	233	0	0	0	26	23	2	0	0	0	0	1	1	0	1	0	0
20062	2	26	1	10.3704	0.46	0.543451	0.98	1	1	0	1	208	0	0	0	30	27	2	0	0	0	0	3	1	0	1	0	0
15594	2	54	3	2.64706	2.93	0.586968	0.98	4	1	0	1	217	0	0	0	13	20	0	0	0	0	0	2	1	0	1	0	0
12808	2	34	1	28.7013	3.14	0.570782	0.98	1	1	0	1	220	0	0	0	14	16	0	0	0	0	0	2	1	0	1	0	0
16305	2	33	3	2.20497	2.89	0.638304	0.97931	2	1	0	1	222	0	0	0	26	19	2	2	0	0	0	2	1	0	1	0	0
90586	2	24	4	3.23529	1.28	0.623211	0.979167	4	1	0	1	45	0	0	0	26	25	4	0	0	0	0	3	2	0	1	0	0
69389	2	22	2	5	0.37	0.529969	0.979167	3	1	0	1	90	0	0	0	123	93	4	0	0	0	0	3	2	0	1	0	0
75425	2	34	1	7.30769	4.51	0.538889	0.979167	5	1	0	1	83	0	0	0	18	19	3	0	0	0	0	1	2	0	1	0	0
7713	2	62	2	8.94737	0.89	0.518987	0.979167	1	1	0	1	239	0	0	0	26	24	2	0	1	0	1	3	3	0	1	0	0
29364	2	20	4	4.86667	1.84	0.791159	0.979167	2	1	0	1	185	0	0	0	18	21	3	2	0	0	0	2	3	0	1	0	0
30606	2	62	1	22.7273	0.58	0.446847	0.979167	1	1	0	1	186	0	0	0	30	25	2	1	1	1	0	3	1	0	1	1	1
67232	2	48	3	10.3465	0.18	0.570587	0.979167	5	1	0	1	95	0	0	0	11	29	2	0	0	1	0	3	1	0	1	0	0
22687	1	28	1	3	3.14	0.821187	0.979167	3	1	0	1	192	0	0	0	35	53	4	0	0	0	1	2	1	0	1	0	0
78718	2	45	1	6.52174	1.7	0.697266	0.979167	1	1	0	1	62	0	0	0	13	14	3	0	0	0	0	2	1	0	1	0	0
41418	1	34	3	4.34343	4.08	1.03688	0.978947	5	1	0	1	172	0	0	0	42	26	4	0	0	0	0	1	3	0	1	0	0
95312	1	25	5	2.68293	5	0.817692	0.978947	5	1	0	1	29	0	0	0	29	20	0	0	0	0	0	1	3	0	1	0	0
24571	2	67	4	4.69565	0.89	0.550859	0.978947	3	1	0	1	194	0	0	0	26	25	1	0	1	1	1	3	4	0	1	0	0
7966	2	42	4	11.5385	2.05	0.637304	0.978947	2	1	0	1	241	0	0	0	16	24	3	2	0	0	0	2	4	0	1	0	0
82197	2	46	5	45.7692	3.18	0.535339	0.978947	3	1	0	1	61	0	0	0	14	19	1	0	0	0	0	2	4	0	1	0	0
7267	2	78	1	14.7581	1.88089	0.5366	0.978947	1	1	1	1	155	1	0	0	28	27	2	0	0	0	1	2	4	0	1	0	0
16077	1	50	2	4.2623	1.57	1.02745	0.978947	1	1	0	1	211	0	0	0	21	23	2	1	0	1	0	2	1	0	1	0	0
75686	1	41	3	5.88832	1.92	1.0587	0.978947	5	1	0	1	76	0	0	0	41	31	2	0	0	1	1	2	1	0	1	0	0
19216	2	44	1	5.57143	2.87	0.546958	0.978947	4	1	0	1	212	0	0	0	14	16	1	0	0	1	0	2	1	0	1	0	0
77254	1	36	5	4.48276	5	1.02036	0.978947	5	1	0	1	65	0	0	0	25	20	2	2	0	0	1	1	1	0	1	0	0
67619	1	53	3	7.92593	5	0.975291	0.978947	5	1	0	1	107	0	0	0	41	29	2	1	0	0	1	1	1	0	1	0	0
93208	2	59	3	7.94521	1.11	0.583469	0.978947	3	1	0	1	41	0	0	0	19	28	2	1	0	0	1	3	1	0	1	0	0
18609	1	47	1	7.97386	5	0.924906	0.978947	1	1	0	1	211	0	0	0	42	29	2	0	0	0	0	1	1	0	1	0	0
1063	2	24	1	17.5889	3.82	0.643916	0.978261	1	1	0	1	234	0	0	0	14	19	2	0	0	1	0	1	2	0	1	0	0
15733	2	48	4	4.0678	2.1	0.623025	0.978261	2	1	0	1	226	0	0	0	25	19	2	2	0	0	0	2	2	0	1	0	0
11990	1	37	1	50.3419	0.79	0.912719	0.978261	1	1	0	1	207	0	0	0	28	25	4	2	0	0	0	3	4	0	1	0	0
40169	1	27	3	4.10596	1.3	0.900278	0.978261	3	1	0	1	170	0	0	0	26	17	3	1	0	0	0	3	4	0	1	0	0
36007	2	45	3	10.9	5	0.637216	0.978261	4	1	0	1	175	0	0	0	13	16	3	1	0	1	0	1	4	0	1	0	0
23351	1	51	3	7.91469	3.1099	0.970165	0.978261	3	1	0	1	188	0	0	0	36	31	2	2	0	1	1	2	1	0	1	0	0
91449	2	50	1	11.6552	0.62	0.454098	0.978261	1	1	0	1	40	0	0	0	20	26	2	0	0	1	0	3	1	0	1	1	1
4956	1	42	3	4.08333	4.24	1.08488	0.978261	3	1	0	1	233	0	0	0	29	24	2	2	0	0	0	1	1	0	1	0	0
68011	2	27	3	5.44118	0.81	0.615282	0.978261	4	1	0	1	86	0	0	0	13	16	2	1	0	0	0	3	1	0	1	0	0
10773	1	76	1	5.68807	2.02033	0.724087	0.978261	1	1	0	1	226	0	0	0	23	26	2	1	0	0	1	2	1	0	1	1	1
102250	1	34	3	3.33333	5	1.04939	0.978261	5	1	0	1	33	0	0	0	18	26	3	0	0	0	1	1	1	0	1	0	0
22545	2	24	3	5.90643	1.2	0.680006	0.978261	4	1	0	1	203	0	0	0	32	22	3	0	0	0	0	3	1	0	1	0	0
12971	2	26	3	28.9216	5	0.846904	0.978261	5	1	0	1	206	0	0	0	24	26	0	0	0	0	0	1	1	0	1	0	0
18301	1	26	1	178.992	1.86	0.987033	0.977778	4	1	0	1	212	0	0	0	43	25	4	2	0	1	0	2	2	0	1	0	0
80794	1	58	3	20.1149	5	0.86341	0.977778	5	1	0	1	69	0	0	0	24	25	2	1	0	1	0	1	2	0	1	0	0
25095	1	80	1	49.878	4	0.800694	0.977778	1	1	1	10	124	0	0	0	18	20	4	1	0	0	0	1	2	0	1	0	0
20677	1	36	3	2.46575	5	1.06056	0.977778	5	1	0	1	205	0	0	0	24	21	2	0	0	0	0	1	2	0	1	0	0
73914	2	52	5	11.25	2.10917	0.540831	0.977778	4	1	0	1	76	0	0	0	15	25	4	2	1	0	0	2	3	0	1	0	0
98988	2	59	1	22.551	0.4	0.52958	0.977778	2	1	0	1	30	0	0	0	19	15	0	0	1	1	1	3	1	0	1	0	0
84716	2	44	3	12.3656	1.07	0.470425	0.977778	2	1	0	1	38	0	0	0	17	19	1	1	0	1	0	3	1	0	1	1	1
97714	1	47	5	10.5882	5	0.782632	0.977778	4	1	0	1	34	0	0	0	40	22	2	0	0	1	0	1	1	0	1	1	1
15335	2	46	3	20.7143	1.63	0.600177	0.977778	3	1	0	1	224	0	0	0	20	25	2	0	0	1	0	2	1	0	1	0	0
84913	2	47	1	4	2.24	0.588284	0.977778	2	1	0	1	43	0	0	0	29	27	2	0	1	0	0	2	1	0	1	0	0
92026	2	42	1	8.57143	1.44	0.661619	0.977778	3	1	0	1	59	0	0	0	23	22	3	2	0	0	0	2	1	0	1	0	0
77159	2	38	5	10	2.32	0.750133	0.977778	4	1	0	1	75	0	0	0	15	20	2	2	0	0	0	2	1	0	1	0	0
29420	1	50	1	1.77215	3.71	0.834774	0.977778	5	1	0	1	187	0	0	0	74	46	4	0	0	0	1	1	1	0	1	0	0
3614	2	62	2	6.91729	0.76	0.661375	0.977778	3	1	0	1	247	0	0	0	57	61	1	0	0	0	0	3	1	0	1	0	0
12121	2	25	3	4.26829	0.86	0.675704	0.977273	4	1	0	1	212	0	0	0	15	16	4	2	0	0	0	3	3	0	1	0	0
71155	1	41	3	2.17791	5	1.20456	0.977273	5	1	0	1	97	0	0	0	61	104	3	1	0	0	0	1	3	0	1	0	0
22186	1	22	3	3.23171	3.12479	0.982053	0.977273	3	1	0	1	182	0	0	0	28	33	4	0	0	0	0	2	3	0	1	0	0
94306	2	22	3	6.80851	1.73	0.919286	0.977273	4	1	0	1	18	0	0	0	19	22	3	0	0	0	0	2	3	0	1	0	0
5487	1	39	3	6.85185	1.78	1.10885	0.977273	3	1	0	1	233	0	0	0	24	21	2	2	0	0	0	2	4	0	1	0	0
78514	1	45	4	2.60563	0.07	1.1298	0.977273	3	1	0	1	70	0	0	0	7	19	3	2	0	0	1	3	4	0	1	0	0
89041	2	48	3	9.58824	2.76	0.72987	0.977273	3	1	0	1	41	0	0	0	31	23	1	0	0	1	0	2	4	0	1	0	0
63491	1	56	3	4.04624	5	1.06894	0.977273	5	1	0	1	95	0	0	0	31	24	2	0	0	1	1	1	1	0	1	0	0
25464	1	68	1	4.48598	2.76	0.836301	0.977273	5	1	1	7	170	0	0	0	26	24	2	0	0	1	1	2	1	0	1	0	0
70131	2	53	4	37	4.34	0.740581	0.977273	4	1	0	1	93	0	0	0	27	21	2	0	0	1	0	1	1	0	1	0	0
78478	1	47	3	3.33333	3.56	0.833131	0.977273	4	1	0	1	69	0	0	0	30	19	0	0	0	1	0	1	1	0	1	0	0
82925	1	38	5	17.1574	5	0.987504	0.977273	5	1	0	1	71	0	0	0	26	26	4	2	0	0	1	1	1	0	1	0	0
19456	1	35	3	9	4.42	1.09787	0.977273	3	1	0	1	211	0	0	0	16	17	4	2	0	0	0	1	1	0	1	0	0
36461	2	20	3	6.57143	0.78	0.628629	0.977273	3	1	0	1	164	0	0	0	17	21	1	1	0	0	0	3	1	0	1	0	0
95811	2	24	1	11.399	0.63	0.584837	0.977273	4	1	0	1	15	0	0	0	18	20	4	0	0	0	0	3	1	0	1	0	0
6476	2	32	3	7.55102	3.23	0.550274	0.977273	5	1	0	1	230	0	0	0	20	21	2	0	0	0	0	2	1	0	1	0	0
30256	1	61	3	5.2	5	0.935199	0.977273	5	1	0	1	187	0	0	0	36	32	2	0	0	0	0	1	1	0	1	0	0
35035	1	49	4	10.9396	1.94	1.11067	0.977273	2	1	0	1	169	0	0	0	16	17	1	0	0	0	1	2	1	0	1	0	0
33144	1	58	3	3.8806	5	0.835202	0.977273	5	1	0	1	167	0	0	0	28	19	0	0	0	0	0	1	1	0	1	0	0
70807	2	22	1	2.15517	3.25	0.709883	0.977143	4	1	0	1	98	0	0	0	17	19	0	0	0	0	0	2	3	0	1	0	0
29590	2	47	3	4	5	0.546329	0.977143	3	1	0	1	183	0	0	0	16	15	3	2	0	0	1	1	1	0	1	0	0
30145	1	40	1	2.98343	2.23	0.869924	0.97619	1	1	0	1	194	0	0	0	26	23	2	1	1	0	0	2	2	0	1	0	0
99494	2	46	1	7.58621	0.68	0.622714	0.97619	2	1	0	1	31	0	0	0	14	17	2	2	0	0	0	3	3	0	1	0	0
63945	2	29	3	9.62963	5	0.772262	0.97619	5	1	0	1	86	0	0	0	19	23	4	0	0	0	0	1	3	0	1	0	0
97036	2	28	4	3.76471	4.98	0.879434	0.97619	5	1	0	1	29	0	0	0	17	21	2	0	0	0	0	1	3	0	1	0	0
29392	1	23	2	31.7277	2.58	0.803844	0.97619	3	1	0	1	191	0	0	0	22	20	2	0	0	0	0	2	3	0	1	0	0
5685	2	28	1	6.82692	0.98	0.652133	0.97619	2	1	0	1	247	0	0	0	9	18	0	0	0	0	1	3	4	0	1	0	0
25982	2	44	4	3.80282	2.18	0.608996	0.97619	3	1	0	1	191	0	0	0	17	14	3	2	0	0	0	2	4	0	1	0	0
24971	2	81	3	26.4948	2.64	0.616677	0.97619	1	1	1	10	54	0	0	0	20	26	0	0	0	0	0	2	4	0	1	0	0
29082	1	43	3	1.67702	5	1.12764	0.97619	5	1	0	1	193	0	0	0	48	30	2	0	0	1	0	1	1	0	1	0	0
82288	1	55	3	15.75	1.29	0.990283	0.97619	2	1	0	1	84	0	0	0	14	14	2	2	0	0	0	3	1	0	1	0	0
93352	2	40	5	5.84416	1.84	0.599632	0.976	5	1	0	1	38	0	0	0	13	17	0	0	0	0	0	2	1	0	1	0	0
64168	1	31	3	1.73077	4.42	0.80455	0.97561	4	1	0	1	104	0	0	0	47	35	2	2	0	0	0	1	1	0	1	0	0
91251	1	43	2	3.87097	1.68	1.08169	0.975	2	1	0	1	47	0	0	0	18	20	4	2	0	0	0	2	2	0	1	0	0
74222	1	45	3	8.04878	1.63	0.948681	0.975	2	1	0	1	70	0	0	0	51	35	2	2	0	0	0	2	2	0	1	0	0
37316	1	32	1	1.08247	0.71	0.925759	0.975	3	1	0	1	158	0	0	0	25	24	2	1	0	0	0	3	2	0	1	0	0
269	1	31	3	13.6364	5	0.982141	0.975	5	1	0	1	245	0	0	0	36	24	1	1	0	0	0	1	2	0	1	0	0
71625	1	39	3	5.22449	0.76	0.873136	0.975	5	1	0	1	94	0	0	0	40	33	2	0	0	0	1	3	2	0	1	0	0
94696	2	43	3	5.98485	2.06	0.668914	0.975	4	1	0	1	17	0	0	0	12	14	2	0	0	0	1	2	2	0	1	0	0
89126	1	28	3	4.76923	3.72	1.1062	0.975	4	1	0	1	39	0	0	0	38	27	0	0	0	0	0	1	2	0	1	0	0
78586	2	41	4	11.1111	4.06	0.603545	0.975	4	1	0	1	81	0	0	0	15	20	3	1	0	1	0	1	3	0	1	0	0
9364	1	28	3	9.17431	0.78	1.03428	0.975	4	1	0	1	241	0	0	0	15	20	4	0	0	1	0	3	3	0	1	0	0
25135	1	68	1	145.05	0.68	0.852504	0.975	1	1	1	9	2	0	0	0	17	17	0	0	1	0	0	3	3	0	1	0	0
23741	2	26	4	29.6053	0.29	0.674587	0.975	2	1	0	1	191	0	0	0	15	23	4	2	0	0	0	3	3	0	1	0	0
5576	1	36	3	8.70968	2.43	1.18695	0.975	5	1	1	2	234	0	1	0	30	21	2	2	0	0	0	2	3	0	1	0	0
39794	1	22	5	1.49425	0.75	0.984468	0.975	1	1	0	1	158	0	0	0	13	16	0	2	0	0	0	3	3	0	1	0	0
77856	1	33	5	14.7368	3.66	1.10638	0.975	3	1	0	1	64	0	0	0	54	29	3	1	0	0	0	1	3	0	1	0	0
81556	2	25	2	6.40288	3.09	0.795258	0.975	4	1	0	1	64	0	0	0	14	18	4	0	0	0	0	2	3	0	1	0	0
83668	2	21	5	8.42105	4.25	0.690396	0.975	3	1	0	1	81	0	0	0	14	24	4	0	0	0	0	1	3	0	1	0	0
37820	2	30	1	13.5821	2.22757	0.567581	0.975	2	1	0	1	159	0	0	0	17	14	4	0	0	0	0	2	3	0	1	0	0
23890	1	21	3	7	1.07	1.33149	0.975	4	1	0	1	204	0	0	0	14	21	3	0	0	0	0	3	3	0	1	0	0
99949	2	21	5	12.1925	4.52	0.557914	0.975	3	1	0	1	22	0	0	0	14	12	3	0	0	0	0	1	3	0	1	0	0
20247	2	32	4	201.667	5	0.639864	0.975	3	1	0	1	214	0	0	0	19	22	3	0	0	0	0	1	3	0	1	0	0
2332	1	23	4	1.91136	2.16	0.981277	0.975	4	1	0	1	243	0	0	0	34	22	2	0	0	0	1	2	3	0	1	0	0
67584	1	38	4	6.0686	3.67	0.786064	0.975	3	1	0	1	89	0	0	0	24	26	0	0	0	0	0	1	3	0	1	1	1
68934	2	47	1	8.60215	0.27	0.469417	0.975	1	1	0	1	90	0	0	0	51	36	1	0	1	1	1	3	4	0	1	1	1
15583	2	51	2	8.75776	2.73298	0.595777	0.975	1	1	0	1	215	0	0	0	30	25	4	0	0	0	0	2	4	0	1	0	0
38163	1	64	1	234.043	0.94	0.833762	0.975	2	1	0	1	177	0	0	0	26	17	2	1	1	1	0	3	4	0	1	0	0
8039	2	73	3	6.34409	1.44	0.557823	0.975	2	1	1	10	213	0	0	0	18	18	2	1	0	0	1	2	4	0	1	0	0
90848	1	45	5	404.762	2.55	0.900867	0.975	5	1	0	1	40	0	0	0	48	31	2	1	1	1	1	2	1	0	1	0	0
18355	1	56	3	41.2963	5	0.876319	0.975	5	1	0	1	217	0	0	0	30	20	2	1	1	1	0	1	1	0	1	0	0
13478	1	66	4	49.0909	1.3	0.799224	0.975	3	1	1	1	72	1	0	0	11	20	1	1	1	1	0	3	1	0	1	0	0
37147	1	60	1	84.7727	3.21	0.848591	0.975	1	1	0	1	177	0	0	0	23	21	2	0	1	1	0	2	1	0	1	0	0
33929	1	54	3	5.86207	5	1.00394	0.975	4	1	0	1	165	0	0	0	40	31	2	1	0	1	0	1	1	0	1	0	0
5333	1	56	3	6.53465	5	0.825537	0.975	4	1	0	1	245	0	0	0	260	113	2	1	0	1	0	1	1	0	1	0	0
85660	1	54	5	8.75	5	0.61372	0.975	5	1	0	1	49	0	0	0	35	38	2	0	0	1	0	1	1	0	1	1	1
14980	1	52	3	10.3846	4.36	0.911214	0.975	4	1	0	1	225	0	0	0	32	25	1	0	0	1	0	1	1	0	1	0	0
39065	2	55	3	93.8462	5	0.617409	0.975	4	1	0	1	178	0	0	0	33	21	3	1	1	0	1	1	1	0	1	0	0
63633	1	48	4	250	4.9	1.0855	0.975	5	1	0	1	97	0	0	0	31	25	2	0	1	0	1	1	1	0	1	0	0
5916	2	62	1	7.67123	1.91618	0.531413	0.975	1	1	0	1	245	0	0	0	26	29	2	0	1	0	1	2	1	0	1	0	0
31913	2	48	3	16.2222	5	0.734862	0.975	4	1	0	1	178	0	0	0	16	17	4	2	0	0	0	1	1	0	1	0	0
80619	1	33	4	75.8065	1.04	0.987111	0.975	3	1	0	1	81	0	0	0	20	19	4	2	0	0	0	3	1	0	1	0	0
39883	2	29	3	10.8854	1.06	0.838923	0.975	3	1	0	1	170	0	0	0	188	131	4	2	0	0	0	3	1	0	1	0	0
20119	1	50	3	4.70046	5	1.02772	0.975	4	1	0	1	224	0	0	0	23	24	4	1	0	0	0	1	1	0	1	0	0
3993	1	47	3	4.04255	5	1.03135	0.975	5	1	0	1	242	0	0	0	24	27	2	1	0	0	0	1	1	0	1	0	0
3117	1	37	4	5.97786	0.85	1.25352	0.975	3	1	0	1	245	0	0	0	38	57	2	1	0	0	1	3	1	0	1	0	0
81367	1	48	1	4.96894	2.31085	0.79807	0.975	2	1	0	1	82	0	0	0	28	16	2	1	0	0	0	2	1	0	1	0	0
95424	1	40	3	4.47761	4.76	1.11739	0.975	5	1	0	1	37	0	0	0	14	17	4	0	0	0	0	1	1	0	1	0	0
4713	1	51	3	3.67041	5	1.00542	0.975	4	1	0	1	232	0	0	0	33	25	4	0	0	0	0	1	1	0	1	0	0
4892	1	37	4	2.22222	0.72	1.3052	0.975	2	1	0	1	234	0	0	0	19	22	4	0	0	0	0	3	1	0	1	0	0
92186	2	48	3	7.71429	5	0.563274	0.975	4	1	0	1	55	0	0	0	17	18	3	0	0	0	0	1	1	0	1	0	0
19512	1	55	3	2.7439	5	0.906332	0.975	5	1	0	1	219	0	0	0	22	21	2	0	0	0	0	1	1	0	1	0	0
64302	1	45	3	3.89474	4.95	0.764775	0.975	5	1	0	1	91	0	0	0	28	30	2	0	0	0	0	1	1	0	1	1	1
85704	1	46	3	5.87571	3.71	0.943046	0.975	5	1	0	1	38	0	0	0	35	17	2	0	0	0	0	1	1	0	1	0	0
94350	1	54	5	3.10345	3.66	0.964165	0.975	4	1	0	1	26	0	0	0	27	20	2	0	0	0	0	1	1	0	1	0	0
30322	2	80	3	24.4444	1.52	0.625648	0.975	4	1	1	9	159	0	0	0	22	23	1	0	0	0	0	2	1	0	1	0	0
11722	2	25	1	197.632	0.93	0.571182	0.975	2	1	0	1	208	0	0	0	41	42	0	0	0	0	0	3	1	0	1	0	0
62417	2	26	2	8.36735	4.66	0.499481	0.973913	4	1	0	1	90	0	0	0	14	20	4	0	0	0	0	1	3	0	1	1	1
65261	2	41	4	15.3659	3.21	0.589987	0.973913	5	1	0	1	109	0	0	0	17	21	2	0	0	0	1	2	3	0	1	0	0
38011	1	39	3	33.9712	1.63	0.914795	0.973913	4	1	0	1	167	0	0	0	28	22	2	0	0	0	0	2	3	0	1	0	0
99987	1	58	5	3.58779	5	0.842508	0.973913	4	1	0	1	20	0	0	0	24	18	3	1	0	0	0	1	4	0	1	0	0
68196	2	45	3	4.14634	5	0.574511	0.973913	4	1	0	1	95	0	0	0	14	16	3	1	0	0	0	1	1	0	1	0	0
6957	1	56	3	4.01015	4.49	0.905539	0.973913	5	1	0	1	239	0	0	0	19	18	2	1	0	0	1	1	1	0	1	0	0
80921	2	25	1	5	1.04	0.658799	0.973684	2	1	0	1	63	0	0	0	12	18	2	0	0	0	1	3	2	0	1	0	0
96322	2	34	5	4.47368	1.02	0.489396	0.973684	1	1	0	1	16	0	0	0	13	15	0	0	0	0	0	3	2	0	1	1	1
35180	2	33	4	29.8039	3.85	0.558127	0.973684	2	1	0	1	159	0	0	0	14	22	2	2	0	0	0	1	3	0	1	0	0
36005	1	20	3	4.28571	1.02	1.11411	0.973684	4	1	0	1	172	0	0	0	26	26	4	0	0	0	0	3	3	0	1	0	0
77450	2	58	5	22.5316	2.04596	0.567643	0.973684	5	1	0	1	73	0	0	0	32	31	0	0	0	1	1	2	4	0	1	0	0
8535	1	70	1	34.2012	1.33	0.75585	0.973684	1	1	1	7	149	0	0	0	33	28	2	0	0	0	0	2	4	0	1	1	1
96863	1	56	3	3.4	5	1.14385	0.973684	5	1	0	1	27	0	0	0	32	24	4	0	0	1	1	1	1	0	1	0	0
35863	1	56	3	3.88489	3.74	0.896305	0.973684	4	1	0	1	170	0	0	0	25	23	2	0	0	1	1	1	1	0	1	0	0
9129	2	64	1	3.22222	2.12	0.645967	0.973684	4	1	0	1	233	0	0	0	33	28	2	0	0	1	0	2	1	0	1	0	0
40655	1	38	5	9.15789	2.58	0.878125	0.973684	4	1	0	1	171	0	0	0	45	28	1	0	0	1	0	2	1	0	1	0	0
7162	2	60	3	12.0833	5	0.483503	0.973684	3	1	0	1	246	0	0	0	19	20	1	0	0	1	0	1	1	0	1	1	1
25767	1	67	1	5.88235	3.3	1.01511	0.973684	4	1	1	2	39	0	1	0	31	21	2	1	0	0	0	2	1	0	1	0	0
25580	1	28	3	3.40206	5	1.21602	0.973684	4	1	0	1	201	0	0	0	23	32	4	0	0	0	0	1	1	0	1	0	0
88529	2	35	2	5.51471	0.61	0.581296	0.973684	3	1	0	1	47	0	0	0	33	29	4	0	0	0	0	3	1	0	1	0	0
92841	1	42	3	3.28947	1.86	0.782814	0.973684	2	1	0	1	39	0	0	0	59	31	4	0	0	0	0	2	1	0	1	1	1
9691	2	37	3	23.7879	5	0.720817	0.973684	5	1	0	1	234	0	0	0	15	12	3	0	0	0	0	1	1	0	1	0	0
22279	1	82	4	8.01653	3.63	1.01602	0.973684	2	1	0	1	184	0	0	0	17	21	0	0	0	0	0	1	1	0	1	0	0
13482	1	26	3	5.15152	1.98	0.976613	0.972973	2	1	0	1	228	0	0	0	32	18	4	2	0	1	1	2	2	0	1	0	0
26146	2	40	3	11.5584	0.86	0.616837	0.972973	2	1	0	1	203	0	0	0	35	32	0	0	1	0	0	3	1	0	1	0	0
86882	2	41	1	5.79439	2.74	0.64476	0.972414	1	1	0	1	38	0	0	0	59	52	2	0	1	0	0	2	2	0	1	0	0
99711	2	58	5	494.318	3.2	0.6533	0.972414	4	1	0	1	26	0	0	0	24	15	2	0	1	1	1	2	4	0	1	0	0
4205	1	34	1	35	1.2	1.14571	0.972414	3	1	0	1	242	0	0	0	45	27	2	2	0	1	0	3	1	0	1	0	0
94379	2	24	3	75.2349	2.55	0.566399	0.972414	3	1	0	1	34	0	0	0	12	14	3	1	0	0	0	2	1	0	1	0	0
88915	1	37	1	3.24561	0.57	0.886361	0.972414	3	1	0	1	56	0	0	0	22	25	4	0	0	0	0	3	1	0	1	0	0
38394	1	47	3	3.94904	5	0.992885	0.972222	4	1	0	1	171	0	0	0	41	30	3	1	0	1	0	1	2	0	1	0	0
18403	1	20	1	39.924	2.63974	1.13048	0.972222	3	1	0	1	222	0	0	0	15	19	4	2	0	0	0	2	3	0	1	0	0
85967	1	32	3	3.63636	1.81	1.13526	0.972222	5	1	0	1	42	0	0	0	16	15	2	0	0	0	0	2	3	0	1	0	0
23434	1	21	4	5.89286	1.44	0.95507	0.972222	2	1	0	1	202	0	0	0	20	23	1	0	0	0	0	2	3	0	1	0	0
36889	2	43	1	12.7586	0.04	0.583972	0.972222	1	1	0	1	177	0	0	0	18	24	4	1	0	0	0	3	4	0	1	0	0
31285	2	57	3	7.14286	3.57	0.550487	0.972222	5	1	0	1	170	0	0	0	29	22	3	0	0	1	1	1	4	0	1	0	0
16628	2	33	4	7.66129	2.04	0.737496	0.972222	5	1	0	1	211	0	0	0	14	21	2	0	0	0	0	2	4	0	1	0	0
34396	2	69	4	8.93617	2.09	0.553526	0.972222	2	1	0	1	177	0	0	0	18	18	2	1	0	1	1	2	4	0	1	0	0
93730	1	57	2	68.4483	2.4376	0.908888	0.972222	2	1	0	1	28	0	0	0	29	24	2	0	1	0	1	2	4	0	1	0	0
29862	2	77	3	5.5814	3.51	0.486281	0.972222	5	1	1	3	182	0	0	1	17	24	1	1	0	0	0	1	4	0	1	1	1
17991	2	26	3	4.1129	2	0.637096	0.972222	5	1	0	1	215	0	0	0	21	24	2	2	0	0	0	2	1	0	1	0	0
36894	1	20	3	6.14815	1.14	1.35932	0.972222	2	1	0	1	171	0	0	0	17	21	2	2	0	0	0	3	1	0	1	0	0
10320	2	62	3	5.98361	5	0.561551	0.972222	5	1	1	10	121	0	0	0	19	20	3	1	0	0	1	1	1	0	1	0	0
70931	2	44	1	3.75839	3.78	0.557149	0.972222	3	1	0	1	90	0	0	0	55	56	3	1	0	0	0	1	1	0	1	0	0
87292	1	41	5	4.45055	5	0.874588	0.972222	5	1	0	1	48	0	0	0	19	20	2	1	0	0	0	1	1	0	1	0	0
101401	1	52	5	9.82143	2.30015	0.957226	0.972222	3	1	0	1	16	0	0	0	21	18	2	1	0	0	0	2	1	0	1	0	0
85753	1	42	5	8.53846	1.03	0.948345	0.972222	2	1	0	1	58	0	0	0	64	45	2	1	0	0	1	3	1	0	1	0	0
95684	1	30	3	4.65116	4.86	0.936946	0.972222	5	1	0	1	30	0	0	0	19	26	2	0	0	0	0	1	1	0	1	0	0
37140	2	45	1	6.29371	0.79	0.638015	0.972222	4	1	0	1	173	0	0	0	15	22	0	0	0	0	0	3	1	0	1	0	0
14216	2	21	1	27.7841	0.94	0.506882	0.972222	1	1	0	1	216	0	0	0	25	23	0	0	0	0	0	3	1	0	1	1	1
77	1	25	3	1.78571	2.99	0.972236	0.971429	4	1	0	1	247	0	0	0	42	24	4	2	0	1	0	2	2	0	1	0	0
36590	1	60	2	7.58865	2.61	0.885311	0.971429	4	1	0	1	173	0	0	0	36	28	2	2	1	0	0	2	2	0	1	0	0
5740	1	45	4	7.49333	2.40115	1.03764	0.971429	4	1	1	2	170	0	1	0	39	24	2	1	0	0	0	2	2	0	1	0	0
22594	1	35	4	0.358566	1.34	1.12829	0.971429	3	1	0	1	195	0	0	0	58	81	2	0	0	0	1	2	2	0	1	0	0
100583	2	29	1	6.30435	1.2	0.554112	0.971429	1	1	0	1	27	0	0	0	15	15	2	0	0	0	0	3	2	0	1	0	0
71757	1	23	5	2.63158	4.48	1.14992	0.971429	5	1	0	1	96	0	0	0	35	22	2	0	0	1	0	1	3	0	1	0	0
7089	2	29	1	4.2953	3.53	0.72532	0.971429	2	1	0	1	244	0	0	0	17	20	4	2	0	0	0	1	3	0	1	0	0
32819	1	26	1	12.1705	2.33779	0.981033	0.971429	4	1	0	1	177	0	0	0	24	17	2	2	0	0	0	2	3	0	1	0	0
80446	2	31	4	4.04494	5	0.848	0.971429	5	1	0	1	65	0	0	0	19	30	3	0	0	0	1	1	3	0	1	0	0
12359	1	20	1	4.60317	1.4	0.946378	0.971429	2	1	0	1	207	0	0	0	44	32	2	0	0	0	0	2	3	0	1	0	0
4283	2	42	1	7.36842	2.01	0.489381	0.971429	2	1	0	1	248	0	0	0	23	20	0	0	0	0	0	2	4	0	1	1	1
89329	2	43	4	7.11538	0.25	0.720311	0.971429	4	1	0	1	50	0	0	0	17	21	4	2	0	0	0	3	4	0	1	0	0
16408	2	78	3	6.66667	0.51	0.597128	0.971429	4	1	0	1	218	0	0	0	27	32	2	0	0	0	0	3	4	0	1	0	0
28500	2	75	3	32.2222	2.63901	0.472876	0.971429	3	1	1	1	129	1	0	0	14	17	1	0	0	0	0	2	4	0	1	1	1
21165	2	75	3	5.83333	1.22	0.525031	0.971429	1	1	1	1	165	1	0	0	14	20	1	0	0	0	0	3	4	0	1	0	0
8512	2	85	4	395.283	1.8	0.522676	0.971429	2	1	1	10	141	0	0	0	9	17	0	0	0	0	1	2	4	0	1	0	0
88337	1	49	5	8.04878	1.96	0.854096	0.971429	3	1	0	1	54	0	0	0	56	34	2	1	1	1	1	2	1	0	1	0	0
62945	2	48	4	3.4375	4.9	0.750028	0.971429	5	1	0	1	95	0	0	0	13	14	3	0	1	1	0	1	1	0	1	0	0
13108	1	73	1	25.514	2.1	0.803536	0.971429	1	1	1	7	47	0	0	0	13	17	2	1	0	1	0	2	1	0	1	0	0
10106	1	70	1	117.829	1.01	0.76866	0.971429	2	1	1	1	185	1	0	0	20	25	0	0	1	0	0	3	1	0	1	1	1
71554	2	33	3	7.09091	0.44	0.693456	0.971429	4	1	0	1	99	0	0	0	13	18	4	2	0	0	0	3	1	0	1	0	0
14821	1	54	1	6.97987	2.13	0.68516	0.971429	1	1	1	2	184	0	1	0	17	22	2	1	0	0	1	2	1	0	1	1	1
4352	1	32	3	3.4139	5	1.07132	0.971429	4	1	0	1	245	0	0	0	30	21	3	0	0	0	0	1	1	0	1	0	0
3531	2	46	3	2.26667	5	0.712696	0.971429	3	1	0	1	245	0	0	0	15	24	3	0	0	0	0	1	1	0	1	0	0
87437	1	43	5	5.41667	5	0.948281	0.971429	5	1	0	1	58	0	0	0	31	28	2	0	0	0	0	1	1	0	1	0	0
28908	1	50	4	3.9267	2.72	0.830599	0.971429	3	1	0	1	189	0	0	0	21	25	2	0	0	0	0	2	1	0	1	0	0
81406	2	26	3	32.2581	0.35	0.518658	0.971429	3	1	0	1	85	0	0	0	15	17	2	0	0	0	0	3	1	0	1	0	0
23869	1	44	3	2.27642	3.45	0.903098	0.970968	5	1	0	1	188	0	0	0	28	32	2	1	0	0	0	2	1	0	1	0	0
94375	2	30	5	6.39706	3.18	0.657876	0.970968	4	1	0	1	16	0	0	0	12	18	3	0	0	0	1	2	1	0	1	0	0
26055	2	62	1	1.78082	3.07	0.542033	0.970968	4	1	0	1	199	0	0	0	31	24	2	0	0	0	0	2	1	0	1	0	0
75986	1	55	2	11	2.1	0.801275	0.970968	5	1	0	1	74	0	0	0	20	26	0	0	0	0	0	2	1	0	1	0	0
21646	1	29	4	5.86735	0	0.968041	0.970588	2	1	0	1	181	0	0	0	34	28	3	0	0	0	0	3	2	0	1	0	0
25150	1	36	3	3.94737	2.8	0.817256	0.970588	3	1	0	1	189	0	0	0	29	19	4	2	0	0	0	2	3	0	1	0	0
16625	1	60	3	24.876	0.81	1.00279	0.970588	2	1	1	1	33	1	0	0	12	18	2	2	0	0	0	3	3	0	1	0	0
92570	1	24	4	3.24561	2.61832	0.992634	0.970588	3	1	0	1	48	0	0	0	24	21	4	0	0	0	0	2	3	0	1	0	0
63615	2	26	3	4.35294	5	0.738691	0.970588	5	1	0	1	87	0	0	0	21	29	3	0	0	0	0	1	3	0	1	0	0
13408	1	25	1	4.61538	2.26	0.955549	0.970588	5	1	0	1	212	0	0	0	22	17	3	0	0	0	0	2	3	0	1	0	0
8296	2	31	4	6.3913	4.19	0.870055	0.970588	5	1	0	1	246	0	0	0	31	23	2	0	0	0	0	1	3	0	1	0	0
93875	1	37	4	4.70588	0.58	1.08797	0.970588	2	1	0	1	14	0	0	0	26	20	2	0	0	0	0	3	3	0	1	0	0
36143	2	32	3	5.67568	1.12	0.512603	0.970588	3	1	0	1	157	0	0	0	16	19	0	0	0	0	0	3	3	0	1	0	0
29985	1	47	3	3.75	5	1.08034	0.970588	4	1	0	1	191	0	0	0	19	21	4	2	0	0	0	1	4	0	1	0	0
37848	2	57	3	4.47154	5	0.517805	0.970588	5	1	0	1	172	0	0	0	18	18	3	0	0	0	0	1	4	0	1	0	0
17978	1	73	3	10.9615	3.14	0.815649	0.970588	3	1	1	1	178	1	0	0	21	31	2	1	0	0	1	2	4	0	1	0	0
16968	2	85	3	31.9048	0.89	0.603752	0.970588	3	1	1	1	46	1	0	0	19	24	0	0	0	0	0	3	4	0	1	0	0
64582	1	59	5	5.33333	2.01	0.892621	0.970588	4	1	0	1	98	0	0	0	61	46	2	1	1	1	1	2	1	0	1	0	0
4915	1	35	1	16.9898	4.32	0.783413	0.970588	3	1	0	1	243	0	0	0	30	18	2	1	0	1	0	1	1	0	1	1	1
93273	1	53	1	2.05479	5	0.971017	0.970588	3	1	0	1	46	0	0	0	20	15	3	1	0	0	0	1	1	0	1	0	0
37860	1	65	4	4.3	5	1.06818	0.970588	5	1	0	1	175	0	0	0	24	34	2	1	0	0	1	1	1	0	1	0	0
38764	2	59	3	4.07407	3.9	0.668495	0.970588	3	1	0	1	164	0	0	0	24	26	2	1	0	0	0	1	1	0	1	0	0
37503	1	47	3	5.26316	0.81	0.795677	0.970588	3	1	0	1	178	0	0	0	37	22	2	1	0	0	1	3	1	0	1	0	0
80821	1	38	2	11.5909	0.18	0.85705	0.970588	3	1	0	1	78	0	0	0	23	23	4	0	0	0	0	3	1	0	1	0	0
75590	1	45	5	3.75	5	0.966161	0.970588	5	1	0	1	62	0	0	0	15	24	2	0	0	0	0	1	1	0	1	0	0
13553	2	50	3	4.65753	5	0.734041	0.970588	5	1	0	1	219	0	0	0	16	24	2	0	0	0	0	1	1	0	1	0	0
71863	1	38	3	9.81481	5	1.02163	0.970588	4	1	0	1	99	0	0	0	48	42	2	0	0	0	0	1	1	0	1	0	0
1329	1	46	3	4.90421	2.50062	0.837262	0.970588	3	1	1	2	113	0	1	0	18	14	2	0	0	0	0	2	1	0	1	0	0
70265	2	46	3	4.28571	1.3	0.653388	0.970213	3	1	0	1	99	0	0	0	13	11	4	0	0	0	0	3	4	0	1	0	0
89846	1	32	4	8.88889	2.52869	1.17594	0.969697	3	1	0	1	52	0	0	0	35	31	4	2	0	0	0	2	3	0	1	0	0
32825	1	37	4	4.83146	3.79	1.11872	0.969697	4	1	0	1	167	0	0	0	25	29	4	1	0	0	0	1	4	0	1	0	0
26040	2	55	1	78.9855	2.08	0.493588	0.969697	4	1	0	1	187	0	0	0	28	21	2	2	0	0	0	2	1	0	1	1	1
96829	2	38	3	4.09091	2.04073	0.610714	0.969231	4	1	0	1	33	0	0	0	17	14	4	2	0	0	0	2	2	0	1	0	0
89019	1	36	1	3.5	1.68	1.07863	0.969231	3	1	0	1	44	0	0	0	15	22	3	2	0	0	1	2	2	0	1	0	0
64687	2	24	4	2.85714	0.56	0.849721	0.969231	4	1	0	1	103	0	0	0	18	19	4	0	0	0	0	3	2	0	1	0	0
101206	1	34	1	4.2029	2.90371	0.939118	0.969231	3	1	0	1	22	0	0	0	26	18	2	0	0	0	0	2	2	0	1	0	0
81642	1	39	3	4.18182	2.19	0.889232	0.969231	3	1	0	1	84	0	0	0	44	30	4	1	0	1	0	2	3	0	1	0	0
7381	2	51	2	5.15504	0.21	0.708966	0.969231	2	1	0	1	236	0	0	0	16	18	4	2	0	0	0	3	3	0	1	0	0
33121	1	49	4	2.84024	1.88	1.13178	0.969231	3	1	0	1	158	0	0	0	22	20	2	2	0	0	0	2	3	0	1	0	0
23485	2	21	5	6.2963	0.48	0.683714	0.969231	4	1	0	1	193	0	0	0	11	16	2	0	0	0	0	3	3	0	1	0	0
9930	1	21	4	13.3628	2.83	1.07684	0.969231	4	1	0	1	242	0	0	0	48	28	2	0	0	0	0	2	3	0	1	0	0
18772	2	53	3	7.82609	1.35	0.614001	0.969231	5	1	0	1	209	0	0	0	35	28	3	1	0	0	0	2	4	0	1	0	0
38982	1	45	3	0.384615	5	1.08826	0.969231	4	1	0	1	158	0	0	0	51	34	2	1	0	1	1	1	1	0	1	0	0
71065	2	51	3	14.1885	2.04	0.813029	0.969231	5	1	0	1	107	0	0	0	18	19	3	2	0	0	0	2	1	0	1	0	0
38910	1	56	5	2.32558	1.17	0.84935	0.969231	5	1	1	2	122	0	1	0	25	24	2	2	0	0	1	3	1	0	1	0	0
13175	1	30	1	4.24242	1.13	0.855485	0.969231	1	1	0	1	208	0	0	0	24	20	2	2	0	0	0	3	1	0	1	0	0
33042	1	28	3	4.11348	2.27	0.845019	0.969231	2	1	0	1	157	0	0	0	151	63	1	2	0	0	0	2	1	0	1	0	0
81717	1	35	4	3.17829	3.22	1.02652	0.969231	5	1	0	1	79	0	0	0	31	39	4	0	0	0	0	2	1	0	1	0	0
93086	2	48	3	14.4554	5	0.776868	0.969231	5	1	0	1	40	0	0	0	23	22	2	0	0	0	0	1	1	0	1	0	0
71095	1	31	3	11.7073	5	0.98748	0.969231	5	1	0	1	94	0	0	0	20	37	2	0	0	0	0	1	1	0	1	0	0
2364	1	32	4	8.46154	4.95	1.18429	0.969231	2	1	0	1	234	0	0	0	33	30	2	0	0	0	0	1	1	0	1	0	0
92212	2	33	5	5.2	4.99	0.469687	0.969231	5	1	0	1	39	0	0	0	14	21	0	0	0	0	0	1	1	0	1	1	1
25084	1	53	1	6.68919	5	0.821494	0.96875	5	1	0	1	194	0	0	0	95	66	3	2	0	0	0	1	4	0	1	0	0
67863	2	50	3	9.85507	5	0.794104	0.96875	4	1	0	1	95	0	0	0	40	39	4	1	0	1	0	1	1	0	1	0	0
1882	1	34	3	2.64286	1.36	0.94431	0.96875	3	1	0	1	246	0	0	0	19	20	3	2	0	0	0	2	1	0	1	0	0
90993	1	59	5	9.3617	2.25457	0.848026	0.96875	5	1	0	1	59	0	0	0	19	28	2	1	0	0	0	2	1	0	1	0	0
15855	1	60	3	3.01775	5	1.02121	0.96875	5	1	0	1	206	0	0	0	23	20	2	1	0	0	0	1	1	0	1	0	0
5118	2	42	3	3.21429	4	0.670359	0.96875	4	1	0	1	247	0	0	0	16	17	2	1	0	0	0	1	1	0	1	0	0
5919	1	73	3	29.3544	3.39	1.24312	0.96875	3	1	1	10	53	0	0	0	30	36	2	1	0	0	0	2	1	0	1	0	0
16571	2	42	3	2.99435	5	0.584842	0.96875	5	1	0	1	215	0	0	0	17	18	2	0	0	0	0	1	1	0	1	0	0
29369	2	46	3	11.4286	5	0.574157	0.96875	4	1	0	1	191	0	0	0	8	16	2	0	0	0	0	1	1	0	1	0	0
101070	2	34	1	3.93519	2.63	0.692081	0.96875	4	1	0	1	15	0	0	0	23	19	2	0	0	0	0	2	1	0	1	0	0
9823	1	23	3	3.78151	3.52	1.00427	0.96875	3	1	0	1	248	0	0	0	15	14	2	0	0	0	0	1	1	0	1	0	0
25685	1	38	1	4.22222	0.91	0.893798	0.96875	3	1	0	1	201	0	0	0	41	31	2	0	0	0	0	3	1	0	1	0	0
28528	1	71	4	4.50382	2.97	0.820349	0.96875	1	1	1	3	110	0	0	1	21	21	2	0	0	0	0	2	1	0	1	0	0
27174	1	34	3	6.95652	1.23	1.06241	0.96875	4	1	0	1	201	0	0	0	16	17	0	0	0	0	0	3	1	0	1	0	0
32859	2	65	3	21.3333	1	0.788138	0.968421	4	1	1	1	138	1	0	0	17	27	3	2	0	0	0	3	3	0	1	0	0
66884	2	35	3	11.1111	1.22	0.748449	0.968421	4	1	0	1	106	0	0	0	18	22	2	1	0	0	0	3	1	0	1	0	0
76755	2	42	3	3.18182	3.1	0.645828	0.968421	3	1	0	1	62	0	0	0	11	14	2	0	0	0	0	2	1	0	1	0	0
14999	2	60	3	52.9091	0.78	0.561008	0.967925	3	1	1	1	116	1	0	0	12	13	2	2	1	1	1	3	4	0	1	0	0
71091	2	39	2	3.72881	3.77	0.563681	0.967742	4	1	0	1	105	0	0	0	23	21	2	0	0	0	0	1	2	0	1	0	0
69759	1	51	3	4.38776	0.18	0.93351	0.967742	4	1	0	1	102	0	0	0	12	20	3	2	0	0	0	3	4	0	1	0	0
76796	2	42	3	7.77778	1.92	0.543576	0.967742	4	1	0	1	74	0	0	0	20	22	3	1	0	1	0	2	1	0	1	0	0
16498	2	61	3	20.625	2.39296	0.555256	0.967742	5	1	0	1	218	0	0	0	17	23	2	1	0	0	0	2	1	0	1	0	0
80482	2	55	4	5.42636	5	0.799032	0.967647	5	1	0	1	62	0	0	0	15	17	0	0	0	1	0	1	3	0	1	0	0
28813	2	29	4	5.63934	3.22	0.603067	0.967647	4	1	0	1	181	0	0	0	16	21	2	1	0	0	0	2	3	0	1	0	0
21999	2	85	3	2818.6	1.67	0.473921	0.967442	4	1	1	10	58	0	0	0	14	23	1	1	0	0	0	2	4	0	1	1	1
82782	1	53	2	4.16667	3.11	1.016	0.966667	3	1	0	1	81	0	0	0	37	26	4	2	0	0	0	2	3	0	1	0	0
88924	1	34	5	4.23077	0	0.972343	0.966667	5	1	0	1	58	0	0	0	25	24	2	2	0	0	0	3	3	0	1	0	0
24979	1	32	1	8.01325	1.59	0.725055	0.966667	2	1	0	1	189	0	0	0	69	44	4	0	0	0	0	2	3	0	1	1	1
62777	1	28	5	9.45946	1.93	1.29851	0.966667	5	1	0	1	85	0	0	0	21	27	3	0	0	0	0	2	3	0	1	0	0
97100	2	22	3	2.17391	3.41872	0.644048	0.966667	4	1	0	1	25	0	0	0	38	28	3	0	0	0	0	2	3	0	1	0	0
20101	2	81	1	7.48092	1.28	0.491991	0.966667	1	1	1	10	131	0	0	0	17	23	0	0	0	0	0	3	3	0	1	1	1
12667	1	52	4	3.38843	4.89	1.07974	0.966667	3	1	0	1	226	0	0	0	50	38	2	1	0	0	1	1	4	0	1	0	0
98460	2	27	1	13.038	0	0.597662	0.966667	2	1	0	1	15	0	0	0	20	19	4	0	0	0	0	3	4	0	1	0	0
33529	2	30	3	2.43243	1.77	0.541207	0.966667	2	1	0	1	162	0	0	0	29	27	4	2	0	1	0	2	4	0	1	0	0
29735	2	24	3	7.27273	0.58	0.60525	0.966667	3	1	0	1	203	0	0	0	11	12	4	2	0	0	0	3	4	0	1	0	0
234	2	69	1	8.87324	2.93	0.521774	0.966667	1	1	0	1	249	0	0	0	25	31	0	0	0	0	0	2	4	0	1	0	0
34643	1	39	2	5.03268	2.77632	0.83275	0.966667	1	1	0	1	172	0	0	0	31	28	2	1	0	1	0	2	1	0	1	0	0
5303	1	30	1	53.9344	3.23	0.884821	0.966667	4	1	1	3	226	0	0	1	36	34	4	0	0	1	0	2	1	0	1	0	0
67269	1	59	4	18.6256	5	1.1961	0.966667	5	1	0	1	94	0	0	0	19	26	2	0	0	1	1	1	1	0	1	0	0
11638	1	45	3	22.8125	0.93	0.970105	0.966667	5	1	0	1	210	0	0	0	25	28	2	0	0	1	1	3	1	0	1	0	0
3935	2	65	3	9.16667	2.67	0.577461	0.966667	4	1	0	1	249	0	0	0	37	35	2	0	0	1	1	2	1	0	1	0	0
92121	1	57	4	17.2152	2.72	0.987266	0.966667	4	1	0	1	47	0	0	0	20	21	2	0	1	0	1	2	1	0	1	0	0
67370	1	41	5	7.07865	5	0.872749	0.966667	4	1	0	1	95	0	0	0	18	18	2	2	0	0	0	1	1	0	1	0	0
68720	2	53	3	9.375	1.98	0.721417	0.966667	3	1	0	1	107	0	0	0	16	17	2	2	0	0	0	2	1	0	1	0	0
94906	1	46	3	5.11628	3.23	0.866235	0.966667	3	1	0	1	15	0	0	0	121	62	4	1	0	0	0	2	1	0	1	0	0
2844	2	63	4	3.06667	5	0.596758	0.966667	5	1	1	10	192	0	0	0	22	23	3	1	0	0	1	1	1	0	1	0	0
70706	2	48	1	5.15152	2.38543	0.626281	0.966667	1	1	0	1	100	0	0	0	19	20	3	1	0	0	0	2	1	0	1	0	0
70788	1	34	5	6.41026	2.5	0.92522	0.966667	5	1	0	1	94	0	0	0	14	23	2	1	0	0	0	2	1	0	1	0	0
1509	1	36	1	3.13559	5	0.995492	0.966667	4	1	0	1	229	0	0	0	20	25	2	1	0	0	0	1	1	0	1	0	0
97343	2	57	3	4.44444	5	0.53812	0.966667	3	1	0	1	26	0	0	0	11	16	2	1	0	0	0	1	1	0	1	0	0
28830	1	45	2	3.80952	0.82	0.89752	0.966667	3	1	0	1	197	0	0	0	44	55	1	1	0	0	1	3	1	0	1	0	0
85325	2	59	3	5	5	0.581329	0.966667	4	1	0	1	56	0	0	0	19	23	4	0	0	0	0	1	1	0	1	0	0
3410	2	62	3	6.42202	5	0.649238	0.966667	4	1	0	1	241	0	0	0	22	25	3	0	0	0	0	1	1	0	1	0	0
3357	2	58	3	6.78571	5	0.612905	0.966667	4	1	0	1	246	0	0	0	19	23	2	0	0	0	0	1	1	0	1	0	0
232	2	57	1	7.11712	5	0.558354	0.966667	1	1	1	1	181	1	0	0	30	29	2	0	0	0	0	1	1	0	1	0	0
38672	2	40	4	2.79279	5	0.556133	0.966667	4	1	0	1	159	0	0	0	20	22	1	0	0	0	0	1	1	0	1	0	0
1644	2	72	3	13.75	1.91	0.626542	0.966667	4	1	1	6	188	0	0	0	22	23	1	0	0	0	0	2	1	0	1	0	0
34615	2	54	4	5.28	5	0.714131	0.966667	5	1	0	1	159	0	0	0	11	22	0	0	0	0	1	1	1	0	1	0	0
86054	1	40	4	3.8403	2.3879	0.861478	0.965517	2	1	0	1	38	0	0	0	17	17	2	2	0	1	0	2	3	0	1	0	0
35321	2	29	3	3.33333	5	0.683103	0.965517	4	1	0	1	177	0	0	0	17	17	4	1	0	1	0	1	1	0	1	0	0
91559	2	30	3	7.70492	0.25	0.625331	0.965517	2	1	0	1	50	0	0	0	11	18	2	2	0	0	0	3	1	0	1	0	0
101670	2	36	5	9.23077	5	0.577427	0.965517	5	1	0	1	28	0	0	0	21	17	0	0	0	0	0	1	1	0	1	0	0
35458	1	23	3	4.02685	2.45	1.19631	0.965217	4	1	0	1	175	0	0	0	14	18	3	2	0	0	0	2	3	0	1	0	0
88065	2	26	2	7.5	3.72	0.616025	0.965217	5	1	0	1	38	0	0	0	12	19	4	0	0	0	0	1	3	0	1	0	0
80200	1	57	3	4.33735	5	0.982882	0.965217	5	1	0	1	67	0	0	0	24	19	2	0	0	1	1	1	4	0	1	0	0
70695	2	39	5	8.95522	2.51	0.639352	0.965217	4	1	0	1	96	0	0	0	12	17	2	2	0	0	0	2	4	0	1	0	0
33457	1	62	1	2.51908	1.98355	0.685072	0.965217	1	1	0	1	166	0	0	0	21	21	4	1	0	0	0	2	1	0	1	1	1
7566	2	56	3	15.0943	5	0.532699	0.965217	5	1	0	1	234	0	0	0	17	26	2	0	0	0	0	1	1	0	1	0	0
87773	1	53	2	6.25	5	0.914014	0.965217	3	1	0	1	61	0	0	0	33	26	2	0	0	0	1	1	1	0	1	0	0
9745	1	30	1	10.2703	2.52	0.8584	0.965217	1	1	0	1	235	0	0	0	114	52	2	0	0	0	0	2	1	0	1	0	0
99378	2	36	1	5.31915	5	0.642376	0.964706	5	1	0	1	24	0	0	0	17	21	4	0	0	0	0	1	3	0	1	0	0
66241	2	50	2	6.29032	1.19	0.647132	0.964706	4	1	0	1	88	0	0	0	22	22	3	0	0	1	1	3	4	0	1	0	0
98772	1	59	3	4.82143	0.74	0.875993	0.964706	4	1	0	1	33	0	0	0	13	12	4	1	0	0	0	3	4	0	1	0	0
31496	2	51	1	4.67532	2.07281	0.560343	0.964706	4	1	0	1	177	0	0	0	20	20	2	0	0	0	0	2	4	0	1	0	0
7898	2	84	3	16.2069	0.96	0.458446	0.964706	3	1	1	2	97	0	1	0	15	19	1	1	0	1	1	3	4	0	1	1	1
66311	1	39	5	391.566	5	0.765113	0.964706	5	1	0	1	100	0	0	0	15	18	2	1	1	0	0	1	1	0	1	1	1
32290	2	43	3	2.78443	5	0.656985	0.964706	3	1	0	1	176	0	0	0	14	19	4	2	0	0	0	1	1	0	1	0	0
30041	2	41	3	15.3333	5	0.795951	0.964706	5	1	0	1	189	0	0	0	12	20	3	0	0	0	0	1	1	0	1	0	0
24489	2	41	1	5.92179	2.10007	0.572485	0.964706	1	1	0	1	184	0	0	0	29	24	0	0	0	0	0	2	1	0	1	0	0
8307	1	32	3	4.54545	0.96	0.951979	0.964286	2	1	0	1	240	0	0	0	31	22	3	2	0	0	0	3	2	0	1	0	0
17468	1	42	3	2.77174	3.19227	1.1987	0.964286	5	1	0	1	217	0	0	0	17	20	2	0	0	0	0	2	2	0	1	0	0
81097	2	21	3	7.24138	1.65	0.646317	0.964286	3	1	0	1	76	0	0	0	12	15	1	0	0	0	0	2	2	0	1	0	0
21105	1	26	3	2.39583	0.43	1.04833	0.964286	4	1	0	1	193	0	0	0	34	23	3	2	0	0	0	3	3	0	1	0	0
3336	2	20	3	4.9835	2.91355	0.743203	0.964286	4	1	0	1	241	0	0	0	16	16	4	1	0	0	0	2	3	0	1	0	0
66137	1	20	5	2.93785	5	1.00166	0.964286	4	1	0	1	87	0	0	0	13	15	3	0	0	0	0	1	3	0	1	0	0
8434	1	26	4	2.65823	0.24	1.09083	0.964286	4	1	0	1	230	0	0	0	15	19	2	0	0	0	1	3	3	0	1	0	0
28250	2	52	4	4133.86	2.89	0.605513	0.964286	1	1	1	1	70	1	0	0	13	13	0	2	1	1	0	2	4	0	1	0	0
35980	2	54	3	7.61905	5	0.709778	0.964286	5	1	0	1	169	0	0	0	49	31	2	0	0	1	1	1	4	0	1	0	0
20362	1	55	4	9.5082	1.31	1.13624	0.964286	2	1	1	2	167	0	1	0	33	44	3	2	0	0	0	2	4	0	1	0	0
13677	1	48	3	7.41007	2.76	1.0822	0.964286	3	1	0	1	218	0	0	0	15	19	4	1	0	1	0	2	1	0	1	0	0
17107	1	85	3	42.2222	1.03	0.814807	0.964286	1	1	1	5	93	0	0	0	21	18	2	1	1	0	0	3	1	0	1	0	0
39180	1	54	4	3.28767	5	1.0023	0.964286	4	1	0	1	162	0	0	0	28	21	2	2	0	0	0	1	1	0	1	0	0
15742	2	42	3	5.63063	0.97	0.65417	0.964286	3	1	0	1	207	0	0	0	13	18	2	2	0	0	0	3	1	0	1	0	0
38321	1	46	3	10.7692	5	0.859598	0.964286	4	1	0	1	166	0	0	0	17	18	4	1	0	0	1	1	1	0	1	0	0
32523	1	35	3	3.17073	3.5	1.00619	0.964286	3	1	0	1	161	0	0	0	24	21	4	0	0	0	0	2	1	0	1	0	0
6714	1	51	1	8.52321	0.67	0.854592	0.964286	1	1	0	1	244	0	0	0	55	36	4	0	0	0	1	3	1	0	1	0	0
99449	1	41	4	7.31928	4.74	1.05192	0.964286	4	1	0	1	36	0	0	0	27	16	1	0	0	0	1	1	1	0	1	0	0
33657	2	23	4	4.55446	0.16	0.523453	0.963636	3	1	0	1	157	0	0	0	12	19	0	0	0	0	0	3	3	0	1	0	0
24005	1	59	3	4.84375	1	0.977675	0.963636	4	1	1	9	14	0	0	0	28	29	4	2	0	0	1	3	4	0	1	0	0
8247	2	40	3	3.47826	2.67	0.653485	0.963636	4	1	0	1	230	0	0	0	17	20	3	0	0	0	0	2	4	0	1	0	0
92758	2	57	4	7.23618	1.1	0.636818	0.963636	2	1	0	1	52	0	0	0	17	21	2	2	0	1	1	3	1	0	1	0	0
17397	2	40	1	5.20833	1.17	0.609931	0.963636	1	1	0	1	206	0	0	0	19	18	2	0	0	1	0	3	1	0	1	0	0
91215	2	43	1	39.5652	1.13	0.597725	0.963636	2	1	0	1	39	0	0	0	22	22	0	0	0	1	1	3	1	0	1	0	0
5188	1	64	3	5.4902	4.95	0.944441	0.963636	3	1	0	1	241	0	0	0	27	24	1	0	0	0	0	1	1	0	1	0	0
67873	2	50	1	5.16129	0.77	0.504734	0.963636	1	1	0	1	90	0	0	0	18	33	0	0	0	0	0	3	1	0	1	1	1
62172	2	43	4	5.22293	2.02	0.735069	0.962963	3	1	0	1	90	0	0	0	17	15	4	2	0	0	0	2	3	0	1	0	0
75977	1	25	3	13.5294	1.71	1.11846	0.962963	5	1	0	1	82	0	0	0	18	24	4	0	0	0	0	2	3	0	1	0	0
22012	2	31	4	3.1746	5	0.601898	0.962963	5	1	0	1	198	0	0	0	15	19	3	0	0	0	0	1	3	0	1	0	0
30498	1	27	4	1.61677	0.82	1.05208	0.962963	2	1	0	1	181	0	0	0	16	23	4	2	0	0	0	3	1	0	1	0	0
15740	1	53	4	6.56805	3.73	1.07078	0.962791	3	1	0	1	223	0	0	0	23	19	2	2	1	0	1	1	1	0	1	0	0
25378	2	27	1	9.32692	0.8	0.591183	0.9625	1	1	0	1	184	0	0	0	17	21	2	2	0	0	0	3	2	0	1	0	0
74127	2	33	4	6.76259	0.57	0.625687	0.9625	3	1	0	1	70	0	0	0	14	14	2	2	0	0	0	3	3	0	1	0	0
34548	1	22	4	3.18681	5	1.1556	0.9625	2	1	0	1	172	0	0	0	18	23	2	2	0	0	0	1	3	0	1	0	0
15964	1	45	4	4.86928	3.03	0.926131	0.9625	2	1	0	1	215	0	0	0	14	21	2	0	0	0	0	2	3	0	1	0	0
10186	2	20	4	1.31707	0.17	0.869368	0.9625	2	1	0	1	228	0	0	0	13	16	0	0	0	0	0	3	3	0	1	0	0
79627	2	41	2	2.98343	2.78	0.714839	0.9625	5	1	0	1	69	0	0	0	14	18	3	2	0	0	1	2	4	0	1	0	0
16149	1	36	3	5.42373	1.72	0.871499	0.9625	3	1	0	1	226	0	0	0	75	25	3	2	1	0	0	2	1	0	1	0	0
24637	1	34	1	7.35043	2.08519	0.780677	0.9625	3	1	0	1	194	0	0	0	25	24	3	2	0	0	0	2	1	0	1	1	1
18580	1	30	5	4.45161	0.23	0.932117	0.961538	4	1	0	1	211	0	0	0	32	33	2	2	0	0	0	3	2	0	1	0	0
62336	1	55	2	3.44828	3.67	0.754232	0.961538	4	1	0	1	103	0	0	0	26	21	2	0	0	0	0	1	2	0	1	1	1
62515	2	42	2	4.42953	0.01	0.602661	0.961538	1	1	0	1	107	0	0	0	36	33	1	0	1	0	0	3	3	0	1	0	0
39580	2	34	5	5.33937	3.25	0.629053	0.961538	3	1	0	1	157	0	0	0	37	25	1	2	0	0	0	2	3	0	1	0	0
22676	1	59	1	3.69565	5	0.80043	0.961538	5	1	0	1	183	0	0	0	20	18	2	0	0	0	0	1	4	0	1	0	0
84765	2	44	2	44.1558	0.75	0.548656	0.961538	2	1	0	1	45	0	0	0	163	151	4	2	1	1	1	3	1	0	1	0	0
1207	1	50	3	3.42105	1.25	1.02486	0.961538	3	1	0	1	237	0	0	0	20	27	4	1	0	1	1	3	1	0	1	0	0
84671	2	25	3	10	2.81	0.729996	0.961538	5	1	0	1	47	0	0	0	16	20	2	0	0	0	0	2	1	0	1	0	0
5565	2	25	1	21.3924	0.7	0.708433	0.960465	2	1	0	1	229	0	0	0	34	21	1	0	1	0	1	3	1	0	1	0	0
80732	1	52	1	4.09938	1.13	0.99077	0.96	4	1	0	1	77	0	0	0	20	20	2	1	0	1	0	3	2	0	1	0	0
86094	1	28	5	7.56757	1.07	0.96776	0.96	5	1	0	1	43	0	0	0	29	27	4	1	0	0	0	3	2	0	1	0	0
35344	2	31	3	7.74194	0.97	0.81781	0.96	4	1	0	1	171	0	0	0	27	23	1	1	0	0	0	3	2	0	1	0	0
64037	1	28	5	6.57658	5	1.08219	0.96	5	1	0	1	92	0	0	0	23	21	4	0	0	0	0	1	2	0	1	0	0
91887	2	28	1	8.19209	0.67	0.583342	0.96	3	1	0	1	47	0	0	0	73	42	0	0	0	0	0	3	2	0	1	0	0
66278	2	36	2	25.5474	1.48	0.507409	0.96	1	1	0	1	93	0	0	0	58	42	0	0	0	0	0	2	2	0	1	1	1
84720	2	57	1	995.614	0.75	0.609774	0.96	2	1	0	1	51	0	0	0	23	20	0	0	1	1	0	3	3	0	1	0	0
37993	1	20	1	6.15942	2.83	1.03904	0.96	2	1	0	1	164	0	0	0	31	21	0	0	0	1	0	2	3	0	1	0	0
85834	2	59	2	3.63636	0.42	0.524651	0.96	2	1	0	1	45	0	0	0	16	18	2	0	1	0	1	3	3	0	1	0	0
67503	2	45	3	6.92308	3.67	0.718796	0.96	5	1	0	1	91	0	0	0	23	19	4	2	0	0	0	1	3	0	1	0	0
10927	2	23	3	4	1.05	0.813508	0.96	1	1	0	1	224	0	0	0	24	23	2	2	0	0	0	3	3	0	1	0	0
14227	1	21	5	3.43023	3.99	1.05531	0.96	3	1	0	1	214	0	0	0	20	21	4	0	0	0	0	1	3	0	1	0	0
62565	1	23	5	4.07407	1.84	0.950981	0.96	5	1	1	4	33	0	0	0	81	38	2	0	0	0	1	2	3	0	1	0	0
69207	2	30	4	7.69231	1.52	0.604104	0.96	3	1	0	1	93	0	0	0	17	19	2	0	0	0	0	2	3	0	1	0	0
100319	2	47	3	11.8121	1.66	0.582211	0.96	3	1	0	1	20	0	0	0	31	20	3	1	1	1	0	2	4	0	1	0	0
627	2	61	1	8.97436	1.81	0.596762	0.96	1	1	0	1	242	0	0	0	17	23	4	0	0	0	0	2	4	0	1	0	0
92386	2	57	4	11.6364	4.21	0.57579	0.96	4	1	0	1	52	0	0	0	27	20	1	0	1	1	1	1	4	0	1	0	0
24362	2	52	4	6.8254	1.38	0.655265	0.96	4	1	0	1	204	0	0	0	26	25	4	2	0	0	1	2	4	0	1	0	0
33474	2	62	3	12.8571	1.25	0.568101	0.96	4	1	1	3	102	0	0	1	16	20	2	2	0	0	0	3	4	0	1	0	0
27508	2	43	4	11.25	3.9	0.721008	0.96	3	1	0	1	190	0	0	0	15	20	2	2	0	0	0	1	4	0	1	0	0
8056	2	64	1	4.3346	1.53	0.613791	0.96	1	1	1	10	214	0	0	0	27	26	2	1	0	0	1	2	4	0	1	0	0
64396	2	51	3	5.81395	4.23156	0.750034	0.96	3	1	0	1	90	0	0	0	15	17	2	0	0	0	0	1	4	0	1	0	0
12790	2	65	1	6.32911	2.01	0.398444	0.96	4	1	0	1	220	0	0	0	14	15	0	0	0	0	0	2	4	0	1	1	1
5332	2	70	2	14.5	2.04	0.445041	0.96	1	1	0	1	246	0	0	0	15	22	0	0	0	1	0	2	4	0	1	1	1
2360	2	64	1	1.33333	0.96	0.525372	0.96	1	1	0	1	247	0	0	0	20	21	1	0	1	0	0	3	4	0	1	0	0
84934	1	57	1	13.1818	4.57	0.683465	0.96	1	1	0	1	45	0	0	0	23	23	2	1	1	1	0	1	1	0	1	1	1
101766	2	55	5	7.68293	3.43	0.463435	0.96	5	1	0	1	26	0	0	0	37	25	0	0	1	1	0	2	1	0	1	1	1
23023	2	50	3	6.48649	2.8	0.618017	0.96	4	1	0	1	203	0	0	0	18	20	0	0	1	1	0	2	1	0	1	0	0
132	2	41	3	15.3595	2.59	0.638457	0.96	4	1	0	1	246	0	0	0	51	42	2	2	0	1	0	2	1	0	1	0	0
5686	1	46	3	4.76821	0	1.1055	0.96	4	1	0	1	232	0	0	0	30	27	2	1	0	1	0	3	1	0	1	0	0
74885	2	57	1	5.55556	0.64	0.580248	0.96	4	1	1	2	53	0	1	0	17	22	4	0	0	1	0	3	1	0	1	0	0
2841	1	33	3	7.56098	1.88	1.05617	0.96	3	1	0	1	237	0	0	0	38	19	4	0	1	0	0	2	1	0	1	0	0
7984	2	76	1	9.47368	1.48	0.545633	0.96	1	1	1	6	102	0	0	0	41	29	0	0	1	0	0	2	1	0	1	0	0
41201	2	39	4	2.02703	2.42	0.591538	0.96	4	1	0	1	171	0	0	0	26	19	4	2	0	0	0	2	1	0	1	0	0
38812	2	30	3	4.56693	2.21	0.717409	0.96	4	1	0	1	176	0	0	0	16	17	4	2	0	0	0	2	1	0	1	0	0
87230	1	27	3	4.87179	1.49	1.08633	0.96	3	1	0	1	52	0	0	0	18	24	4	2	0	0	0	2	1	0	1	0	0
13594	2	30	3	7.41935	0.47	0.700851	0.96	3	1	0	1	217	0	0	0	20	22	3	2	0	0	0	3	1	0	1	0	0
9790	1	76	3	2.70588	5	0.947949	0.96	5	1	1	6	235	0	0	0	37	43	2	2	0	0	0	1	1	0	1	0	0
98426	1	28	4	4.31507	1.2	1.05566	0.96	4	1	0	1	36	0	0	0	45	41	2	2	0	0	0	3	1	0	1	0	0
26129	2	60	3	5.76577	1.2	0.598402	0.96	3	1	0	1	202	0	0	0	14	19	2	2	0	0	1	3	1	0	1	0	0
19478	1	57	3	3.07292	5	0.898507	0.96	5	1	0	1	220	0	0	0	17	15	2	1	0	0	0	1	1	0	1	0	0
2560	1	54	3	0.423729	5	1.12821	0.96	5	1	0	1	234	0	0	0	30	28	2	1	0	0	0	1	1	0	1	0	0
66559	1	47	2	6.66667	5	1.0369	0.96	5	1	0	1	98	0	0	0	27	32	2	1	0	0	0	1	1	0	1	0	0
21376	1	54	3	5.29412	3.48907	0.874343	0.96	4	1	0	1	195	0	0	0	28	26	2	1	0	0	0	2	1	0	1	0	0
10057	2	58	3	2.32143	5	0.58216	0.96	2	1	0	1	219	0	0	0	11	13	2	1	0	0	0	1	1	0	1	0	0
99197	2	28	2	5.31532	1.19	0.652407	0.96	3	1	0	1	34	0	0	0	11	16	1	1	0	0	0	3	1	0	1	0	0
37592	2	22	1	1.80723	1.48	0.481534	0.96	2	1	0	1	175	0	0	0	17	20	4	0	0	0	0	2	1	0	1	1	1
13898	2	55	3	13.0769	4.44	0.614097	0.96	5	1	0	1	205	0	0	0	16	17	3	0	0	0	0	1	1	0	1	0	0
70206	2	34	5	2.61905	5	0.540129	0.96	5	1	0	1	100	0	0	0	12	18	2	0	0	0	0	1	1	0	1	0	0
74879	2	43	5	2.85714	5	0.576311	0.96	5	1	0	1	81	0	0	0	18	16	2	0	0	0	0	1	1	0	1	0	0
14137	1	85	3	16.5766	5	0.808571	0.96	5	1	1	10	81	0	0	0	11	20	2	0	0	0	0	1	1	0	1	0	0
91830	1	44	1	5.4386	2.64	0.988091	0.96	5	1	0	1	37	0	0	0	33	32	2	0	0	0	0	2	1	0	1	0	0
5718	2	40	1	3.46667	3.93	0.563546	0.96	4	1	0	1	247	0	0	0	15	18	2	0	0	0	0	1	1	0	1	0	0
83514	2	53	1	7.09677	2.12088	0.533662	0.96	3	1	0	1	66	0	0	0	24	26	2	0	0	0	1	2	1	0	1	0	0
4472	1	73	1	174.286	0.59	0.694998	0.96	1	1	0	1	247	0	0	0	45	27	2	0	0	0	1	3	1	0	1	1	1
6183	1	62	1	26.6667	2.4	0.803683	0.96	1	1	0	1	243	0	0	0	18	22	2	0	0	0	1	2	1	0	1	0	0
70713	2	30	5	12.9167	0.92	0.657565	0.96	5	1	0	1	98	0	0	0	18	19	0	0	0	0	0	3	1	0	1	0	0
85535	1	35	4	5.07874	0.35	1.10895	0.959259	4	1	0	1	46	0	0	0	29	29	2	0	0	0	0	3	2	0	1	0	0
38519	1	35	3	5.96154	3.73	0.954706	0.958333	3	1	0	1	170	0	0	0	20	21	2	2	0	0	1	1	2	0	1	0	0
29848	2	28	1	7.52475	0	0.647646	0.958333	3	1	0	1	182	0	0	0	20	23	4	2	0	0	0	3	3	0	1	0	0
78949	1	43	3	6.66667	0.17	0.978807	0.958333	3	1	0	1	85	0	0	0	87	88	4	0	0	0	0	3	3	0	1	0	0
90073	2	52	2	13.6538	1.27	0.643612	0.958333	1	1	0	1	56	0	0	0	16	17	4	0	1	0	0	3	4	0	1	0	0
34607	2	63	1	8.23529	1.32	0.515214	0.958333	3	1	0	1	172	0	0	0	15	20	1	0	1	0	1	2	4	0	1	0	0
11950	2	85	3	39.3897	1.72	0.514818	0.958333	1	1	1	10	128	0	0	0	24	28	2	0	0	1	0	2	1	0	1	0	0
13892	2	56	3	48.5152	0.84	0.408273	0.958333	1	1	1	10	62	0	0	0	38	54	0	0	0	1	1	3	1	0	1	1	1
27758	1	38	5	5.21739	2.75	0.992234	0.958333	5	1	0	1	204	0	0	0	17	21	2	1	0	0	1	2	1	0	1	0	0
11516	1	37	3	4.69388	4.39	1.11829	0.958333	3	1	0	1	219	0	0	0	16	19	2	0	0	0	0	1	1	0	1	0	0
20537	2	26	4	32.1782	1.72	0.568495	0.958065	4	1	0	1	212	0	0	0	14	17	0	0	0	0	0	2	1	0	1	0	0
25250	1	67	1	3.53293	2.09	0.868418	0.957895	1	1	0	1	193	0	0	0	53	43	2	1	0	1	0	2	1	0	1	0	0
64015	1	32	1	3.38462	5	0.95719	0.957143	4	1	0	1	94	0	0	0	38	38	3	1	0	0	0	1	2	0	1	0	0
63915	2	40	3	6.75	1.13	0.659924	0.956757	4	1	0	1	92	0	0	0	33	24	3	2	1	1	0	3	1	0	1	0	0
18125	1	23	3	2.87879	5	0.928157	0.956667	4	1	0	1	226	0	0	0	49	27	4	2	0	1	0	1	3	0	1	0	0
100514	1	37	1	37.7647	1.91	0.783056	0.956667	3	1	0	1	26	0	0	0	60	30	4	0	1	1	0	2	1	0	1	1	1
82695	1	20	3	4	0.89	1.06494	0.956667	2	1	0	1	77	0	0	0	20	21	2	2	0	0	0	3	1	0	1	0	0
16029	2	52	1	7.25806	1.9159	0.407243	0.956667	2	1	0	1	225	0	0	0	18	16	1	0	0	0	0	2	1	0	1	1	1
10021	1	44	4	5.6051	0	0.812749	0.956522	2	1	1	4	24	0	0	0	31	25	4	2	1	1	1	3	3	0	1	0	0
80489	2	20	3	13.8095	3.17	0.869579	0.956522	4	1	0	1	76	0	0	0	15	18	2	0	0	0	0	2	3	0	1	0	0
101182	1	58	4	3.78788	3.13	1.0595	0.956522	3	1	0	1	15	0	0	0	59	31	3	0	1	1	1	2	1	0	1	0	0
19303	2	52	1	367.157	1.94	0.528945	0.956522	1	1	0	1	220	0	0	0	27	19	2	0	1	0	0	2	1	0	1	0	0
35002	2	24	3	31.871	1.99	0.663648	0.956522	4	1	0	1	165	0	0	0	30	33	2	1	0	0	0	2	1	0	1	0	0
82559	1	51	3	22.2628	3.18	0.94028	0.956522	4	1	0	1	77	0	0	0	69	36	2	1	0	0	0	2	1	0	1	0	0
82398	1	31	1	10.0592	0.91	0.805487	0.956522	3	1	0	1	81	0	0	0	23	23	4	0	0	0	0	3	1	0	1	0	0
35119	2	46	3	4.63415	2.48	0.732147	0.956522	4	1	0	1	170	0	0	0	18	21	2	0	0	0	0	2	1	0	1	0	0
19466	1	35	3	3.60656	5	0.924233	0.956522	4	1	0	1	206	0	0	0	22	20	2	0	0	0	0	1	1	0	1	0	0
34325	1	34	1	4.43645	1.19	0.841457	0.956522	2	1	0	1	166	0	0	0	35	29	2	0	0	0	1	3	1	0	1	0	0
13555	2	41	3	2.55814	5	0.62104	0.956522	5	1	0	1	217	0	0	0	17	16	0	0	0	0	0	1	1	0	1	0	0
2014	2	51	3	7	3.64	0.490153	0.95625	4	1	0	1	231	0	0	0	12	14	2	0	0	0	0	1	4	0	1	1	1
92819	1	44	1	10.2564	0.59	0.99754	0.95625	3	1	0	1	49	0	0	0	23	18	4	1	1	0	0	3	1	0	1	0	0
22592	2	51	3	6.84211	4.24	0.555263	0.95625	5	1	0	1	202	0	0	0	12	16	2	0	0	0	0	1	1	0	1	0	0
81893	1	30	5	7.86885	2.32	0.772273	0.95625	3	1	0	1	62	0	0	0	47	35	0	0	0	0	0	2	1	0	1	1	1
82531	2	36	5	25.9375	0.09	0.69762	0.955882	3	1	0	1	74	0	0	0	26	29	2	2	0	0	1	3	1	0	1	0	0
10039	2	38	3	4.44954	3.03	0.822631	0.955556	3	1	0	1	219	0	0	0	17	16	4	2	0	0	0	2	2	0	1	0	0
83761	2	24	5	4.88889	0	0.576719	0.955556	5	1	0	1	58	0	0	0	14	20	2	0	0	1	0	3	3	0	1	0	0
5683	2	76	4	70.7087	1.8	0.696746	0.955556	2	1	1	7	137	0	0	0	13	16	1	1	1	0	0	2	4	0	1	0	0
8113	2	82	4	20	1.33	0.372516	0.955556	1	1	1	1	19	1	0	0	35	25	0	1	0	0	0	2	4	0	1	1	1
89813	2	40	3	7.09375	2.26	0.509604	0.955556	4	1	0	1	46	0	0	0	25	19	2	1	1	1	1	2	1	0	1	1	1
33321	1	63	3	3.93103	3.41	1.08852	0.955556	4	1	0	1	157	0	0	0	23	21	2	0	0	1	1	2	1	0	1	0	0
17214	2	74	3	5.94937	4.19	0.627432	0.955556	3	1	0	1	206	0	0	0	14	24	2	1	0	0	0	1	1	0	1	0	0
30982	2	29	3	4.28571	4.13	0.884463	0.955556	5	1	0	1	199	0	0	0	21	24	4	0	0	0	0	1	1	0	1	0	0
93518	1	41	3	7.34375	3.71	1.08345	0.955556	5	1	0	1	56	0	0	0	14	20	2	0	0	0	0	1	1	0	1	0	0
77505	2	30	3	27.3775	2.73	0.796692	0.955556	5	1	0	1	74	0	0	0	19	23	0	0	0	0	0	2	1	0	1	0	0
19320	2	75	1	3.09091	2.33	0.500275	0.955556	4	1	0	1	211	0	0	0	22	30	0	0	0	0	0	2	1	0	1	1	1
38967	2	30	3	18.835	2.31	0.489374	0.955556	3	1	0	1	169	0	0	0	14	19	0	0	0	0	0	2	1	0	1	1	1
15059	2	23	4	3.55372	4.66	0.800429	0.954839	2	1	0	1	222	0	0	0	17	18	3	0	0	0	0	1	2	0	1	0	0
22917	1	84	3	4.88636	2.23	0.69854	0.954839	4	1	1	3	114	0	0	1	24	33	2	1	1	0	1	2	4	0	1	1	1
12874	2	85	3	38.5965	5	0.480716	0.954839	4	1	1	4	100	0	0	0	14	21	0	0	0	0	0	1	4	0	1	1	1
36707	1	23	3	11	4.59	1.24017	0.954545	4	1	0	1	174	0	0	0	17	21	4	2	0	0	0	1	2	0	1	0	0
66685	1	29	1	2.85714	2.47013	0.81813	0.954545	2	1	0	1	107	0	0	0	20	22	4	0	0	0	0	2	2	0	1	0	0
16062	2	74	1	10.8571	0.76	0.525825	0.954545	1	1	0	1	212	0	0	0	19	23	0	1	0	1	0	3	3	0	1	0	0
18944	1	26	3	2.78689	5	1.12951	0.954545	5	1	0	1	209	0	0	0	29	32	4	0	0	1	0	1	3	0	1	0	0
29767	1	20	1	9.24528	0.78	1.03334	0.954545	2	1	0	1	199	0	0	0	15	22	2	2	0	0	0	3	3	0	1	0	0
26998	2	31	1	25.6481	0	0.52873	0.954545	3	1	0	1	197	0	0	0	13	21	4	0	0	0	0	3	3	0	1	0	0
66976	1	24	2	2.88889	1.21	1.20979	0.954545	4	1	0	1	89	0	0	0	17	19	3	0	0	0	1	3	3	0	1	0	0
40003	2	32	3	11.0465	2.77	1.02068	0.954545	5	1	0	1	160	0	0	0	15	20	2	0	0	0	0	2	3	0	1	0	0
23355	2	22	4	3.21429	1.72	0.789964	0.954545	4	1	0	1	185	0	0	0	28	30	2	0	0	0	0	2	3	0	1	0	0
33409	1	21	1	3.31461	0.93	0.878111	0.954545	2	1	0	1	165	0	0	0	16	18	2	0	0	0	0	3	3	0	1	0	0
83241	1	51	2	3.65079	0.51	0.901404	0.954545	4	1	0	1	78	0	0	0	29	25	2	1	1	1	0	3	4	0	1	0	0
33365	1	59	1	0.428571	0.86	0.827554	0.954545	1	1	0	1	169	0	0	0	29	21	2	2	0	0	0	3	4	0	1	0	0
24878	2	41	2	3.56164	1.45	0.626167	0.954545	4	1	0	1	196	0	0	0	16	19	0	2	0	0	0	2	4	0	1	0	0
89475	2	46	4	4.36464	2.18	0.593218	0.954545	5	1	0	1	52	0	0	0	13	15	2	0	0	0	0	2	4	0	1	0	0
82211	2	54	3	23.6111	5	0.77066	0.954545	5	1	0	1	80	0	0	0	22	27	2	0	0	0	1	1	4	0	1	0	0
16986	2	61	1	2.08333	1.08	0.640265	0.954545	2	1	0	1	217	0	0	0	30	23	2	0	0	0	0	3	4	0	1	0	0
28835	1	78	4	4.40678	2.06	0.85791	0.954545	3	1	1	1	33	1	0	0	27	25	2	2	0	1	0	2	4	0	1	0	0
15300	2	85	3	32.4771	1.55	0.512932	0.954545	3	1	1	1	124	1	0	0	9	18	2	1	0	0	1	2	4	0	1	0	0
24064	2	85	3	2.22222	1.61	0.476198	0.954545	4	1	1	10	13	0	0	0	22	29	2	0	0	0	0	2	4	0	1	1	1
30358	2	75	1	11.1364	4.74	0.552235	0.954545	2	1	0	1	184	0	0	0	20	21	1	0	0	0	1	1	4	0	1	0	0
15430	2	85	2	6.38889	2.1631	0.626055	0.954545	4	1	1	6	206	0	0	0	14	19	0	0	0	0	1	2	4	0	1	0	0
84173	1	52	1	8.3871	2.99	0.843686	0.954545	3	1	0	1	61	0	0	0	30	32	4	1	1	1	1	2	1	0	1	0	0
74087	2	59	1	13.8889	3.79	0.383023	0.954545	1	1	0	1	62	0	0	0	16	18	0	0	1	1	0	1	1	0	1	1	1
32283	1	62	1	5.28571	0.75	0.726986	0.954545	1	1	0	1	173	0	0	0	37	26	2	0	0	1	0	3	1	0	1	1	1
79661	1	52	5	3.75	3.53	0.851157	0.954545	3	1	0	1	77	0	0	0	31	24	0	0	0	1	0	1	1	0	1	0	0
66915	1	51	3	3.07692	0.99	0.959922	0.954545	2	1	0	1	97	0	0	0	22	15	2	2	0	0	1	3	1	0	1	0	0
8866	1	43	3	2.59615	3.81	1.09129	0.954545	3	1	0	1	243	0	0	0	41	36	2	1	0	0	0	1	1	0	1	0	0
39715	2	40	1	1.72727	4.1	0.628045	0.954545	3	1	0	1	165	0	0	0	19	15	2	1	0	0	0	1	1	0	1	0	0
7078	1	70	3	63.5821	3.16	0.778683	0.954545	3	1	0	1	241	0	0	0	18	21	1	1	0	0	1	2	1	0	1	1	1
17035	2	35	4	4.66667	4.7	0.648887	0.954545	5	1	0	1	205	0	0	0	16	18	3	0	0	0	1	1	1	0	1	0	0
84738	1	45	3	3.78378	3.7	1.18366	0.954545	3	1	0	1	59	0	0	0	23	25	3	0	0	0	0	1	1	0	1	0	0
13061	1	44	1	3.03167	2.53	0.980145	0.954545	2	1	0	1	220	0	0	0	26	23	3	0	0	0	0	2	1	0	1	0	0
9346	1	35	3	3.7931	5	1.12797	0.954545	4	1	0	1	246	0	0	0	26	25	2	0	0	0	0	1	1	0	1	0	0
8672	2	25	3	10	4.44	0.945988	0.954545	5	1	0	1	245	0	0	0	15	19	0	0	0	0	0	1	1	0	1	0	0
63831	2	23	4	6.21951	2.14439	0.553786	0.953846	2	1	0	1	87	0	0	0	40	23	2	2	0	1	0	2	2	0	1	0	0
93434	2	36	4	13.9459	1.2	0.876176	0.953846	3	1	0	1	52	0	0	0	14	23	2	2	0	0	0	3	3	0	1	0	0
32889	2	27	1	5.65789	5	0.427662	0.953846	1	1	0	1	164	0	0	0	30	19	0	0	0	0	0	1	3	0	1	1	1
24733	2	48	2	5.06667	0.83	0.587199	0.953846	3	1	0	1	203	0	0	0	13	16	1	2	0	0	0	3	1	0	1	0	0
1453	1	50	3	3.33333	4.18	1.01267	0.953846	4	1	0	1	245	0	0	0	41	32	2	1	0	0	0	1	1	0	1	0	0
15119	2	29	1	5.84615	3.31	0.572278	0.953846	3	1	0	1	218	0	0	0	10	18	4	0	0	0	1	2	1	0	1	0	0
97473	1	53	5	8.46154	3.92	0.933872	0.953846	5	1	0	1	26	0	0	0	14	16	2	0	0	0	0	1	1	0	1	0	0
64077	1	45	4	3.22917	2.57142	1.04915	0.953846	3	1	0	1	101	0	0	0	23	29	2	0	0	0	0	2	1	0	1	0	0
452	1	81	3	4.54545	5	0.900173	0.953846	3	1	1	10	191	0	0	0	19	24	2	0	0	0	0	1	1	0	1	0	0
21944	1	20	4	26.3932	5	1.08021	0.952941	2	1	0	1	199	0	0	0	18	24	2	0	0	0	0	1	3	0	1	0	0
100115	2	47	3	11.2195	3.33	0.605757	0.952941	2	1	0	1	13	0	0	0	88	45	3	0	0	0	0	2	4	0	1	0	0
25154	1	64	3	5.16393	3.2	0.747007	0.952941	1	1	0	1	202	0	0	0	15	16	3	2	0	0	1	2	1	0	1	1	1
4094	1	60	3	3.66972	5	0.8774	0.952941	5	1	0	1	229	0	0	0	16	19	2	1	0	0	0	1	1	0	1	0	0
80015	1	48	3	15.1899	5	0.81838	0.952941	5	1	0	1	73	0	0	0	72	43	3	0	0	0	0	1	1	0	1	0	0
3626	1	36	3	3.3121	5	0.925205	0.952941	4	1	0	1	239	0	0	0	23	19	3	0	0	0	0	1	1	0	1	0	0
81647	2	36	3	5	5	0.630189	0.952941	4	1	0	1	68	0	0	0	12	16	2	0	0	0	0	1	1	0	1	0	0
96186	1	45	4	3.56784	3.4	0.85484	0.952941	5	1	0	1	33	0	0	0	18	21	1	0	0	0	0	2	1	0	1	0	0
25722	2	33	3	11.2963	5	0.515021	0.952941	4	1	0	1	188	0	0	0	17	19	1	0	0	0	0	1	1	0	1	0	0
25263	2	20	1	11.875	0.64	0.482149	0.952941	2	1	0	1	191	0	0	0	20	19	0	0	0	0	0	3	1	0	1	1	1
38143	2	60	5	6.06061	0.22	0.686998	0.952381	1	1	0	1	157	0	0	0	19	29	2	2	0	1	0	3	2	0	1	0	0
36465	2	32	1	5.87302	1.28	0.587656	0.952381	3	1	0	1	159	0	0	0	46	37	4	0	1	0	0	3	2	0	1	0	0
23386	1	53	2	2.68908	1.68	1.04569	0.952381	1	1	1	2	108	0	1	0	28	35	2	1	0	0	0	2	4	0	1	0	0
28337	2	47	3	4.86842	4.59	0.690663	0.952381	4	1	0	1	191	0	0	0	19	21	3	0	0	0	0	1	4	0	1	0	0
33767	2	47	1	24.7853	4.92	0.585968	0.952381	5	1	0	1	160	0	0	0	109	94	0	0	0	0	1	1	4	0	1	0	0
33337	2	68	4	10.2941	1.51	0.575355	0.952381	1	1	0	1	171	0	0	0	14	13	3	0	1	1	1	2	4	0	1	0	0
102415	2	54	2	79.6124	1.08	0.511034	0.952381	1	1	0	1	33	0	0	0	41	39	1	0	1	1	0	3	1	0	1	1	1
40280	1	66	1	12.2302	3.64	0.779661	0.952381	4	1	0	1	166	0	0	0	24	24	2	1	0	0	0	1	1	0	1	1	1
23250	2	54	4	8.75	3.47	0.64468	0.952381	4	1	0	1	185	0	0	0	15	18	2	0	0	0	0	2	1	0	1	0	0
4326	1	52	3	3.29545	5	0.883461	0.952381	3	1	0	1	248	0	0	0	27	20	2	0	0	0	0	1	1	0	1	0	0
8932	1	51	3	5.46763	0.15	0.751861	0.952381	5	1	0	1	248	0	0	0	30	26	0	0	0	0	0	3	1	0	1	1	1
64447	2	41	3	3.72881	0.58	0.787656	0.952	3	1	1	10	27	0	0	0	11	15	2	2	0	1	0	3	3	0	1	0	0
67966	1	20	3	5.93301	4.63	1.00402	0.952	4	1	0	1	103	0	0	0	16	13	4	0	0	0	0	1	3	0	1	0	0
101241	1	27	5	4.38356	5	0.961093	0.952	5	1	0	1	19	0	0	0	26	20	0	0	0	0	0	1	3	0	1	0	0
81940	2	24	1	5.08475	2.36835	0.617562	0.951724	4	1	0	1	66	0	0	0	6	18	4	0	0	0	0	2	3	0	1	0	0
37659	2	42	4	4.36364	2.99	0.728144	0.951724	4	1	0	1	172	0	0	0	28	26	4	2	0	0	0	2	1	0	1	0	0
83742	2	32	1	5.3271	1.03	0.585801	0.951724	4	1	0	1	43	0	0	0	61	41	2	0	0	0	0	3	1	0	1	0	0
26338	2	39	3	9.66667	5	0.611664	0.951613	4	1	0	1	182	0	0	0	36	25	4	1	0	0	0	1	1	0	1	0	0
1712	2	45	1	3.3871	1.06	0.552716	0.951351	1	1	0	1	248	0	0	0	25	25	0	0	0	1	0	3	1	0	1	0	0
35588	2	67	1	19.6875	0.75	0.630784	0.951351	3	1	0	1	164	0	0	0	74	45	0	1	1	0	0	3	1	0	1	0	0
22555	2	36	3	5.45918	0.75	0.653749	0.95	4	1	0	1	193	0	0	0	17	22	4	2	0	0	0	3	2	0	1	0	0
91984	2	49	5	55.625	0.84	0.717866	0.95	4	1	0	1	46	0	0	0	10	20	2	2	0	0	1	3	2	0	1	0	0
12052	1	44	4	353.435	5	1.17121	0.95	5	1	1	10	20	0	0	0	37	47	2	0	0	1	1	1	3	0	1	0	0
39992	1	26	4	1.08696	1.15	0.813186	0.95	2	1	0	1	180	0	0	0	19	20	4	2	0	0	1	3	3	0	1	0	0
70282	1	24	1	8.83117	1.23	0.973303	0.95	2	1	0	1	107	0	0	0	46	28	4	1	0	0	0	3	3	0	1	0	0
30511	1	23	4	4.49848	1.9	1.04409	0.95	4	1	0	1	194	0	0	0	32	24	2	0	0	0	0	2	3	0	1	0	0
6810	2	31	1	5.78755	5	0.645461	0.95	3	1	0	1	234	0	0	0	14	15	2	0	0	0	0	1	3	0	1	0	0
2249	1	37	1	3.46939	1.08	0.710193	0.95	3	1	0	1	238	0	0	0	17	16	2	0	0	0	0	3	3	0	1	1	1
65534	2	31	4	4.20765	0.18	0.709793	0.95	4	1	0	1	92	0	0	0	17	17	0	0	0	0	0	3	3	0	1	0	0
1366	1	35	4	4.32432	0.71	1.10952	0.95	3	1	0	1	244	0	0	0	21	19	0	0	0	0	0	3	3	0	1	0	0
3926	2	21	1	20.463	1.9112	0.432105	0.95	1	1	0	1	239	0	0	0	116	76	0	0	0	0	0	2	3	0	1	1	1
67902	1	21	1	1.96581	1.07	1.04937	0.95	3	1	0	1	104	0	0	0	20	22	4	0	0	0	0	3	4	0	1	0	0
64644	2	35	3	29.7872	1.78	0.834823	0.95	5	1	0	1	102	0	0	0	14	23	3	0	0	0	0	2	4	0	1	0	0
29660	2	35	3	3.12925	2.36	0.670473	0.95	3	1	0	1	190	0	0	0	12	20	3	0	0	1	0	2	4	0	1	0	0
38166	2	62	3	5.80645	4.97	0.688339	0.95	5	1	0	1	165	0	0	0	17	21	0	0	1	0	0	1	4	0	1	0	0
101649	2	40	3	10.6923	3.59	0.805106	0.95	5	1	0	1	21	0	0	0	8	13	4	2	0	0	0	1	4	0	1	0	0
28177	2	69	3	5.35714	5	0.61343	0.95	5	1	1	10	176	0	0	0	18	24	3	1	0	0	1	1	4	0	1	0	0
26328	2	51	3	6.13734	4.26	0.859677	0.95	5	1	1	2	168	0	1	0	17	21	2	1	0	0	0	1	4	0	1	0	0
6222	2	61	1	4.78632	1.5	0.496937	0.95	5	1	0	1	234	0	0	0	22	21	0	0	0	1	0	2	4	0	1	1	1
25180	2	79	1	10.4762	2.97	0.449766	0.95	1	1	1	10	118	0	0	0	23	21	0	0	0	1	0	2	4	0	1	1	1
70225	1	25	3	2.09945	4.42	1.08337	0.95	5	1	0	1	103	0	0	0	54	32	4	1	0	1	0	1	1	0	1	0	0
23815	1	65	1	3.23077	0.95	0.779244	0.95	1	1	1	1	95	1	0	0	24	23	4	1	0	1	0	3	1	0	1	1	1
2071	1	52	3	3.90476	3.2	0.885477	0.95	4	1	0	1	235	0	0	0	21	16	2	1	0	1	1	2	1	0	1	0	0
38358	1	40	3	5.64315	4.3	1.23065	0.95	5	1	0	1	171	0	0	0	25	28	2	0	0	1	0	1	1	0	1	0	0
4998	1	61	1	4.23256	1.96573	0.693526	0.95	1	1	0	1	235	0	0	0	65	28	2	0	0	1	0	2	1	0	1	1	1
24576	1	37	3	5.34091	5	0.892197	0.95	5	1	0	1	194	0	0	0	38	37	0	0	0	1	1	1	1	0	1	0	0
37806	1	62	3	7.80303	4.55	0.819756	0.95	5	1	0	1	168	0	0	0	26	31	0	0	0	1	1	1	1	0	1	0	0
9829	1	75	5	7.98165	3.18	0.827191	0.95	2	1	1	3	163	0	0	1	21	28	2	1	1	0	0	2	1	0	1	0	0
1197	2	40	1	3.00813	0.95	0.502088	0.95	1	1	1	2	124	0	1	0	195	118	4	0	1	0	0	3	1	0	1	1	1
20896	1	71	3	12.9787	5	0.797145	0.95	5	1	1	1	190	1	0	0	23	24	2	0	1	0	0	1	1	0	1	0	0
7613	2	21	3	36.2069	0.64	0.726023	0.95	3	1	0	1	241	0	0	0	28	22	4	2	0	0	0	3	1	0	1	0	0
11082	1	38	3	135.092	3.96	0.882962	0.95	3	1	0	1	220	0	0	0	60	34	4	2	0	0	1	1	1	0	1	0	0
19763	1	35	3	4.375	4.25	0.901056	0.95	4	1	0	1	224	0	0	0	22	23	3	2	0	0	0	1	1	0	1	0	0
8132	1	31	3	3.65	3.40251	1.11799	0.95	2	1	0	1	248	0	0	0	51	27	2	2	0	0	0	2	1	0	1	0	0
4053	1	51	2	0.947368	2.26	0.777088	0.95	5	1	0	1	236	0	0	0	35	24	4	1	0	0	1	2	1	0	1	1	1
33086	1	56	3	7.53333	2.3	1.03914	0.95	5	1	0	1	173	0	0	0	31	26	2	1	0	0	0	2	1	0	1	0	0
11527	1	50	3	4.2	5	0.921939	0.95	4	1	0	1	220	0	0	0	42	27	2	1	0	0	1	1	1	0	1	0	0
9805	1	55	3	3.11377	5	0.937016	0.95	4	1	0	1	246	0	0	0	22	20	2	1	0	0	0	1	1	0	1	0	0
1614	2	62	3	15.0526	2.34039	0.484649	0.95	3	1	0	1	240	0	0	0	16	20	2	1	0	0	1	2	1	0	1	1	1
30756	2	81	3	13.7681	2.36	0.51722	0.95	4	1	1	3	105	0	0	1	17	23	0	1	0	0	1	2	1	0	1	0	0
21351	2	40	3	5.63636	3.25	0.674797	0.95	4	1	0	1	190	0	0	0	10	17	4	0	0	0	0	2	1	0	1	0	0
86974	1	47	2	3.68056	1.64	1.06502	0.95	1	1	0	1	43	0	0	0	18	26	3	0	0	0	0	2	1	0	1	0	0
38342	2	42	3	3.9823	5	0.646909	0.95	5	1	0	1	171	0	0	0	22	22	2	0	0	0	0	1	1	0	1	0	0
16916	1	66	1	8.78788	2.93	0.901608	0.95	4	1	1	1	105	1	0	0	33	30	2	0	0	0	1	2	1	0	1	0	0
23574	2	34	3	4.16667	1.6	0.596469	0.95	4	1	0	1	200	0	0	0	17	23	2	0	0	0	0	2	1	0	1	0	0
83003	2	32	3	7.41935	3.26	0.702112	0.95	4	1	0	1	77	0	0	0	17	23	2	0	0	0	0	2	1	0	1	0	0
16401	1	26	2	7.65432	1.1	0.913719	0.95	3	1	0	1	212	0	0	0	16	15	2	0	0	0	0	3	1	0	1	0	0
100575	2	50	5	185.972	5	0.543655	0.95	5	1	0	1	29	0	0	0	20	27	1	0	0	0	1	1	1	0	1	0	0
39448	2	60	5	22.5157	1.52	0.565967	0.95	5	1	0	1	166	0	0	0	20	24	0	0	0	0	0	2	1	0	1	0	0
90011	2	48	5	8.0315	2.18687	0.592171	0.95	2	1	0	1	47	0	0	0	28	23	0	0	0	0	0	2	1	0	1	0	0
1686	1	77	1	83.2317	1	0.748604	0.948718	2	1	1	2	28	0	1	0	26	25	2	0	0	1	1	3	1	0	1	1	1
15577	2	36	4	8.54305	1.03	0.757476	0.948387	2	1	0	1	226	0	0	0	13	16	4	2	0	0	0	3	3	0	1	0	0
21316	2	22	4	7.31061	2.42	0.671323	0.948387	4	1	0	1	183	0	0	0	12	19	3	1	0	0	0	2	3	0	1	0	0
77743	2	20	4	4.19355	4.82	0.969489	0.948387	4	1	0	1	63	0	0	0	12	19	0	0	0	0	0	1	3	0	1	0	0
36105	2	38	1	5.36364	0.3	0.536679	0.948387	1	1	0	1	168	0	0	0	20	18	2	0	0	0	0	3	4	0	1	0	0
31194	2	47	1	6.5625	1.02	0.513249	0.948387	1	1	1	2	89	0	1	0	104	58	4	0	1	1	1	3	4	0	1	0	0
81147	2	46	3	13.1818	4.06	0.634658	0.948387	4	1	0	1	63	0	0	0	78	54	2	1	1	1	1	1	1	0	1	0	0
28289	2	60	1	8	4.2	0.542337	0.948387	4	1	0	1	201	0	0	0	19	24	0	0	0	1	1	1	1	0	1	0	0
33231	1	29	1	3.49112	3.36	0.854714	0.948387	3	1	0	1	159	0	0	0	21	17	4	0	0	0	0	2	1	0	1	0	0
82621	1	41	5	6.02041	5	0.751592	0.948276	5	1	0	1	81	0	0	0	44	22	2	1	0	0	0	1	1	0	1	1	1
90470	2	44	1	13.5714	2.33	0.442823	0.948276	3	1	0	1	44	0	0	0	19	21	0	0	0	0	0	2	1	0	1	1	1
22137	2	77	3	27.6471	1.2	0.521356	0.948148	4	1	1	1	163	1	0	0	17	20	2	0	1	0	0	3	4	0	1	0	0
29416	1	22	4	6.32653	0.8	1.14396	0.948148	4	1	0	1	183	0	0	0	27	26	4	1	0	0	0	3	1	0	1	0	0
82897	2	46	3	6.55172	0.77	0.645131	0.947368	3	1	0	1	77	0	0	0	18	24	2	2	0	0	0	3	2	0	1	0	0
38088	2	36	4	4.82759	0.51	0.714828	0.947368	4	1	0	1	159	0	0	0	28	31	2	0	0	0	0	3	2	0	1	0	0
102400	1	42	1	5.51724	2.02	1.01622	0.947368	3	1	0	1	29	0	0	0	12	17	2	0	0	0	0	2	2	0	1	0	0
10420	1	21	3	1.6568	5	1.19727	0.947368	4	1	0	1	217	0	0	0	22	28	4	2	0	0	0	1	3	0	1	0	0
35755	2	22	4	5.45946	0.88	0.643704	0.947368	2	1	0	1	161	0	0	0	21	21	1	2	0	0	0	3	3	0	1	0	0
82759	1	24	3	6.45161	1.2	1.03757	0.947368	3	1	0	1	70	0	0	0	97	37	4	1	0	0	1	3	3	0	1	0	0
24053	1	48	1	4.70588	1.65	0.812948	0.947368	2	1	0	1	193	0	0	0	26	23	2	1	0	0	0	2	3	0	1	0	0
25677	2	62	1	4.28571	1.86544	0.483079	0.947368	1	1	0	1	195	0	0	0	22	20	2	1	0	0	0	2	3	0	1	1	1
12398	2	21	4	4.81928	0.01	0.694583	0.947368	1	1	0	1	227	0	0	0	14	16	0	0	0	0	0	3	3	0	1	0	0
22384	2	51	3	8	2.08	0.612312	0.947368	4	1	0	1	202	0	0	0	15	22	3	0	1	0	1	2	4	0	1	0	0
74623	2	46	3	6.31579	1.26	0.631424	0.947368	3	1	0	1	60	0	0	0	17	19	2	0	0	0	0	3	4	0	1	0	0
1901	1	73	4	258.607	2.18318	0.929809	0.947368	1	1	1	10	152	0	0	0	26	25	2	1	0	0	0	2	4	0	1	0	0
17309	2	47	1	3555.56	5	0.541461	0.947368	4	1	0	1	215	0	0	0	33	19	3	2	0	1	0	1	1	0	1	0	0
22945	1	71	5	22.7119	1.12	0.806632	0.947368	5	1	0	1	186	0	0	0	51	46	2	1	0	1	0	3	1	0	1	0	0
28590	1	61	1	9.80769	2.45	0.838365	0.947368	3	1	0	1	192	0	0	0	22	22	2	1	0	1	1	2	1	0	1	0	0
39831	1	66	3	4.375	5	0.922999	0.947368	5	1	0	1	169	0	0	0	28	31	2	0	0	1	1	1	1	0	1	0	0
85584	1	47	3	5	5	0.866287	0.947368	4	1	0	1	49	0	0	0	42	36	2	0	0	1	0	1	1	0	1	0	0
7029	2	33	3	12.5	0.79	0.617602	0.947368	3	1	0	1	234	0	0	0	30	25	2	0	0	1	0	3	1	0	1	0	0
3946	1	61	1	10.2	1.78	0.68118	0.947368	2	1	0	1	247	0	0	0	17	20	4	1	1	0	0	2	1	0	1	1	1
4869	2	63	4	103.407	2.10911	0.657161	0.947368	2	1	0	1	231	0	0	0	19	18	1	0	1	0	1	2	1	0	1	0	0
3238	1	43	3	8.95238	3.29	0.930391	0.947368	3	1	0	1	235	0	0	0	23	22	4	2	0	0	0	2	1	0	1	0	0
4637	1	35	3	2.43506	1.26	0.985634	0.947368	4	1	0	1	237	0	0	0	31	24	4	1	0	0	0	3	1	0	1	0	0
3597	1	65	3	163.667	5	0.884665	0.947368	4	1	0	1	230	0	0	0	33	22	2	1	0	0	1	1	1	0	1	0	0
74207	2	32	3	20.3226	2.82	0.644301	0.947368	5	1	0	1	77	0	0	0	24	23	2	0	0	0	0	2	1	0	1	0	0
17536	1	43	3	3.44828	3.02	1.0105	0.947368	5	1	0	1	213	0	0	0	24	25	2	0	0	0	1	2	1	0	1	0	0
2937	1	29	3	3.53535	5	0.988127	0.947368	5	1	0	1	237	0	0	0	28	23	2	0	0	0	0	1	1	0	1	0	0
8232	2	54	1	44.403	5	0.596196	0.947368	5	1	0	1	239	0	0	0	21	16	2	0	0	0	0	1	1	0	1	0	0
15569	2	58	4	5.97015	3.12	0.51657	0.947368	4	1	0	1	211	0	0	0	33	28	2	0	0	0	0	2	1	0	1	0	0
29621	1	73	4	6.45833	1.64	0.919545	0.947368	4	1	0	1	187	0	0	0	23	26	2	0	0	0	1	2	1	0	1	0	0
19927	2	66	3	2.72727	5	0.630594	0.947368	4	1	0	1	213	0	0	0	22	22	2	0	0	0	0	1	1	0	1	0	0
98944	1	27	3	3.60759	1.42	0.975019	0.947368	4	1	0	1	14	0	0	0	25	19	2	0	0	0	0	2	1	0	1	0	0
81317	2	45	3	4.46809	5	0.660359	0.947368	5	1	0	1	77	0	0	0	12	22	1	0	0	0	0	1	1	0	1	0	0
2212	1	57	1	3.33333	4.19	0.989561	0.947368	3	1	0	1	231	0	0	0	19	22	1	0	0	0	0	1	1	0	1	0	0
100443	1	26	4	3.83562	2.74792	0.875518	0.947368	3	1	0	1	29	0	0	0	17	21	0	0	0	0	1	2	1	0	1	0	0
92371	1	30	3	4.42857	2.53	1.17077	0.947059	5	1	0	1	37	0	0	0	27	34	2	0	0	0	0	2	3	0	1	0	0
32621	1	23	1	2.12329	1.06	0.735573	0.947059	1	1	0	1	179	0	0	0	106	58	4	1	0	0	0	3	1	0	1	1	1
101103	2	53	4	69.2308	4.78	0.647792	0.946429	5	1	0	1	31	0	0	0	16	17	2	0	1	1	1	1	4	0	1	0	0
22836	1	48	1	4.58564	2.06	0.830074	0.946429	3	1	0	1	195	0	0	0	24	22	2	0	0	0	0	2	1	0	1	0	0
64592	2	29	1	7.10744	2.1	0.549506	0.946154	3	1	0	1	94	0	0	0	46	40	4	0	0	0	0	2	2	0	1	0	0
26090	1	65	3	9.43089	2.88	0.99577	0.946154	4	1	0	1	203	0	0	0	18	18	2	0	0	1	0	2	4	0	1	0	0
4679	1	54	1	4.8125	2.88	1.10444	0.946154	2	1	0	1	246	0	0	0	24	24	3	2	0	1	0	2	1	0	1	0	0
25	2	42	3	5.18519	1.77	0.635463	0.946154	4	1	1	10	142	0	0	0	24	22	3	1	0	1	0	2	1	0	1	0	0
34550	2	20	3	37.1585	0.85	0.640602	0.946154	2	1	0	1	161	0	0	0	11	14	2	2	0	0	0	3	1	0	1	0	0
16967	1	33	1	3.23944	1.73	0.823539	0.946154	1	1	0	1	211	0	0	0	33	22	4	0	0	0	0	2	1	0	1	0	0
86864	1	48	5	3.33333	1.24	0.851977	0.946154	2	1	0	1	45	0	0	0	32	30	2	0	0	0	0	3	1	0	1	0	0
66947	1	51	1	3.94872	3.74	0.985805	0.946154	2	1	0	1	87	0	0	0	20	22	2	0	0	0	0	1	1	0	1	0	0
79697	2	33	5	5.17241	4.19	0.702804	0.946154	5	1	0	1	75	0	0	0	18	25	0	0	0	0	0	1	1	0	1	0	0
69868	1	40	1	5.11628	0.89	0.750256	0.945455	2	1	0	1	90	0	0	0	57	84	4	1	1	1	0	3	2	0	1	1	1
8338	1	23	1	0.495868	1.4	0.798119	0.945455	2	1	0	1	229	0	0	0	44	29	2	0	0	0	0	2	3	0	1	0	0
22838	2	61	4	4.10256	2.81	0.54368	0.945455	3	1	0	1	191	0	0	0	15	19	2	1	0	0	0	2	4	0	1	0	0
26632	1	82	3	14.9123	1.61	0.842961	0.945455	4	1	1	10	28	0	0	0	20	26	2	2	0	0	0	2	4	0	1	0	0
17954	2	76	3	6.71233	2.44352	0.708113	0.945455	3	1	1	10	180	0	0	0	19	26	1	1	0	0	0	2	4	0	1	0	0
39953	1	69	1	6.38037	5	0.798731	0.945455	5	1	0	1	179	0	0	0	22	24	2	1	1	1	0	1	1	0	1	0	0
19180	1	67	3	4.26357	3.77	0.920493	0.945455	5	1	1	10	50	0	0	0	22	27	1	1	0	0	1	1	1	0	1	0	0
11394	2	48	3	5.9322	5	0.555473	0.945455	3	1	0	1	214	0	0	0	17	19	2	0	0	0	0	1	1	0	1	0	0
11755	2	27	1	6.1194	2.07788	0.55048	0.945455	2	1	0	1	214	0	0	0	26	19	2	0	0	0	0	2	1	0	1	0	0
8833	2	21	2	2.86765	3.62	0.605926	0.945455	4	1	0	1	244	0	0	0	17	15	1	0	0	0	0	1	1	0	1	0	0
12424	2	33	3	9.42446	2.15	0.613532	0.945455	3	1	0	1	226	0	0	0	15	20	1	0	0	0	1	2	1	0	1	0	0
82454	2	37	5	6.71642	1.52	0.677881	0.945455	4	1	0	1	72	0	0	0	24	25	0	0	0	0	0	2	1	0	1	0	0
79375	2	35	3	9.82079	0.9	0.701565	0.945	2	1	0	1	69	0	0	0	23	29	0	2	0	0	0	3	2	0	1	0	0
24917	2	83	3	38.4848	5	0.501075	0.945	4	1	1	1	83	1	0	0	20	24	2	0	0	0	0	1	4	0	1	1	1
27754	1	51	3	3.21101	5	0.90877	0.945	3	1	0	1	203	0	0	0	24	25	2	1	0	0	0	1	1	0	1	0	0
14279	2	65	3	6.875	3.23	0.588933	0.945	5	1	0	1	225	0	0	0	22	23	2	0	0	0	0	2	1	0	1	0	0
74586	1	24	5	6.06061	0.83	1.08263	0.944444	2	1	0	1	61	0	0	0	16	21	4	2	0	0	0	3	2	0	1	0	0
26295	2	42	1	304.762	1.34	0.661162	0.944444	5	1	0	1	184	0	0	0	28	27	3	0	0	0	0	2	2	0	1	0	0
78560	1	22	4	2.58824	0.63	1.38256	0.944444	4	1	1	10	10	0	0	0	19	22	2	2	0	0	0	3	3	0	1	0	0
89898	1	26	5	6.52174	2.11	1.17139	0.944444	3	1	0	1	49	0	0	0	18	19	4	1	0	0	0	2	3	0	1	0	0
65901	1	22	5	3.35821	0.09	1.12861	0.944444	4	1	0	1	102	0	0	0	24	23	4	0	0	0	0	3	3	0	1	0	0
70750	2	26	5	5.28926	0.11	0.618696	0.944444	5	1	0	1	94	0	0	0	17	19	3	0	0	0	0	3	3	0	1	0	0
102135	1	24	4	3.05389	1.43	1.15549	0.944444	3	1	0	1	20	0	0	0	19	18	2	0	0	0	0	2	3	0	1	0	0
96899	1	21	4	2.94872	2.79	1.21036	0.944444	2	1	0	1	15	0	0	0	29	30	1	0	0	0	0	2	3	0	1	0	0
16975	1	81	3	23.1724	1.58	0.875876	0.944444	1	1	1	2	37	0	1	0	17	20	2	2	0	0	0	2	4	0	1	0	0
190	1	65	4	10.8811	5	1.01582	0.944444	4	1	0	1	245	0	0	0	17	29	3	1	0	0	0	1	1	0	1	0	0
14970	1	43	3	2.31293	3.59	1.0642	0.944444	3	1	0	1	217	0	0	0	22	21	2	1	0	0	0	1	1	0	1	0	0
5592	1	64	3	3.88489	2.816	0.926484	0.944444	2	1	1	1	118	1	0	0	24	22	1	1	0	0	0	2	1	0	1	0	0
23586	2	41	3	5.86207	3.63	0.590202	0.944444	5	1	0	1	185	0	0	0	24	16	2	0	0	0	0	1	1	0	1	0	0
28010	2	67	2	20.7216	2.11288	0.420829	0.944444	1	1	0	1	190	0	0	0	24	29	0	0	0	0	1	2	1	0	1	1	1
91846	2	56	4	16	5	0.684765	0.944186	5	1	0	1	41	0	0	0	19	25	2	0	1	1	1	1	3	0	1	0	0
75404	1	43	2	3.31081	3.48	0.821935	0.944186	4	1	0	1	63	0	0	0	37	27	2	1	0	0	0	2	1	0	1	0	0
65237	2	25	3	10.8571	0.27	0.534276	0.944	5	1	0	1	105	0	0	0	17	19	2	1	0	0	0	3	2	0	1	0	0
6337	1	47	3	3.25	5	0.9537	0.943478	5	1	0	1	237	0	0	0	16	17	2	0	0	1	0	1	1	0	1	0	0
96481	1	29	1	4.81481	1.71	1.09221	0.942857	3	1	0	1	22	0	0	0	20	14	2	0	0	0	0	2	2	0	1	0	0
21658	1	45	4	58.6429	1.78	1.02069	0.942857	3	1	0	1	199	0	0	0	25	27	1	0	0	0	0	2	2	0	1	0	0
75835	1	31	3	3.28467	5	1.0933	0.942857	4	1	0	1	72	0	0	0	32	29	3	2	0	0	0	1	3	0	1	0	0
65401	1	55	3	5.22222	1.4	0.810463	0.942857	4	1	1	8	69	0	0	0	28	38	2	1	0	0	1	2	3	0	1	0	0
23980	2	81	3	66.8504	1.76	0.488215	0.942857	4	1	1	1	12	1	0	0	18	23	0	0	0	1	0	2	4	0	1	1	1
66851	2	46	3	7.09497	5	0.65799	0.942857	4	1	0	1	99	0	0	0	16	16	3	1	0	0	0	1	4	0	1	0	0
26738	2	70	3	8.59155	1.5	0.58176	0.942857	2	1	0	1	182	0	0	0	23	22	1	0	0	0	0	2	4	0	1	0	0
10625	2	73	1	84.4444	1.89	0.604604	0.942857	1	1	1	10	200	0	0	0	19	21	0	0	0	0	0	2	4	0	1	0	0
21874	1	66	4	33.3684	0.96	0.840473	0.942857	1	1	1	1	143	1	0	0	21	24	1	0	1	1	1	3	1	0	1	0	0
37271	1	37	3	6.06742	4.22	0.909613	0.942857	5	1	0	1	161	0	0	0	50	35	3	2	0	1	0	1	1	0	1	0	0
36977	1	60	3	2.16667	2.34	0.908625	0.942857	5	1	0	1	173	0	0	0	35	24	2	1	0	1	1	2	1	0	1	0	0
27671	2	62	3	243.333	3.92	0.469868	0.942857	3	1	0	1	183	0	0	0	13	20	0	1	0	1	1	1	1	0	1	1	1
13219	1	39	4	3.93548	3.3	1.13242	0.942857	4	1	0	1	214	0	0	0	25	28	4	0	0	1	1	2	1	0	1	0	0
100898	2	42	3	3.54839	2.18391	0.569919	0.942857	4	1	0	1	31	0	0	0	8	18	3	0	0	1	0	2	1	0	1	0	0
30052	2	71	3	4.21384	1.98	0.59454	0.942857	3	1	0	1	187	0	0	0	16	24	2	1	1	0	0	2	1	0	1	0	0
23684	2	83	1	9.72727	0.99	0.488381	0.942857	1	1	1	2	66	0	1	0	17	20	0	1	1	0	1	3	1	0	1	1	1
15228	2	73	3	3.7931	2.02	0.528761	0.942857	4	1	0	1	220	0	0	0	25	21	2	0	1	0	0	2	1	0	1	0	0
16662	2	64	3	6.66667	5	0.598532	0.942857	4	1	0	1	211	0	0	0	17	15	1	0	1	0	0	1	1	0	1	0	0
19329	2	32	4	5.02564	1.5	0.790288	0.942857	4	1	0	1	219	0	0	0	19	20	4	2	0	0	0	2	1	0	1	0	0
91204	2	38	4	12.5806	2.62	0.559767	0.942857	4	1	0	1	44	0	0	0	10	14	4	2	0	0	1	2	1	0	1	0	0
29463	2	71	3	9.1453	4	0.539792	0.942857	4	1	1	6	100	0	0	0	26	41	3	2	0	0	0	1	1	0	1	0	0
30772	1	46	3	4.54545	2.48	1.02605	0.942857	3	1	0	1	193	0	0	0	30	24	4	1	0	0	1	2	1	0	1	0	0
27018	1	34	1	7.34694	2.36	0.853871	0.942857	3	1	0	1	202	0	0	0	21	21	2	1	0	0	0	2	1	0	1	0	0
71409	1	41	3	5.78035	2.83	1.07524	0.942857	2	1	0	1	107	0	0	0	24	25	2	1	0	0	0	2	1	0	1	0	0
27057	1	46	3	7.57143	0.41	0.852447	0.942857	3	1	0	1	194	0	0	0	28	24	4	0	0	0	0	3	1	0	1	0	0
80055	2	44	2	79.5181	1.42	0.821412	0.942857	2	1	0	1	71	0	0	0	15	18	4	0	0	0	0	2	1	0	1	0	0
75666	1	37	4	8.79518	5	1.12184	0.942857	5	1	0	1	69	0	0	0	54	209	2	0	0	0	0	1	1	0	1	0	0
32382	2	38	3	6	4.1	0.750441	0.942857	5	1	0	1	167	0	0	0	52	38	2	0	0	0	0	1	1	0	1	0	0
77308	2	51	3	4.87179	5	0.645308	0.942857	5	1	0	1	75	0	0	0	13	25	2	0	0	0	0	1	1	0	1	0	0
39446	2	43	3	2.7027	3	0.712832	0.942857	4	1	0	1	175	0	0	0	17	21	2	0	0	0	0	2	1	0	1	0	0
27506	2	22	1	10.7692	0.74	0.631376	0.942857	3	1	0	1	193	0	0	0	35	27	2	0	0	0	0	3	1	0	1	0	0
622	2	82	3	13.3333	3.38	0.604036	0.942857	4	1	0	1	232	0	0	0	24	26	0	0	0	0	1	2	1	0	1	0	0
5755	2	82	3	15.5556	2.12527	0.533455	0.942857	3	1	1	1	108	1	0	0	17	21	0	0	0	0	0	2	1	0	1	0	0
84392	2	53	5	6.14035	2.15781	0.748803	0.942857	3	1	0	1	58	0	0	0	21	29	0	0	0	0	0	2	1	0	1	0	0
39956	2	35	1	6.18557	1.24	0.637332	0.942857	3	1	0	1	164	0	0	0	17	19	0	0	0	0	0	3	1	0	1	0	0
77141	2	42	1	5	1.07	0.567399	0.942308	1	1	0	1	67	0	0	0	23	23	4	0	0	0	0	3	4	0	1	0	0
1030	2	69	4	13.8693	0.96	0.631867	0.942308	2	1	1	1	153	1	0	0	17	17	2	1	1	0	0	3	4	0	1	0	0
90633	2	42	1	4.88	0.89	0.575408	0.942308	4	1	0	1	49	0	0	0	21	19	2	0	1	1	0	3	1	0	1	0	0
34662	2	44	1	4.65116	1.57	0.698478	0.942308	2	1	0	1	166	0	0	0	14	13	4	2	0	1	0	2	1	0	1	0	0
14960	2	53	3	10	5	0.605532	0.942308	2	1	0	1	220	0	0	0	37	21	2	1	0	1	1	1	1	0	1	0	0
38422	1	27	1	16.9281	0	1.02667	0.942308	3	1	1	1	124	1	0	0	151	53	4	0	0	0	0	3	1	0	1	0	0
101549	2	43	5	7.27273	5	0.622646	0.942308	5	1	0	1	33	0	0	0	17	21	2	0	0	0	0	1	1	0	1	0	0
40821	1	31	3	2.61538	3.6	1.26715	0.942308	3	1	0	1	178	0	0	0	17	21	2	0	0	0	0	1	1	0	1	0	0
10409	1	38	5	312.351	2.60281	0.949994	0.942308	5	1	0	1	205	0	0	0	31	25	0	0	0	0	0	2	1	0	1	0	0
100880	1	46	3	3.45324	1.27	1.00051	0.942222	3	1	0	1	31	0	0	0	13	14	4	2	0	1	0	3	4	0	1	0	0
19875	2	27	4	2.32955	0.22	0.658478	0.941379	3	1	0	1	227	0	0	0	13	19	3	0	0	0	0	3	3	0	1	0	0
20387	2	63	1	29.6552	0.72	0.50546	0.941379	1	1	1	7	159	0	0	0	25	25	0	0	1	0	1	3	4	0	1	1	1
10336	1	52	3	4.18269	5	1.04806	0.941379	4	1	0	1	228	0	0	0	34	24	2	0	0	0	0	1	1	0	1	0	0
30779	2	71	3	8.71429	2.4	0.606493	0.941176	3	1	0	1	200	0	0	0	23	30	2	1	0	1	1	2	2	0	1	0	0
14123	1	39	3	20.2381	3.08	1.00667	0.941176	4	1	0	1	219	0	0	0	18	11	4	2	0	0	0	2	2	0	1	0	0
25239	1	46	3	19.0179	1.76	0.967186	0.941176	3	1	0	1	193	0	0	0	41	35	4	0	0	0	0	2	2	0	1	0	0
76090	1	44	3	3.80282	5	0.791298	0.941176	5	1	0	1	82	0	0	0	21	18	2	2	0	0	0	1	3	0	1	0	0
77156	1	30	3	5.72816	1.58	0.919105	0.941176	4	1	0	1	69	0	0	0	78	42	2	1	0	0	0	2	3	0	1	0	0
75646	1	20	5	3.66972	5	0.959562	0.941176	3	1	0	1	75	0	0	0	31	22	4	0	0	0	0	1	3	0	1	0	0
16722	1	30	3	6.7	5	1.03524	0.941176	3	1	0	1	220	0	0	0	25	23	2	0	0	0	0	1	3	0	1	0	0
66256	2	49	1	6.52174	2.01	0.496238	0.941176	5	1	0	1	92	0	0	0	23	23	4	0	0	0	1	2	4	0	1	1	1
79446	1	47	2	1.25828	1.7	0.975187	0.941176	3	1	0	1	75	0	0	0	28	28	4	1	0	0	1	2	4	0	1	0	0
8177	2	55	1	6.72727	1.88397	0.412502	0.941176	1	1	0	1	244	0	0	0	44	32	3	0	0	0	1	2	4	0	1	1	1
5894	1	64	3	2677.17	2.67	0.92457	0.941176	5	1	1	1	17	1	0	0	23	21	2	1	1	1	1	2	1	0	1	0	0
9793	1	61	4	76.5741	2.2574	0.955608	0.941176	4	1	1	2	57	0	1	0	27	27	4	2	0	1	1	2	1	0	1	0	0
18254	1	55	4	8.78049	3.12	1.15791	0.941176	2	1	0	1	212	0	0	0	30	23	2	1	0	1	0	2	1	0	1	0	0
34080	1	44	3	7.31707	1.07	1.07829	0.941176	5	1	0	1	176	0	0	0	43	29	0	0	0	1	1	3	1	0	1	0	0
5009	1	57	3	2.35808	5	1.05816	0.941176	5	1	0	1	239	0	0	0	45	31	3	1	1	0	1	1	1	0	1	0	0
16678	1	64	3	9.47917	3.42	0.880106	0.941176	1	1	1	2	68	0	1	0	24	15	2	1	1	0	0	2	1	0	1	0	0
14713	1	49	1	32.2424	2.21	0.729549	0.941176	1	1	0	1	211	0	0	0	51	29	4	2	0	0	1	2	1	0	1	1	1
33600	2	37	3	6.47887	5	0.760576	0.941176	5	1	0	1	171	0	0	0	15	17	2	2	0	0	0	1	1	0	1	0	0
9032	1	43	3	6.58824	4.19	0.976859	0.941176	2	1	0	1	234	0	0	0	34	27	2	2	0	0	0	1	1	0	1	0	0
41005	1	65	4	124.627	4.09	1.09902	0.941176	1	1	0	1	163	0	0	0	21	21	2	2	0	0	0	1	1	0	1	0	0
19316	2	39	3	13.7681	3.87	0.669718	0.941176	4	1	0	1	221	0	0	0	19	19	3	1	0	0	0	1	1	0	1	0	0
24944	1	84	3	12.2727	2.97	0.942064	0.941176	5	1	1	5	143	0	0	0	18	21	2	1	0	0	0	2	1	0	1	0	0
25269	2	56	3	4.78723	5	0.593746	0.941176	4	1	0	1	187	0	0	0	32	30	2	1	0	0	0	1	1	0	1	0	0
89399	2	30	5	3.2	5	0.629729	0.941176	5	1	0	1	43	0	0	0	15	20	4	0	0	0	0	1	1	0	1	0	0
81956	2	35	2	3.91304	2.85	0.57995	0.941176	4	1	0	1	64	0	0	0	15	15	4	0	0	0	0	2	1	0	1	0	0
37917	1	39	4	4.71698	3.03	0.99197	0.941176	5	1	0	1	167	0	0	0	21	25	2	0	0	0	0	2	1	0	1	0	0
37707	2	33	3	7.85714	5	0.677845	0.941176	5	1	0	1	171	0	0	0	22	26	2	0	0	0	0	1	1	0	1	0	0
74874	1	36	3	3.26797	4.19	1.08671	0.941176	5	1	0	1	79	0	0	0	18	22	2	0	0	0	0	1	1	0	1	0	0
37545	1	45	1	2.64706	4.27	1.04596	0.941176	5	1	0	1	169	0	0	0	24	28	2	0	0	0	0	1	1	0	1	0	0
28447	1	35	3	2.99145	1.59	1.1323	0.941176	4	1	0	1	191	0	0	0	25	18	2	0	0	0	0	2	1	0	1	0	0
99994	2	48	1	6.88073	2.12191	0.451169	0.941176	1	1	0	1	32	0	0	0	25	18	2	0	0	0	0	2	1	0	1	1	1
101472	2	51	5	12.7778	5	0.476266	0.941176	5	1	0	1	34	0	0	0	16	24	1	0	0	0	0	1	1	0	1	1	1
21065	1	52	3	4.87179	5	0.82895	0.941176	5	1	0	1	184	0	0	0	81	50	0	0	0	0	1	1	1	0	1	0	0
27108	2	66	3	6.66667	4	0.449912	0.941176	4	1	0	1	185	0	0	0	12	18	0	0	0	0	0	1	1	0	1	1	1
21605	1	78	3	5.69444	0.82	0.917193	0.941176	2	1	1	1	140	1	0	0	13	19	0	0	0	0	0	3	1	0	1	0	0
13839	1	31	2	3.6	4.97	0.940908	0.940541	4	1	0	1	215	0	0	0	26	25	4	0	0	0	0	1	1	0	1	0	0
18916	2	35	4	9.62264	5	0.865405	0.94	3	1	0	1	214	0	0	0	24	26	2	0	0	0	1	1	2	0	1	0	0
40768	2	46	2	13.4483	1.11	0.507	0.94	1	1	0	1	166	0	0	0	36	31	3	0	0	1	0	3	3	0	1	1	1
19188	1	43	4	1.43345	1.12	1.01168	0.94	2	1	0	1	209	0	0	0	32	56	4	0	0	0	0	3	4	0	1	0	0
40887	2	56	1	9.80952	1.42	0.458199	0.94	1	1	0	1	176	0	0	0	20	25	2	0	0	0	0	2	4	0	1	1	1
19682	2	38	2	10.9091	2.27992	0.521748	0.94	1	1	0	1	218	0	0	0	11	18	1	0	0	0	0	2	4	0	1	0	0
7593	1	85	3	11.0638	0.89	0.933194	0.94	1	1	1	8	48	0	0	0	25	29	2	0	0	0	0	3	4	0	1	0	0
29983	2	54	5	5.07937	2.62	0.624965	0.94	5	1	0	1	187	0	0	0	30	25	2	1	0	1	0	2	1	0	1	0	0
7051	1	31	4	3.05882	2.83	1.02698	0.94	3	1	0	1	237	0	0	0	32	19	2	2	0	0	0	2	1	0	1	0	0
38953	1	54	3	6.62791	5	1.02879	0.94	5	1	0	1	164	0	0	0	20	21	4	1	0	0	0	1	1	0	1	0	0
71532	1	21	1	4.81481	1.34	0.801856	0.94	3	1	0	1	87	0	0	0	22	20	4	1	0	0	1	2	1	0	1	0	0
99861	2	30	5	8.57143	2.65	0.730903	0.94	5	1	0	1	18	0	0	0	17	20	2	1	0	0	0	2	1	0	1	0	0
78282	1	32	5	5.68182	5	1.16681	0.94	5	1	0	1	71	0	0	0	44	29	2	1	0	0	0	1	1	0	1	0	0
79379	2	43	1	14.6286	1.14	0.56125	0.94	2	1	0	1	68	0	0	0	16	19	4	0	0	0	0	3	1	0	1	0	0
517	1	52	1	11.0976	1.08	0.928967	0.94	2	1	0	1	236	0	0	0	49	33	3	0	0	0	0	3	1	0	1	0	0
30167	1	69	3	3.44828	1.98	0.828913	0.94	5	1	0	1	187	0	0	0	17	20	2	0	0	0	1	2	1	0	1	0	0
166	1	41	1	4.09483	0.31	0.83727	0.939474	2	1	0	1	230	0	0	0	11	9	2	2	0	1	0	3	1	0	1	0	0
22085	1	78	3	4.04959	1.01	0.811136	0.93913	1	1	1	10	27	0	0	0	16	26	2	1	0	0	1	3	2	0	1	0	0
78827	2	42	4	10.7801	1.47	0.519127	0.93913	4	1	0	1	76	0	0	0	18	21	3	1	0	0	0	2	3	0	1	0	0
79585	1	32	4	2.68657	1.09	1.12077	0.93913	4	1	0	1	75	0	0	0	17	24	4	0	0	0	0	3	3	0	1	0	0
87251	2	50	1	23.3333	1.07	0.58896	0.93913	2	1	0	1	41	0	0	0	17	19	3	2	0	0	1	3	4	0	1	0	0
29864	1	50	3	10.2564	3.98	0.92338	0.93913	5	1	0	1	196	0	0	0	31	27	2	1	1	0	1	1	1	0	1	0	0
26052	1	41	1	11.5603	2.06	0.923562	0.93913	4	1	0	1	193	0	0	0	43	36	4	2	0	0	0	2	1	0	1	0	0
14080	1	62	5	6.08911	5	0.725825	0.93913	5	1	0	1	211	0	0	0	24	22	2	2	0	0	0	1	1	0	1	1	1
10687	2	22	3	2.68966	3.54	0.735682	0.93913	3	1	0	1	214	0	0	0	15	15	2	2	0	0	0	1	1	0	1	0	0
77507	1	43	5	5.85366	3.18	0.854585	0.93913	5	1	0	1	77	0	0	0	37	28	2	0	0	0	1	2	1	0	1	0	0
7191	1	24	3	4.16268	2.22	1.06933	0.93913	2	1	0	1	241	0	0	0	115	73	2	0	0	0	0	2	1	0	1	0	0
32509	1	25	2	4.82353	3.5	0.817374	0.938462	2	1	0	1	167	0	0	0	43	25	2	0	0	0	0	2	2	0	1	0	0
3956	2	59	3	8.90909	4.43	0.626263	0.938462	5	1	0	1	237	0	0	0	19	14	2	2	1	0	0	1	3	0	1	0	0
31725	2	48	1	17.5556	0.93	0.566306	0.938462	3	1	0	1	176	0	0	0	52	40	3	0	1	0	0	3	1	0	1	0	0
29251	2	38	1	10	0.91	0.448086	0.938462	1	1	0	1	191	0	0	0	72	49	0	0	0	0	0	3	1	0	1	1	1
32671	2	29	3	6.66667	2.69	0.66548	0.937931	5	1	0	1	172	0	0	0	17	18	4	2	0	0	1	2	1	0	1	0	0
16527	2	43	1	30.3268	3.99	0.562247	0.9375	3	1	0	1	207	0	0	0	27	23	1	0	1	1	0	1	2	0	1	0	0
77323	2	28	5	4.97696	3.09	0.618153	0.9375	4	1	0	1	63	0	0	0	18	17	3	0	1	0	0	2	2	0	1	0	0
3196	2	32	3	9.88636	2.9503	0.506033	0.9375	1	1	0	1	245	0	0	0	9	18	4	2	0	0	0	2	2	0	1	1	1
14459	2	41	3	4.55696	2.6	0.726324	0.9375	5	1	0	1	209	0	0	0	17	21	2	0	0	0	0	2	2	0	1	0	0
31298	2	33	1	37.2	2.83	0.575917	0.9375	4	1	0	1	164	0	0	0	21	16	2	0	0	0	0	2	2	0	1	0	0
100389	2	55	4	35.4098	0.62	0.674386	0.9375	2	1	0	1	17	0	0	0	20	16	4	2	0	1	1	3	3	0	1	0	0
4505	2	21	3	3.71795	4.51	0.666605	0.9375	4	1	0	1	245	0	0	0	61	36	4	0	0	1	0	1	3	0	1	0	0
13340	2	44	4	3.04196	2.73	0.729735	0.9375	3	1	1	2	119	0	1	0	14	13	2	2	0	0	0	2	3	0	1	0	0
97948	2	32	3	32.1918	2.59	0.851238	0.9375	5	1	0	1	17	0	0	0	12	18	1	2	0	0	0	2	3	0	1	0	0
29109	1	63	3	2.86822	1.29	0.913575	0.9375	3	1	1	10	182	0	0	0	35	28	3	1	0	0	0	3	3	0	1	0	0
89362	2	41	3	4.53441	5	0.544489	0.9375	5	1	0	1	43	0	0	0	32	28	3	0	0	0	0	1	3	0	1	0	0
100440	2	28	1	3.88889	2.34416	0.535183	0.9375	3	1	0	1	31	0	0	0	13	13	2	0	0	0	0	2	4	0	1	0	0
87480	2	31	3	9.13043	3.79	0.549317	0.9375	5	1	0	1	54	0	0	0	22	24	3	2	0	0	1	1	4	0	1	0	0
25885	2	47	3	5.55556	3.19	0.506447	0.9375	2	1	0	1	185	0	0	0	23	26	2	2	0	0	0	2	4	0	1	1	1
12675	1	34	3	3.92857	3.88	1.0011	0.9375	3	1	0	1	223	0	0	0	51	48	4	1	0	0	0	1	4	0	1	0	0
22299	2	29	3	4.55621	1.53	0.650609	0.9375	4	1	0	1	203	0	0	0	17	21	4	0	0	0	0	2	4	0	1	0	0
74338	1	43	3	2.95082	5	1.07382	0.9375	5	1	0	1	70	0	0	0	28	30	2	0	0	0	0	1	4	0	1	0	0
17203	2	80	3	8.46154	2.71	0.480238	0.9375	3	1	0	1	225	0	0	0	21	22	2	1	0	1	0	2	4	0	1	1	1
12164	2	84	3	19.1111	2.01	0.500545	0.9375	4	1	1	10	87	0	0	0	29	37	0	0	0	0	0	2	4	0	1	1	1
93024	2	40	4	16.7021	3.3	0.683684	0.9375	5	1	0	1	56	0	0	0	11	13	2	0	1	1	0	2	1	0	1	0	0
83633	1	45	3	2.08333	5	0.918438	0.9375	5	1	0	1	63	0	0	0	41	26	2	2	0	1	1	1	1	0	1	0	0
74931	1	53	3	20.3448	2.45356	0.847951	0.9375	4	1	0	1	80	0	0	0	18	22	3	0	0	1	1	2	1	0	1	0	0
852	2	76	3	5.54054	1.6	0.468192	0.9375	3	1	0	1	232	0	0	0	24	22	2	0	0	1	1	2	1	0	1	1	1
14791	1	49	1	3.9759	0.94	0.876853	0.9375	1	1	0	1	226	0	0	0	33	25	2	0	0	1	0	3	1	0	1	0	0
23264	1	76	3	43.8686	1.64	0.94578	0.9375	2	1	1	3	88	0	0	1	16	15	2	2	1	0	0	2	1	0	1	0	0
10514	2	49	3	3.93939	3.0347	0.646204	0.9375	3	1	0	1	226	0	0	0	45	27	4	2	0	0	1	2	1	0	1	0	0
16434	1	66	4	134.964	0.69	0.936396	0.9375	1	1	1	10	91	0	0	0	16	15	2	2	0	0	1	3	1	0	1	0	0
813	1	62	1	3.20574	0.76	1.00101	0.9375	1	1	0	1	249	0	0	0	32	22	2	2	0	0	0	3	1	0	1	0	0
8219	1	68	3	9.44681	3.02	0.851782	0.9375	3	1	1	1	149	1	0	0	30	21	4	1	0	0	1	2	1	0	1	0	0
93073	2	33	2	1921.74	1.63	0.833223	0.9375	5	1	0	1	37	0	0	0	12	17	3	1	0	0	0	2	1	0	1	0	0
24084	2	43	3	4	5	0.637942	0.9375	3	1	0	1	197	0	0	0	15	20	2	1	0	0	0	1	1	0	1	0	0
6962	1	71	1	10.163	1.27	0.797285	0.9375	1	1	1	1	143	1	0	0	27	29	0	1	0	0	0	3	1	0	1	0	0
88524	1	24	5	91.2698	1.11	1.26917	0.9375	4	1	0	1	40	0	0	0	14	23	3	0	0	0	0	3	1	0	1	0	0
65256	2	36	5	6.93694	5	0.787577	0.9375	5	1	0	1	106	0	0	0	13	21	2	0	0	0	0	1	1	0	1	0	0
87994	2	37	4	3.19444	4.58	0.830029	0.9375	5	1	0	1	52	0	0	0	15	18	2	0	0	0	0	1	1	0	1	0	0
18408	2	55	3	10.3571	5	0.698907	0.9375	5	1	0	1	213	0	0	0	18	24	2	0	0	0	0	1	1	0	1	0	0
27406	1	74	2	3.3871	2.72	0.94554	0.9375	5	1	0	1	182	0	0	0	21	21	2	0	0	0	0	2	1	0	1	0	0
12750	1	51	3	2.78107	5	1.20815	0.9375	4	1	1	1	30	1	0	0	28	21	2	0	0	0	0	1	1	0	1	0	0
1846	1	62	3	4.77528	2.84342	0.982732	0.9375	4	1	0	1	229	0	0	0	49	35	2	0	0	0	0	2	1	0	1	0	0
2162	2	77	3	13.0189	2.38258	0.564022	0.9375	3	1	1	10	192	0	0	0	22	18	2	0	0	0	1	2	1	0	1	0	0
87909	1	49	4	3.79009	5	1.11883	0.9375	3	1	0	1	38	0	0	0	22	25	0	0	0	0	0	1	1	0	1	0	0
92158	1	57	4	7.06897	2.41446	1.04655	0.937143	2	1	0	1	38	0	0	0	39	26	4	1	0	0	1	2	1	0	1	0	0
37176	1	38	5	8.4058	5	0.859865	0.937143	5	1	0	1	167	0	0	0	41	25	3	0	0	0	0	1	1	0	1	0	0
80718	2	36	3	7.27273	1.25	0.655768	0.936	4	1	0	1	69	0	0	0	25	30	4	2	0	0	0	3	2	0	1	0	0
63691	1	21	1	13.8947	0.57	0.790699	0.936	2	1	0	1	90	0	0	0	47	36	3	2	0	0	0	3	2	0	1	0	0
10866	1	27	3	3.43434	5	1.11424	0.936	5	1	0	1	209	0	0	0	15	24	2	1	0	0	0	1	2	0	1	0	0
38275	2	26	2	3.44262	4.08	0.644106	0.936	4	1	0	1	160	0	0	0	17	20	2	0	0	0	0	1	3	0	1	0	0
74454	1	45	5	3.28125	5	0.992498	0.936	5	1	0	1	81	0	0	0	22	29	2	0	0	1	0	1	4	0	1	0	0
28317	2	62	1	1502.38	3.11	0.525315	0.936	1	1	0	1	186	0	0	0	35	28	2	0	1	0	0	2	4	0	1	0	0
9614	1	45	1	2.85714	2.4	0.937933	0.936	5	1	0	1	233	0	0	0	19	18	2	2	0	1	0	2	1	0	1	0	0
23888	1	49	5	5.88235	5	0.899649	0.936	4	1	0	1	193	0	0	0	27	19	2	1	0	1	0	1	1	0	1	0	0
71810	1	33	2	5.74627	1.47	0.864507	0.936	3	1	0	1	107	0	0	0	122	50	4	0	0	1	0	2	1	0	1	0	0
29504	1	54	3	4.0724	3.93	0.943318	0.936	4	1	0	1	186	0	0	0	16	18	2	1	0	0	0	1	1	0	1	0	0
82011	1	31	3	9.1	2.85	0.965388	0.936	4	1	0	1	64	0	0	0	27	24	2	1	0	0	0	2	1	0	1	0	0
92753	1	41	5	3.33333	1.34	0.805563	0.936	4	1	0	1	60	0	0	0	33	27	2	0	0	0	0	2	1	0	1	0	0
29943	1	60	4	11611.8	1.33243	0.865591	0.935294	2	1	1	5	28	0	0	0	43	50	2	1	1	0	0	2	4	0	1	0	0
81438	2	56	1	60.2564	2.63	0.542697	0.935294	4	1	0	1	68	0	0	0	14	13	4	1	1	0	0	2	4	0	1	0	0
31744	2	65	3	5.17483	3.41	0.459941	0.935294	2	1	0	1	157	0	0	0	22	24	2	0	1	1	1	2	1	0	1	1	1
82895	2	57	2	10.2222	4.16	0.483735	0.935294	2	1	0	1	71	0	0	0	23	20	2	0	1	1	1	1	1	0	1	1	1
65799	1	21	5	3.53293	4.44	1.03796	0.934783	4	1	0	1	107	0	0	0	100	71	4	0	0	0	0	1	3	0	1	0	0
32674	2	26	5	18.4091	1.57	0.73004	0.934783	5	1	0	1	165	0	0	0	12	17	3	0	0	0	0	2	3	0	1	0	0
5411	2	57	1	6.32353	1.44	0.523869	0.934783	2	1	0	1	239	0	0	0	11	16	3	0	0	1	0	2	4	0	1	0	0
14109	1	75	4	12.067	1.26	0.758112	0.934783	2	1	1	10	183	0	0	0	23	22	2	1	1	0	0	3	4	0	1	1	1
36720	2	47	5	5	0.88	0.53626	0.934783	1	1	0	1	163	0	0	0	26	23	2	0	0	0	0	3	1	0	1	0	0
79776	2	46	1	10.8235	1.52	0.431524	0.934211	1	1	0	1	80	0	0	0	24	22	4	0	1	1	0	2	1	0	1	1	1
67785	2	38	3	5.07692	1.21	0.759163	0.934211	2	1	0	1	101	0	0	0	11	16	2	2	0	0	0	3	1	0	1	0	0
77746	1	36	3	12.9825	1.13	1.15921	0.933333	4	1	0	1	78	0	0	0	24	23	4	2	0	0	0	3	2	0	1	0	0
8340	2	22	3	32.8571	1.44	0.667512	0.933333	4	1	0	1	237	0	0	0	14	17	2	2	0	0	0	2	2	0	1	0	0
102675	1	22	4	6.12903	1.16	1.28383	0.933333	4	1	0	1	23	0	0	0	52	34	2	0	0	0	0	3	2	0	1	0	0
36090	2	30	1	20.0758	0.7	0.595281	0.933333	1	1	0	1	169	0	0	0	61	37	1	0	0	0	0	3	2	0	1	0	0
5133	1	33	1	3.14465	0.1	0.820894	0.933333	2	1	0	1	246	0	0	0	48	37	4	2	0	1	0	3	3	0	1	0	0
25383	1	26	4	0.697674	3.34	1.00832	0.933333	5	1	0	1	198	0	0	0	23	23	2	0	0	1	0	2	3	0	1	0	0
101838	2	30	3	9.71698	1.22	0.531382	0.933333	4	1	0	1	24	0	0	0	8	17	2	0	1	0	0	3	3	0	1	0	0
3318	2	39	4	3.4104	0.32	0.751814	0.933333	3	1	0	1	236	0	0	0	16	21	4	2	0	0	0	3	3	0	1	0	0
31681	1	22	4	4.02703	3.66	0.96058	0.933333	3	1	0	1	177	0	0	0	26	21	4	2	0	0	0	1	3	0	1	0	0
80231	2	36	4	4.14343	0.86	0.640775	0.933333	4	1	0	1	81	0	0	0	16	23	3	2	0	0	0	3	3	0	1	0	0
15914	2	29	4	31.52	0.1	0.725634	0.933333	1	1	0	1	221	0	0	0	14	15	3	2	0	0	0	3	3	0	1	0	0
40588	1	32	4	18.3264	3.66	1.18574	0.933333	3	1	0	1	158	0	0	0	29	29	4	1	0	0	0	1	3	0	1	0	0
78395	2	22	3	51.5306	2.2	0.597994	0.933333	5	1	0	1	62	0	0	0	13	24	4	0	0	0	0	2	3	0	1	0	0
1182	2	30	3	17.3267	2.56	0.550828	0.933333	4	1	0	1	236	0	0	0	30	26	4	0	0	0	0	2	3	0	1	0	0
84586	1	23	1	5.23438	2.27	0.956121	0.933333	2	1	0	1	44	0	0	0	16	22	4	0	0	0	0	2	3	0	1	0	0
27200	2	25	2	5.48387	5	0.688339	0.933333	5	1	0	1	195	0	0	0	15	22	3	0	0	0	0	1	3	0	1	0	0
62571	2	32	3	13.8298	3.06	0.74977	0.933333	5	1	0	1	94	0	0	0	29	26	2	0	0	0	0	2	3	0	1	0	0
15809	2	25	4	3.67816	2.32592	0.604785	0.933333	2	1	0	1	211	0	0	0	25	18	2	0	0	0	0	2	3	0	1	0	0
28110	1	53	4	5.09317	3.12	0.855946	0.933333	2	1	0	1	198	0	0	0	22	18	2	0	0	0	1	2	3	0	1	0	0
75900	1	21	5	1.90909	1.43	1.29057	0.933333	3	1	0	1	64	0	0	0	29	28	0	0	0	0	0	2	3	0	1	0	0
141	2	35	2	3.52113	2.80129	0.686415	0.933333	3	1	0	1	241	0	0	0	16	29	4	2	0	0	0	2	4	0	1	0	0
31662	2	44	1	6.4557	0.98	0.637416	0.933333	3	1	1	2	109	0	1	0	14	19	3	0	0	0	0	3	4	0	1	0	0
28485	2	75	3	4.02174	2.26	0.530616	0.933333	5	1	0	1	184	0	0	0	22	25	1	0	1	0	1	2	4	0	1	0	0
88132	1	42	3	148.986	2.37	0.697727	0.933333	5	1	0	1	52	0	0	0	39	24	1	0	1	0	0	2	4	0	1	1	1
20697	2	56	4	29.3103	2.25193	0.681193	0.933333	4	1	0	1	211	0	0	0	19	22	2	0	0	0	0	2	4	0	1	0	0
35961	1	66	3	10.5333	4.39	0.793718	0.933333	3	1	0	1	162	0	0	0	21	24	2	0	0	0	0	1	4	0	1	0	0
21457	1	79	4	10.2941	2.78	0.850987	0.933333	5	1	0	1	203	0	0	0	30	30	0	0	0	0	0	2	4	0	1	0	0
30969	2	65	3	13.5965	5	0.541703	0.933333	3	1	0	1	189	0	0	0	29	28	3	1	1	1	1	1	1	0	1	0	0
37769	2	64	3	47.9191	2.39	0.569045	0.933333	5	1	0	1	175	0	0	0	18	22	2	0	1	1	0	2	1	0	1	0	0
81201	1	56	1	18.6207	1.25	0.894081	0.933333	1	1	0	1	81	0	0	0	38	25	2	0	1	1	0	3	1	0	1	0	0
15918	2	81	3	6.46465	2.35	0.488898	0.933333	1	1	1	10	194	0	0	0	17	23	0	0	1	1	0	2	1	0	1	1	1
63127	1	28	5	4.21456	3.3	0.813895	0.933333	4	1	0	1	105	0	0	0	75	42	4	2	0	1	0	2	1	0	1	0	0
99745	1	33	5	22.2222	5	0.924192	0.933333	5	1	0	1	29	0	0	0	41	26	3	2	0	1	1	1	1	0	1	0	0
66981	1	42	3	3.58025	0.84	0.821861	0.933333	4	1	0	1	100	0	0	0	37	24	3	2	0	1	0	3	1	0	1	0	0
29624	2	51	3	12.029	1.76	0.562406	0.933333	3	1	0	1	185	0	0	0	30	29	3	2	0	1	0	2	1	0	1	0	0
101731	1	46	1	5.04762	0.8	0.980261	0.933333	3	1	0	1	14	0	0	0	14	15	3	1	0	1	0	3	1	0	1	0	0
250	2	58	3	3.61111	5	0.584004	0.933333	3	1	0	1	246	0	0	0	22	27	2	1	0	1	0	1	1	0	1	0	0
9845	1	36	1	4.52941	3.8	1.01943	0.933333	4	1	0	1	243	0	0	0	26	23	4	0	0	1	0	1	1	0	1	0	0
10827	1	32	1	7.28395	0.47	1.08656	0.933333	1	1	0	1	217	0	0	0	24	19	4	0	0	1	0	3	1	0	1	0	0
37867	1	46	3	6.44	5	0.924395	0.933333	5	1	0	1	170	0	0	0	33	30	2	0	0	1	0	1	1	0	1	0	0
69923	1	57	3	51.3889	5	0.96007	0.933333	5	1	0	1	106	0	0	0	29	24	2	0	0	1	0	1	1	0	1	0	0
91919	1	43	2	5.35294	2.67	0.856014	0.933333	5	1	0	1	48	0	0	0	24	22	2	0	0	1	0	2	1	0	1	0	0
70473	2	50	3	2.44444	3.78	0.547337	0.933333	4	1	0	1	104	0	0	0	39	28	2	0	0	1	0	1	1	0	1	0	0
90904	1	39	3	5	0.75	1.03498	0.933333	4	1	0	1	50	0	0	0	26	30	2	0	0	1	0	3	1	0	1	0	0
5248	1	67	3	13.96	1.05	0.879711	0.933333	1	1	1	1	198	1	0	0	83	55	2	1	1	0	1	3	1	0	1	0	0
86053	2	57	1	7.74194	3.75	0.541479	0.933333	1	1	0	1	46	0	0	0	58	41	2	1	1	0	0	1	1	0	1	0	0
7042	1	65	1	26.1029	2.01549	0.779066	0.933333	1	1	0	1	239	0	0	0	25	18	2	1	1	0	0	2	1	0	1	1	1
7843	1	62	1	6.96203	1.17	0.889286	0.933333	1	1	0	1	249	0	0	0	38	39	2	1	1	0	1	3	1	0	1	0	0
15076	1	78	3	3.52713	3.42	0.807599	0.933333	3	1	1	6	75	0	0	0	26	26	2	0	1	0	0	2	1	0	1	0	0
2915	1	65	1	8.23129	0.32	0.829467	0.933333	1	1	1	6	232	0	0	0	17	16	2	0	1	0	0	3	1	0	1	0	0
70183	2	37	1	12.619	1.03	0.414246	0.933333	2	1	0	1	98	0	0	0	106	76	1	0	1	0	0	3	1	0	1	1	1
40321	1	39	3	2.13333	5	1.00281	0.933333	5	1	0	1	162	0	0	0	27	42	2	2	0	0	0	1	1	0	1	0	0
12484	1	62	2	5.69536	2.58446	0.779348	0.933333	4	1	1	2	143	0	1	0	24	20	2	2	0	0	1	2	1	0	1	1	1
12134	1	49	3	3.91026	5	1.08325	0.933333	5	1	0	1	211	0	0	0	19	23	3	1	0	0	0	1	1	0	1	0	0
93072	2	55	3	6.25	4.39	0.619341	0.933333	5	1	0	1	41	0	0	0	23	24	2	1	0	0	0	1	1	0	1	0	0
95181	1	39	3	62.8333	5	1.14603	0.933333	5	1	0	1	18	0	0	0	15	26	2	1	0	0	0	1	1	0	1	0	0
13025	1	44	4	2.21344	5	0.963859	0.933333	4	1	0	1	226	0	0	0	33	40	2	1	0	0	0	1	1	0	1	0	0
16926	1	51	2	3.2	2.53	0.961066	0.933333	4	1	0	1	209	0	0	0	28	26	2	1	0	0	0	2	1	0	1	0	0
22405	1	80	3	7.6	1.24	0.859996	0.933333	3	1	1	5	130	0	0	0	30	24	2	1	0	0	0	3	1	0	1	0	0
85053	1	58	5	5.55556	1.03	0.718633	0.933333	2	1	0	1	58	0	0	0	26	26	2	1	0	0	0	3	1	0	1	1	1
14255	1	80	1	36.4557	1.64	0.733893	0.933333	1	1	1	5	19	0	0	0	15	17	2	1	0	0	1	2	1	0	1	1	1
35362	1	69	1	58.07	0.65	0.655489	0.933333	1	1	0	1	179	0	0	0	26	24	2	1	0	0	0	3	1	0	1	1	1
39862	1	46	3	5.78947	5	1.08185	0.933333	4	1	0	1	171	0	0	0	23	30	4	0	0	0	0	1	1	0	1	0	0
39938	2	40	1	4.375	0.71	0.691474	0.933333	2	1	0	1	175	0	0	0	20	18	4	0	0	0	0	3	1	0	1	0	0
98102	2	35	5	22.3353	3.86	0.537687	0.933333	5	1	0	1	13	0	0	0	18	20	3	0	0	0	0	1	1	0	1	0	0
27452	1	50	3	3.85185	5	1.0788	0.933333	5	1	0	1	196	0	0	0	20	19	3	0	0	0	0	1	1	0	1	0	0
37998	2	28	1	69.1525	2.09291	0.522893	0.933333	4	1	0	1	176	0	0	0	13	15	3	0	0	0	0	2	1	0	1	0	0
81118	2	40	5	8.5	2.52	0.60655	0.933333	5	1	0	1	76	0	0	0	11	15	2	0	0	0	0	2	1	0	1	0	0
99359	2	37	5	2.5	4.58	0.480547	0.933333	5	1	0	1	35	0	0	0	23	14	2	0	0	0	0	1	1	0	1	1	1
83182	2	45	4	20.6857	4.1	0.669956	0.933333	5	1	0	1	64	0	0	0	10	14	2	0	0	0	0	1	1	0	1	0	0
80611	2	42	1	9.03226	5	0.621884	0.933333	5	1	0	1	64	0	0	0	9	21	2	0	0	0	0	1	1	0	1	0	0
73843	1	42	5	5.67568	1.25	0.9177	0.933333	4	1	0	1	77	0	0	0	43	35	2	0	0	0	0	3	1	0	1	0	0
22763	2	43	4	7.10084	5	0.679347	0.933333	4	1	0	1	191	0	0	0	25	28	2	0	0	0	0	1	1	0	1	0	0
10719	1	58	3	2.95238	3.23	0.995852	0.933333	4	1	0	1	221	0	0	0	23	22	2	0	0	0	0	2	1	0	1	0	0
13178	1	69	1	5.69444	3.35	0.820135	0.933333	4	1	0	1	226	0	0	0	21	21	2	0	0	0	0	2	1	0	1	0	0
3120	2	48	3	3.33333	0	0.558473	0.933333	3	1	0	1	232	0	0	0	20	28	2	0	0	0	0	3	1	0	1	0	0
97572	1	50	3	2.5	1.95	1.03975	0.933333	3	1	0	1	22	0	0	0	42	18	2	0	0	0	0	2	1	0	1	0	0
4048	2	39	1	21.5789	2.12084	0.560326	0.933333	1	1	0	1	247	0	0	0	15	19	2	0	0	0	0	2	1	0	1	0	0
35456	2	30	1	10	1.55	0.716158	0.933333	2	1	0	1	159	0	0	0	23	21	1	0	0	0	0	2	1	0	1	0	0
13318	2	20	3	10.2083	0.68	0.730574	0.933333	3	1	0	1	222	0	0	0	12	16	0	0	0	0	0	3	1	0	1	0	0
69223	1	24	3	3.82812	4.13	1.05529	0.931818	5	1	0	1	86	0	0	0	20	26	4	0	0	0	0	1	3	0	1	0	0
74285	2	30	5	4	3.17	0.804821	0.931818	3	1	0	1	65	0	0	0	19	23	4	0	0	0	0	2	3	0	1	0	0
1902	1	28	5	4676.06	0.65	1.03699	0.931818	3	1	0	1	245	0	0	0	31	18	4	0	0	0	0	3	3	0	1	0	0
67221	1	22	4	2.76316	1.81	1.08519	0.931818	4	1	0	1	92	0	0	0	36	23	0	0	0	0	0	2	3	0	1	0	0
1517	2	85	1	29.2593	1.79	0.515491	0.931818	1	1	1	1	229	1	0	0	19	22	0	0	0	0	1	2	3	0	1	0	0
95262	2	24	5	48.042	0.98	0.65468	0.931818	3	1	0	1	15	0	0	0	10	11	4	0	0	0	0	3	4	0	1	0	0
102072	2	50	1	7.83333	0.94	0.55388	0.931818	1	1	0	1	32	0	0	0	30	25	1	0	1	1	0	3	1	0	1	0	0
23968	1	39	3	14.6246	2.65	1.18332	0.931818	4	1	0	1	184	0	0	0	50	30	2	2	0	0	0	2	1	0	1	0	0
12007	2	70	3	5.56962	3.94	0.661598	0.931818	5	1	1	1	205	1	0	0	16	15	3	1	0	0	1	1	1	0	1	0	0
34925	1	35	3	4.63158	5	0.986437	0.931818	5	1	0	1	171	0	0	0	19	30	3	0	0	0	0	1	1	0	1	0	0
4552	2	23	1	9.94595	4.07	0.55452	0.931818	3	1	0	1	247	0	0	0	52	25	3	0	0	0	0	1	1	0	1	0	0
76950	2	36	3	5.39062	4.35	0.675206	0.931818	5	1	0	1	68	0	0	0	20	23	2	0	0	0	0	1	1	0	1	0	0
6268	1	35	3	3.7788	5	1.13171	0.931818	5	1	0	1	234	0	0	0	28	23	2	0	0	0	0	1	1	0	1	0	0
11269	2	25	1	3.75	0.17	0.65723	0.931818	2	1	0	1	217	0	0	0	17	16	2	0	0	0	0	3	1	0	1	0	0
92512	1	36	2	5.51471	0.28	0.780404	0.931818	1	1	0	1	38	0	0	0	36	29	0	0	0	0	0	3	1	0	1	1	1
69125	2	49	3	4.78469	1.93	0.744011	0.931579	3	1	0	1	94	0	0	0	12	17	3	2	0	0	0	2	4	0	1	0	0
98981	1	31	4	22.5882	0.61	1.09848	0.931034	3	1	0	1	15	0	0	0	10	18	2	1	0	0	0	3	2	0	1	0	0
84767	1	20	4	2.69122	1.65	0.827	0.931034	4	1	0	1	51	0	0	0	34	38	4	0	0	0	0	2	1	0	1	0	0
96310	1	54	5	4.32836	2.12	0.735224	0.931034	5	1	0	1	19	0	0	0	33	31	2	0	0	0	1	2	1	0	1	1	1
24653	1	54	2	6.12121	1.36	0.721465	0.931034	3	1	0	1	200	0	0	0	24	20	1	0	0	0	0	2	1	0	1	1	1
82057	2	36	4	4.19048	1.72	0.774731	0.93	4	1	0	1	77	0	0	0	18	23	2	0	0	0	0	2	4	0	1	0	0
17833	2	68	1	5.07463	0.49	0.457978	0.93	1	1	1	2	155	0	1	0	27	43	2	0	1	0	1	3	4	0	1	1	1
30449	2	76	4	46.4	1.4	0.577445	0.93	4	1	1	2	159	0	1	0	15	23	1	0	0	0	1	2	4	0	1	0	0
65617	1	41	4	2.84314	5	0.960527	0.93	5	1	0	1	87	0	0	0	17	21	2	0	0	0	0	1	1	0	1	0	0
69957	1	32	2	3.6	2.91	1.08853	0.93	5	1	0	1	103	0	0	0	37	30	2	0	0	0	0	2	1	0	1	0	0
23408	1	36	1	4.0566	1.9	0.861978	0.92973	1	1	0	1	194	0	0	0	25	25	4	2	0	0	0	2	1	0	1	0	0
13955	2	68	3	41.1765	2.51	0.585571	0.92931	2	1	1	7	99	0	0	0	8	16	2	1	1	0	1	2	1	0	1	0	0
99481	2	32	3	6.40816	1.01	0.655795	0.929032	3	1	0	1	32	0	0	0	11	16	4	2	0	0	0	3	2	0	1	0	0
38506	1	26	3	3.76543	2.4	1.05067	0.929032	3	1	0	1	163	0	0	0	17	22	4	2	0	0	0	2	2	0	1	0	0
80339	2	37	1	14.6429	0.92	0.642786	0.929032	3	1	0	1	83	0	0	0	34	36	0	0	0	0	0	3	2	0	1	0	0
82282	1	34	3	2	0.9	1.08871	0.928571	2	1	0	1	70	0	0	0	41	31	4	0	0	0	0	3	2	0	1	0	0
87961	2	44	2	7.84314	1.48	0.504084	0.928571	1	1	0	1	38	0	0	0	28	27	1	0	0	0	0	2	2	0	1	1	1
6662	2	41	1	123.711	1.22	0.488389	0.928571	1	1	0	1	242	0	0	0	24	22	2	1	1	0	1	3	3	0	1	1	1
76846	2	26	2	13.2	0.64	0.639233	0.928571	2	1	0	1	63	0	0	0	13	16	4	2	0	0	0	3	3	0	1	0	0
31210	1	33	3	7	1.04	0.84517	0.928571	3	1	0	1	164	0	0	0	21	19	2	2	0	0	0	3	3	0	1	0	0
89081	1	43	4	3.7069	0	0.943456	0.928571	3	1	0	1	52	0	0	0	15	27	4	0	0	0	0	3	3	0	1	0	0
77546	1	20	4	2.20339	0.77	1.13455	0.928571	4	1	0	1	73	0	0	0	24	22	2	0	0	0	0	3	3	0	1	0	0
79219	1	23	3	6.15385	5	0.838452	0.928571	5	1	0	1	62	0	0	0	23	24	0	0	0	0	1	1	3	0	1	0	0
95352	2	50	3	7.12644	1.41	0.67774	0.928571	2	1	0	1	32	0	0	0	30	26	2	1	0	1	0	2	4	0	1	0	0
39936	2	42	3	16.2963	5	0.73873	0.928571	4	1	0	1	165	0	0	0	17	16	3	0	0	0	0	1	4	0	1	0	0
9154	2	60	2	17.2727	0.83	0.588912	0.928571	3	1	0	1	246	0	0	0	19	20	0	2	0	0	1	3	4	0	1	0	0
86445	1	51	5	4.75248	4.46	0.968552	0.928571	5	1	0	1	53	0	0	0	25	19	2	1	0	1	1	1	1	0	1	0	0
74652	2	40	1	6.8323	0.95	0.621216	0.928571	3	1	0	1	82	0	0	0	14	15	4	0	0	1	1	3	1	0	1	0	0
17704	2	67	3	4.47059	4.69	0.621473	0.928571	1	1	0	1	213	0	0	0	17	18	3	0	0	1	1	1	1	0	1	0	0
100325	2	35	5	7.27273	4.08	0.668158	0.928571	2	1	0	1	34	0	0	0	11	14	2	0	0	1	0	1	1	0	1	0	0
19798	2	58	3	39.3333	3.42	0.668424	0.928571	3	1	0	1	205	0	0	0	35	27	2	1	1	0	0	2	1	0	1	0	0
9742	1	49	2	2.83582	2.84	0.878518	0.928571	1	1	0	1	243	0	0	0	15	16	4	0	1	0	0	2	1	0	1	0	0
273	2	64	2	5	0.62	0.456545	0.928571	4	1	0	1	247	0	0	0	17	22	3	2	0	0	0	3	1	0	1	1	1
36851	1	35	3	7.71429	3	1.21302	0.928571	3	1	0	1	178	0	0	0	31	38	2	2	0	0	0	2	1	0	1	0	0
12297	1	56	3	14.1237	1.81	0.931095	0.928571	1	1	1	1	204	1	0	0	44	34	4	1	0	0	1	2	1	0	1	0	0
23979	2	57	3	7.85714	3.84	0.592488	0.928571	3	1	0	1	193	0	0	0	25	21	2	1	0	0	0	1	1	0	1	0	0
94445	1	53	3	5.45455	2.47	0.858976	0.928571	3	1	0	1	27	0	0	0	19	18	2	1	0	0	0	2	1	0	1	0	0
27761	2	45	1	5.62874	3.32	0.57265	0.928571	3	1	0	1	191	0	0	0	14	17	1	1	0	0	1	2	1	0	1	0	0
39746	1	32	4	4.84127	3.11	0.789105	0.928571	4	1	0	1	179	0	0	0	16	15	4	0	0	0	0	2	1	0	1	0	0
27160	1	31	1	6.15132	0.93	0.80299	0.928571	3	1	0	1	201	0	0	0	33	35	4	0	0	0	0	3	1	0	1	0	0
64498	2	47	5	6.97674	5	0.600183	0.928571	5	1	0	1	93	0	0	0	24	26	2	0	0	0	0	1	1	0	1	0	0
33736	2	54	3	11.8182	1.05	0.666948	0.928571	4	1	0	1	176	0	0	0	21	27	2	0	0	0	0	3	1	0	1	0	0
11610	2	71	1	8.23529	5	0.623417	0.928571	4	1	0	1	208	0	0	0	13	14	2	0	0	0	0	1	1	0	1	0	0
87107	1	24	5	2.8125	0.2	0.842074	0.928571	4	1	0	1	54	0	0	0	18	21	0	0	0	0	0	3	1	0	1	0	0
65517	2	25	1	5.27027	2.7	0.509485	0.928	4	1	0	1	107	0	0	0	21	21	2	0	0	0	0	2	1	0	1	1	1
88164	2	45	2	43.7908	3.52	0.533565	0.9275	4	1	0	1	60	0	0	0	27	21	2	2	1	1	1	1	1	0	1	0	0
88030	1	27	1	3.80645	1.86	0.845701	0.927273	1	1	0	1	38	0	0	0	35	26	4	2	0	1	0	2	2	0	1	0	0
7923	1	31	2	1.96491	2.83	1.04481	0.927273	4	1	0	1	231	0	0	0	18	19	4	0	0	0	0	2	2	0	1	0	0
81661	2	51	3	31.4286	2.15	0.596833	0.927273	4	1	0	1	68	0	0	0	13	16	4	2	0	0	0	2	3	0	1	0	0
79390	2	20	3	13.9535	4.3	0.860635	0.927273	4	1	0	1	71	0	0	0	17	22	4	1	0	0	0	1	3	0	1	0	0
23175	1	25	3	6.66667	3.71	1.00862	0.927273	4	1	0	1	182	0	0	0	35	29	2	0	0	0	0	1	3	0	1	0	0
89364	2	23	4	3.95062	5	0.72973	0.927273	3	1	0	1	57	0	0	0	15	23	2	0	0	0	0	1	3	0	1	0	0
19178	1	69	3	10.1667	2.82	0.780995	0.927273	3	1	1	1	45	1	0	0	19	23	2	1	0	0	1	2	4	0	1	1	1
25537	1	66	4	3.13725	2.9	0.817832	0.927273	2	1	0	1	188	0	0	0	27	27	2	1	0	0	1	2	4	0	1	0	0
3921	1	48	3	2.06349	5	0.922797	0.927273	5	1	0	1	245	0	0	0	28	22	2	0	0	0	0	1	4	0	1	0	0
237	2	81	3	19.2308	2.13137	0.525804	0.927273	5	1	1	2	118	0	1	0	13	19	2	1	0	0	0	2	4	0	1	0	0
95002	1	26	1	4	1.46	0.853713	0.927273	2	1	0	1	33	0	0	0	28	21	4	2	0	0	0	2	1	0	1	0	0
11437	2	52	3	12.6126	1.81	0.631376	0.927273	3	1	1	1	213	1	0	0	10	14	2	2	0	0	0	2	1	0	1	0	0
12207	2	38	3	20.3359	2.27	0.627563	0.927273	4	1	0	1	224	0	0	0	16	20	2	1	0	0	0	2	1	0	1	0	0
28586	1	69	1	20.8494	1.65	0.787985	0.927273	1	1	1	2	105	0	1	0	21	21	2	1	0	0	0	2	1	0	1	1	1
98354	2	57	4	4.0107	5	0.58668	0.927273	4	1	0	1	20	0	0	0	13	19	4	0	0	0	1	1	1	0	1	0	0
24	2	53	3	6.44068	2.67	0.684535	0.927027	3	1	1	2	161	0	1	0	20	18	4	2	0	0	0	2	1	0	1	0	0
33128	2	28	1	2.3176	1.03	0.473981	0.926471	3	1	0	1	176	0	0	0	24	22	2	0	0	0	0	3	4	0	1	1	1
88082	2	44	3	11.3793	3.73	0.631456	0.926471	4	1	0	1	43	0	0	0	34	26	3	1	0	0	0	1	1	0	1	0	0
1695	1	78	3	10.8046	2.41167	0.875447	0.926471	3	1	1	6	147	0	0	0	12	23	2	1	0	0	0	2	1	0	1	0	0
19630	2	36	2	5.15152	0.47	0.762089	0.926316	1	1	0	1	224	0	0	0	16	19	2	2	0	1	0	3	3	0	1	0	0
73668	2	30	3	5.38462	1.43	0.543985	0.926316	4	1	0	1	69	0	0	0	33	23	3	0	0	0	0	2	3	0	1	0	0
3408	1	67	3	4.13793	2.22	0.903089	0.926316	5	1	1	1	215	1	0	0	32	25	2	0	0	0	0	2	3	0	1	0	0
68676	2	51	4	76.4	0.81	0.516949	0.926316	3	1	0	1	88	0	0	0	13	16	0	0	1	0	0	3	4	0	1	0	0
92548	1	58	1	8.06723	2.26773	0.708433	0.926316	1	1	0	1	54	0	0	0	40	32	2	2	0	1	0	2	1	0	1	1	1
3133	2	47	4	4.13953	0.77	0.529	0.926316	1	1	1	1	229	1	0	0	19	18	1	0	1	0	1	3	1	0	1	0	0
2432	2	60	1	7.2	1.41	0.441843	0.926316	3	1	0	1	247	0	0	0	21	25	4	1	0	0	0	2	1	0	1	1	1
62342	2	38	3	3.60294	1.85	0.654772	0.926316	4	1	0	1	98	0	0	0	24	22	3	0	0	0	1	2	1	0	1	0	0
83881	2	32	3	7	2.06	0.735079	0.926316	5	1	0	1	51	0	0	0	19	20	2	0	0	0	0	2	1	0	1	0	0
86579	1	47	3	4.72973	5	1.01861	0.926316	5	1	0	1	60	0	0	0	28	22	2	0	0	0	1	1	1	0	1	0	0
39853	2	63	3	15.1977	5	0.579874	0.926316	4	1	0	1	157	0	0	0	20	26	2	0	0	0	0	1	1	0	1	0	0
21994	2	85	3	19.2857	4.8	0.635511	0.926316	3	1	1	5	32	0	0	0	17	21	2	0	0	0	1	1	1	0	1	0	0
12246	2	85	3	73.0488	5	0.622794	0.926316	4	1	1	10	20	0	0	0	20	32	0	0	0	0	0	1	1	0	1	0	0
18851	2	21	1	8.78788	2.21109	0.660613	0.926316	3	1	0	1	220	0	0	0	19	21	0	0	0	0	0	2	1	0	1	0	0
33895	2	64	4	6.47668	3.9	0.601453	0.926087	4	1	0	1	158	0	0	0	29	30	2	0	0	0	1	1	1	0	1	0	0
79086	2	39	3	14	2.15	0.680675	0.925926	3	1	0	1	70	0	0	0	15	15	2	2	0	0	0	2	1	0	1	0	0
20307	1	34	1	3.12796	3.49	0.889167	0.925806	3	1	0	1	208	0	0	0	52	50	2	0	0	1	0	2	2	0	1	0	0
82194	2	23	2	7.54098	0.35	0.625505	0.925806	4	1	0	1	67	0	0	0	15	17	2	0	0	0	0	3	3	0	1	0	0
28009	1	48	1	6.54545	2.27	0.794358	0.925806	3	1	0	1	194	0	0	0	41	27	3	2	0	0	0	2	1	0	1	0	0
14229	1	85	3	9.11765	1.51	0.790959	0.925806	4	1	1	10	41	0	0	0	21	28	2	0	0	0	0	2	1	0	1	0	0
9370	2	71	5	67.6471	2.54	0.628081	0.925714	2	1	1	7	220	0	0	0	37	35	1	1	1	0	0	2	1	0	1	0	0
14522	1	55	1	7.48344	2.73	0.966755	0.925	5	1	0	1	212	0	0	0	31	29	4	1	0	0	0	2	2	0	1	0	0
64746	1	29	4	3.31606	4.34	0.955076	0.925	5	1	0	1	98	0	0	0	29	23	4	2	0	0	0	1	3	0	1	0	0
79972	2	34	5	17.4359	0.88	0.603051	0.925	4	1	0	1	76	0	0	0	26	20	4	2	0	0	0	3	3	0	1	0	0
73952	1	42	1	9.2437	0.17	0.938163	0.925	4	1	0	1	82	0	0	0	64	40	2	1	0	0	1	3	3	0	1	0	0
68384	2	23	3	5.94937	0.63	0.574397	0.925	4	1	0	1	95	0	0	0	18	22	4	0	0	0	0	3	3	0	1	0	0
20712	1	36	3	10.9375	1.28	0.799559	0.925	5	1	0	1	228	0	0	0	24	22	2	0	0	0	0	3	3	0	1	0	0
25212	1	50	3	3.12217	1.22	1.11194	0.925	4	1	0	1	200	0	0	0	24	22	2	0	0	0	0	3	3	0	1	0	0
94200	2	26	2	6.78082	3.59	0.625923	0.925	4	1	0	1	32	0	0	0	33	24	2	0	0	0	0	1	3	0	1	0	0
1974	2	22	2	7.98969	3.16041	0.651232	0.925	5	1	0	1	235	0	0	0	14	18	0	0	0	0	0	2	3	0	1	0	0
32201	2	53	3	4.68085	4.05	0.575273	0.925	4	1	1	4	70	0	0	0	105	101	4	1	1	0	0	1	4	0	1	0	0
75103	2	55	5	5.30864	0.42	0.664498	0.925	3	1	0	1	79	0	0	0	23	28	3	2	0	0	1	3	4	0	1	0	0
30264	1	78	3	37.191	2.03537	0.57235	0.925	1	1	0	1	199	0	0	0	10	16	2	2	0	0	0	2	4	0	1	1	1
7646	2	56	3	2.90541	4.79	0.581674	0.925	5	1	0	1	241	0	0	0	15	15	2	1	0	1	0	1	4	0	1	0	0
32179	2	53	1	5.85366	1.57	0.592288	0.925	1	1	0	1	177	0	0	0	16	22	2	2	0	0	1	2	4	0	1	0	0
35972	1	61	3	40.6375	1.95	0.918361	0.925	4	1	0	1	163	0	0	0	40	28	3	1	1	1	1	2	1	0	1	0	0
99345	1	52	1	7.18487	1.04	0.909294	0.925	1	1	0	1	30	0	0	0	42	34	4	0	1	1	0	3	1	0	1	0	0
13171	2	81	3	4.78261	2.58	0.570634	0.925	4	1	1	10	162	0	0	0	19	19	0	0	1	1	0	2	1	0	1	0	0
85995	1	42	5	2.15789	1.4	0.960668	0.925	5	1	0	1	43	0	0	0	46	31	4	2	0	1	0	2	1	0	1	0	0
35506	1	38	1	7.70992	5	0.764515	0.925	3	1	0	1	173	0	0	0	39	25	4	2	0	1	0	1	1	0	1	1	1
40762	1	58	3	7.62887	2.22	0.917208	0.925	4	1	0	1	175	0	0	0	20	21	2	2	0	1	0	2	1	0	1	0	0
86436	2	30	3	3.33333	1.69	0.699973	0.925	5	1	0	1	51	0	0	0	19	22	4	0	0	1	0	2	1	0	1	0	0
33754	1	48	1	16.4286	5	1.00119	0.925	4	1	0	1	175	0	0	0	47	27	4	0	0	1	0	1	1	0	1	0	0
81214	1	50	5	9.63636	1.62	0.924591	0.925	3	1	0	1	71	0	0	0	21	22	2	1	1	0	0	2	1	0	1	0	0
19714	1	75	3	18.5714	1.76	0.770217	0.925	2	1	1	1	72	1	0	0	24	27	2	1	1	0	1	2	1	0	1	1	1
13724	1	64	1	6.125	1.74	0.965139	0.925	2	1	0	1	220	0	0	0	24	19	2	1	1	0	0	2	1	0	1	0	0
3266	1	78	3	7.64977	1.16	0.753331	0.925	1	1	0	1	230	0	0	0	13	33	1	1	1	0	0	3	1	0	1	1	1
28938	1	45	1	5	4.21	0.918534	0.925	5	1	0	1	181	0	0	0	30	28	3	0	1	0	1	1	1	0	1	0	0
69704	1	30	3	13.9095	1.07	0.940252	0.925	3	1	0	1	106	0	0	0	14	20	4	2	0	0	0	3	1	0	1	0	0
83385	2	50	3	42.6966	0.35	0.892413	0.925	4	1	0	1	69	0	0	0	25	38	3	2	0	0	0	3	1	0	1	0	0
24177	1	27	1	3.03371	1.44	0.668764	0.925	3	1	0	1	200	0	0	0	37	43	4	1	0	0	0	2	1	0	1	1	1
5577	1	57	3	6.72897	5	0.945259	0.925	5	1	0	1	237	0	0	0	50	31	2	1	0	0	1	1	1	0	1	0	0
19345	1	61	3	10.3896	1.37	0.97399	0.925	3	1	0	1	219	0	0	0	32	24	2	1	0	0	1	2	1	0	1	0	0
23605	1	85	3	4.54545	1.24	0.843525	0.925	1	1	1	8	118	0	0	0	19	29	2	1	0	0	1	3	1	0	1	0	0
79338	1	44	5	2.87554	5	0.987598	0.925	5	1	0	1	73	0	0	0	24	26	3	0	0	0	1	1	1	0	1	0	0
17246	1	38	3	3.69099	4.66	0.980984	0.925	3	1	0	1	207	0	0	0	33	29	3	0	0	0	0	1	1	0	1	0	0
26698	2	60	1	15.4545	0.83	0.475131	0.925	1	1	0	1	187	0	0	0	13	23	3	0	0	0	0	3	1	0	1	1	1
28840	2	20	4	6.94915	2.04	0.874265	0.925	4	1	0	1	196	0	0	0	11	19	2	0	0	0	1	2	1	0	1	0	0
9197	2	26	3	14.2857	4.81	0.755285	0.925	4	1	0	1	233	0	0	0	23	18	2	0	0	0	0	1	1	0	1	0	0
12467	1	84	3	8	1.72	0.90645	0.925	3	1	1	5	52	0	0	0	11	19	2	0	0	0	0	2	1	0	1	0	0
32081	2	35	1	3.80952	0.86	0.611491	0.925	1	1	0	1	169	0	0	0	24	21	2	0	0	0	0	3	1	0	1	0	0
9625	2	70	1	5.55556	0.89	0.430233	0.925	1	1	0	1	248	0	0	0	10	16	2	0	0	0	0	3	1	0	1	1	1
81714	2	58	5	5.16667	5	0.497458	0.925	4	1	0	1	66	0	0	0	24	25	1	0	0	0	0	1	1	0	1	1	1
12926	1	46	4	12.5378	1.65	0.974455	0.925	4	1	0	1	214	0	0	0	22	19	1	0	0	0	0	2	1	0	1	0	0
95509	2	51	3	9.7619	2.79	0.668304	0.925	4	1	0	1	15	0	0	0	15	18	1	0	0	0	1	2	1	0	1	0	0
30294	1	78	3	1.77215	1.65	0.823373	0.925	3	1	1	1	189	1	0	0	17	21	0	0	0	0	0	2	1	0	1	0	0
27171	2	65	3	2.92683	3.12	0.572022	0.925	3	1	0	1	203	0	0	0	19	20	0	0	0	0	1	2	1	0	1	0	0
99427	2	45	3	5.88477	2.64	0.555054	0.924324	4	1	0	1	24	0	0	0	16	12	2	0	1	0	0	2	1	0	1	0	0
76608	2	38	1	8.81481	2.20926	0.552147	0.924242	4	1	0	1	65	0	0	0	12	17	4	2	0	0	0	2	2	0	1	0	0
39424	2	66	3	8.68687	3.03	0.526654	0.924	5	1	0	1	174	0	0	0	17	21	2	0	0	1	1	2	1	0	1	0	0
85885	2	53	3	7.5	2.53	0.615426	0.923077	5	1	0	1	52	0	0	0	20	21	4	0	0	1	0	2	3	0	1	0	0
9946	1	22	4	4.11079	1.3	1.28858	0.923077	2	1	0	1	232	0	0	0	12	18	4	2	0	0	0	3	3	0	1	0	0
17895	1	22	4	5	2.28	1.1733	0.923077	4	1	1	1	115	1	0	0	19	22	2	2	0	0	1	2	3	0	1	0	0
3697	1	21	3	19.0975	4.97	1.09944	0.923077	3	1	0	1	229	0	0	0	20	23	4	0	0	0	0	1	3	0	1	0	0
11392	1	39	3	3.79747	1.58	1.18534	0.923077	5	1	0	1	209	0	0	0	21	22	2	0	0	0	0	2	3	0	1	0	0
25686	1	21	5	4.05594	0.21	0.909068	0.923077	4	1	0	1	204	0	0	0	19	18	2	0	0	0	0	3	3	0	1	0	0
7762	2	75	4	2.78146	2.08792	0.683344	0.923077	1	1	0	1	237	0	0	0	17	21	0	0	0	0	0	2	3	0	1	0	0
3908	2	38	1	11.1864	0.65	0.596317	0.923077	1	1	0	1	229	0	0	0	46	35	0	0	0	0	0	3	3	0	1	0	0
78215	2	32	2	3.83333	2.43827	0.727936	0.923077	4	1	0	1	65	0	0	0	49	22	0	0	0	0	0	2	4	0	1	0	0
69329	2	50	3	4.65347	0.62	0.689277	0.923077	2	1	0	1	95	0	0	0	14	12	4	2	0	0	0	3	4	0	1	0	0
24978	1	33	3	7.15877	1.08	0.987645	0.923077	2	1	0	1	196	0	0	0	14	16	4	2	0	0	0	3	4	0	1	0	0
95080	1	28	2	6.21019	2.59911	0.822645	0.923077	4	1	0	1	21	0	0	0	51	110	2	1	0	0	0	2	4	0	1	0	0
87520	2	39	2	12.7219	3.7	0.834995	0.923077	5	1	0	1	53	0	0	0	15	21	3	0	0	0	0	1	4	0	1	0	0
96898	1	56	2	11.0072	0.87	0.849961	0.923077	3	1	0	1	19	0	0	0	15	20	2	0	0	0	0	3	4	0	1	0	0
92921	2	55	4	27.3684	1.23	0.594909	0.923077	4	1	0	1	56	0	0	0	12	15	2	1	0	0	1	3	4	0	1	0	0
10330	2	71	1	6.15385	2.66	0.524832	0.923077	3	1	0	1	219	0	0	0	14	15	2	1	0	0	1	2	4	0	1	0	0
83130	1	38	5	10	4.19	0.809703	0.923077	5	1	0	1	76	0	0	0	47	33	1	0	1	1	1	1	1	0	1	0	0
20195	2	52	3	28.1538	1.29	0.559907	0.923077	1	1	0	1	205	0	0	0	24	15	2	2	0	1	0	3	1	0	1	0	0
7802	2	62	3	5.41401	0	0.628335	0.923077	3	1	0	1	240	0	0	0	17	21	4	1	0	1	0	3	1	0	1	0	0
62763	1	29	3	4.5977	5	0.902035	0.923077	4	1	0	1	91	0	0	0	36	27	2	2	0	0	0	1	1	0	1	0	0
66591	1	34	3	3.91534	3.7	0.807326	0.923077	5	1	0	1	95	0	0	0	37	29	2	1	0	0	1	1	1	0	1	0	0
2925	1	81	3	3.33333	2.67	0.691259	0.923077	3	1	1	8	93	0	0	0	23	30	2	1	0	0	1	2	1	0	1	1	1
97624	2	32	5	4.4898	5	0.613748	0.923077	5	1	0	1	26	0	0	0	12	13	4	0	0	0	0	1	1	0	1	0	0
28802	2	66	1	10.6667	1.28	0.460623	0.923077	1	1	1	1	184	1	0	0	16	20	3	0	0	0	0	3	1	0	1	1	1
90017	1	43	5	7.82609	0.85	0.993763	0.923077	4	1	0	1	38	0	0	0	17	18	2	0	0	0	0	3	1	0	1	0	0
29731	2	63	3	0.496454	5	0.767143	0.923077	4	1	0	1	193	0	0	0	31	28	2	0	0	0	1	1	1	0	1	0	0
16581	1	33	3	3.28358	0.94	1.17431	0.923077	4	1	0	1	209	0	0	0	26	24	2	0	0	0	0	3	1	0	1	0	0
30556	1	41	3	7.03297	3.98	0.939514	0.923077	4	1	0	1	200	0	0	0	45	33	2	0	0	0	1	1	1	0	1	0	0
31035	1	30	1	3.15	1.39	0.988994	0.923077	3	1	0	1	181	0	0	0	17	23	2	0	0	0	0	2	1	0	1	0	0
4557	1	60	1	3.08642	2.05	0.872239	0.923077	3	1	1	10	123	0	0	0	17	24	2	0	0	0	0	2	1	0	1	0	0
32197	2	43	1	6.04167	1.6	0.600258	0.923077	1	1	0	1	169	0	0	0	39	28	2	0	0	0	0	2	1	0	1	0	0
83701	2	45	4	6.45833	1.29	0.675387	0.923077	4	1	0	1	63	0	0	0	14	22	0	0	0	0	1	3	1	0	1	0	0
38762	1	39	2	3.1875	1.81	0.960693	0.923077	2	1	0	1	161	0	0	0	27	28	0	0	0	0	0	2	1	0	1	0	0
29871	1	40	3	5.14124	0.56	0.928361	0.922727	3	1	0	1	199	0	0	0	45	34	2	2	0	0	0	3	1	0	1	0	0
80826	1	33	3	3.93617	0.72	0.892734	0.921951	4	1	0	1	67	0	0	0	81	38	2	0	0	0	0	3	1	0	1	0	0
77311	1	38	1	32.4706	1.54	0.744211	0.921739	3	1	0	1	81	0	0	0	35	32	0	0	1	0	0	2	1	0	1	1	1
25029	2	40	2	5.03546	1.41	0.58085	0.921739	4	1	0	1	197	0	0	0	17	19	3	2	0	0	0	2	1	0	1	0	0
2815	2	33	3	6.11765	4.55	0.82494	0.921739	2	1	0	1	234	0	0	0	16	19	2	1	0	0	0	1	1	0	1	0	0
66431	2	23	3	18.8462	2.94	0.595779	0.921429	4	1	0	1	107	0	0	0	13	18	3	2	0	0	0	2	2	0	1	0	0
1619	1	40	3	6.66667	0.72	0.890721	0.921429	3	1	1	10	158	0	0	0	36	23	0	0	0	0	0	3	3	0	1	0	0
5076	2	55	1	7.64706	1.31	0.492104	0.921429	2	1	1	2	239	0	1	0	21	17	0	0	1	0	0	2	4	0	1	1	1
91743	1	51	1	3.80952	4.52	0.760879	0.921429	4	1	0	1	55	0	0	0	46	27	4	0	0	1	0	1	1	0	1	1	1
62847	1	44	2	4.04255	5	1.11878	0.921429	5	1	0	1	97	0	0	0	29	24	2	0	0	1	1	1	1	0	1	0	0
102798	2	57	2	6.76113	0.82	0.550267	0.921429	4	1	0	1	35	0	0	0	29	18	1	0	0	1	1	3	1	0	1	0	0
29615	1	55	3	4.48052	5	0.865861	0.921429	4	1	0	1	184	0	0	0	25	19	2	2	0	0	0	1	1	0	1	0	0
1964	2	32	3	6.44737	5	0.754016	0.921429	5	1	0	1	241	0	0	0	15	16	3	1	0	0	0	1	1	0	1	0	0
67517	2	36	3	16.0331	1.07	0.55767	0.921429	5	1	0	1	94	0	0	0	23	19	2	0	0	0	0	3	1	0	1	0	0
80656	2	33	2	13.3333	0.76	0.429798	0.921429	1	1	0	1	62	0	0	0	18	14	0	0	0	0	1	3	1	0	1	1	1
1085	1	61	4	2.91005	2.9	0.895559	0.921212	1	1	1	2	58	0	1	0	25	44	2	2	0	0	0	2	3	0	1	0	0
35642	1	20	3	10.8696	4.97	0.959354	0.921212	3	1	0	1	166	0	0	0	18	18	4	1	0	0	0	1	3	0	1	0	0
83664	1	37	4	11.5054	0.86	1.17495	0.921053	3	1	0	1	75	0	0	0	24	31	4	2	0	0	0	3	3	0	1	0	0
14765	1	38	4	5.61224	4.02	1.19942	0.921053	4	1	0	1	227	0	0	0	13	16	3	2	0	0	0	1	3	0	1	0	0
84070	1	40	3	53.2075	4.08	0.893153	0.921053	4	1	0	1	58	0	0	0	24	29	3	2	0	0	0	1	3	0	1	0	0
15371	1	25	1	2.80303	1.13	0.79774	0.921053	2	1	0	1	226	0	0	0	24	25	2	2	0	0	0	3	3	0	1	0	0
102879	1	21	3	147.755	0.04	0.707289	0.921053	3	1	0	1	31	0	0	0	29	16	0	0	0	0	0	3	3	0	1	1	1
83744	1	56	4	108.824	1.19	1.03195	0.921053	3	1	0	1	56	0	0	0	63	47	2	0	1	0	1	3	4	0	1	0	0
5275	1	60	3	3.35196	4.89	0.954091	0.921053	3	1	1	10	195	0	0	0	25	24	2	1	0	1	0	1	1	0	1	0	0
15327	2	76	3	7.45098	2.15	0.427545	0.921053	3	1	1	1	152	1	0	0	13	16	1	1	0	1	0	2	1	0	1	1	1
69417	1	27	3	11.1111	3.88746	1.07563	0.921053	4	1	0	1	86	0	0	0	12	21	3	2	0	0	0	1	1	0	1	0	0
67999	2	52	2	8.47826	4.19	0.636535	0.921053	5	1	0	1	105	0	0	0	23	20	3	1	0	0	0	1	1	0	1	0	0
27836	1	66	3	3.79747	5	1.0713	0.921053	5	1	0	1	185	0	0	0	29	32	2	1	0	0	0	1	1	0	1	0	0
30387	2	43	3	6.2201	4.95	0.607029	0.921053	3	1	0	1	182	0	0	0	19	22	2	1	0	0	0	1	1	0	1	0	0
2569	2	65	1	17.9913	1.8625	0.501961	0.921053	3	1	0	1	235	0	0	0	17	16	2	1	0	0	1	2	1	0	1	1	1
85438	2	45	3	5.37313	5	0.807301	0.921053	4	1	0	1	56	0	0	0	15	26	4	0	0	0	0	1	1	0	1	0	0
11041	2	31	3	4.3662	4.82	0.657975	0.921053	3	1	0	1	221	0	0	0	14	14	2	0	0	0	0	1	1	0	1	0	0
100861	1	36	3	9.27184	1.94	0.778158	0.921053	3	1	0	1	32	0	0	0	50	33	2	0	0	0	0	2	1	0	1	1	1
29682	2	46	1	3.88489	2.09	0.643336	0.921053	1	1	0	1	194	0	0	0	18	21	2	0	0	0	0	2	1	0	1	0	0
26220	1	53	1	4.02985	0.78	0.923725	0.921053	1	1	0	1	198	0	0	0	33	28	2	0	0	0	0	3	1	0	1	0	0
9544	1	77	3	12.0455	5	0.772883	0.921053	5	1	1	1	220	1	0	0	17	18	1	0	0	0	0	1	1	0	1	1	1
1455	1	33	4	3.00752	0.92	0.98293	0.921053	2	1	0	1	231	0	0	0	29	26	1	0	0	0	0	3	1	0	1	0	0
78741	1	37	1	5.2973	1.34	0.843396	0.921053	1	1	0	1	63	0	0	0	49	43	1	0	0	0	0	2	1	0	1	0	0
28906	2	44	3	5.0211	5	0.726452	0.921053	3	1	0	1	182	0	0	0	12	18	0	0	0	0	0	1	1	0	1	0	0
69702	1	42	3	6.22568	3.54143	1.12051	0.92	4	1	0	1	90	0	0	0	27	24	4	0	0	1	0	1	2	0	1	0	0
4760	1	36	3	7.89157	5	1.0654	0.92	5	1	0	1	239	0	0	0	19	19	2	1	0	0	0	1	3	0	1	0	0
69373	2	20	3	1.79389	0.73	0.87547	0.92	4	1	0	1	103	0	0	0	15	21	4	0	0	0	0	3	3	0	1	0	0
97840	1	32	5	4.69388	4.72	0.883463	0.92	5	1	0	1	35	0	0	0	24	19	2	0	0	0	1	1	3	0	1	0	0
38350	1	29	3	4.16667	4.29	0.959032	0.92	3	1	0	1	173	0	0	0	27	25	2	0	0	0	0	1	3	0	1	0	0
23739	2	26	2	24.5297	2.9	0.749715	0.92	3	1	0	1	201	0	0	0	15	18	0	0	0	0	0	2	3	0	1	0	0
77827	2	52	2	13.6937	0.58	0.58083	0.92	2	1	0	1	83	0	0	0	15	17	2	2	1	1	0	3	4	0	1	0	0
75667	2	46	3	6.5625	0.63	0.555854	0.92	3	1	0	1	75	0	0	0	13	18	3	2	0	1	0	3	4	0	1	0	0
102823	2	55	2	6.61017	1.46	0.632808	0.92	4	1	0	1	37	0	0	0	24	20	3	1	0	1	1	2	4	0	1	0	0
16965	1	43	4	109.574	1.68	1.05473	0.92	4	1	0	1	214	0	0	0	40	32	4	1	0	0	0	2	4	0	1	0	0
4567	1	47	1	2.09302	0.51	0.964239	0.92	2	1	0	1	246	0	0	0	35	37	4	0	0	0	0	3	4	0	1	0	0
17792	2	31	3	3.39806	2.46	0.753217	0.92	4	1	0	1	225	0	0	0	24	29	3	0	0	0	0	2	4	0	1	0	0
23282	1	82	3	5.74257	2.78	0.78837	0.92	3	1	1	2	78	0	1	0	24	24	2	1	0	1	1	2	4	0	1	1	1
97260	2	45	2	14.321	1.22	0.487164	0.92	1	1	0	1	29	0	0	0	17	15	2	0	1	0	0	3	4	0	1	1	1
24068	2	60	1	9.52941	1.08	0.542313	0.92	2	1	0	1	187	0	0	0	17	22	2	1	0	0	0	3	4	0	1	0	0
79258	2	59	1	5.95238	1.29	0.504011	0.92	2	1	0	1	66	0	0	0	41	38	2	2	1	1	1	3	1	0	1	1	1
77112	2	27	1	5.50562	1.34	0.753368	0.92	2	1	0	1	73	0	0	0	16	16	4	0	0	1	0	2	1	0	1	0	0
27166	1	81	3	1.57143	1.92	0.72978	0.92	5	1	1	10	31	0	0	0	15	22	2	0	0	1	0	2	1	0	1	1	1
131	1	56	3	2.37805	4.44	1.03602	0.92	4	1	0	1	230	0	0	0	41	26	2	0	0	1	0	1	1	0	1	0	0
29945	2	64	4	3.52273	5	0.500365	0.92	5	1	0	1	185	0	0	0	86	82	2	0	1	0	0	1	1	0	1	1	1
74059	1	57	3	15	5	0.990415	0.92	5	1	0	1	82	0	0	0	20	15	2	0	1	0	0	1	1	0	1	0	0
21252	2	62	3	5.12195	2.64	0.583642	0.92	4	1	1	3	140	0	0	1	14	18	2	2	0	0	1	2	1	0	1	0	0
22219	1	61	3	6.02941	1.2	0.82955	0.92	2	1	1	1	50	1	0	0	14	21	2	2	0	0	0	3	1	0	1	0	0
10897	1	40	1	5.625	1.3	0.817972	0.92	3	1	0	1	207	0	0	0	21	22	4	1	0	0	0	3	1	0	1	0	0
26488	1	69	3	6.56566	2.72	1.09614	0.92	4	1	0	1	196	0	0	0	28	23	2	1	0	0	0	2	1	0	1	0	0
80002	1	55	3	12.6471	1.79	0.878327	0.92	3	1	0	1	68	0	0	0	35	24	4	0	0	0	0	2	1	0	1	0	0
6829	2	43	4	2.48927	5	0.737283	0.92	4	1	0	1	229	0	0	0	22	19	2	0	0	0	0	1	1	0	1	0	0
102199	1	57	2	9.36842	5	0.839641	0.92	3	1	0	1	32	0	0	0	42	29	2	0	0	0	1	1	1	0	1	0	0
734	2	51	1	6.13636	2.89	0.542614	0.92	1	1	0	1	246	0	0	0	20	23	2	0	0	0	0	2	1	0	1	0	0
87797	2	30	4	20.1471	0.74	0.838175	0.92	5	1	0	1	53	0	0	0	24	30	0	0	0	0	0	3	1	0	1	0	0
25972	2	58	5	25	1.05	0.414719	0.92	3	1	0	1	191	0	0	0	13	24	0	0	0	0	1	3	1	0	1	1	1
38614	1	58	3	4	2.83	0.783818	0.919565	4	1	1	6	159	0	0	0	34	33	4	2	0	0	0	2	4	0	1	1	1
6965	2	36	2	11.625	0.89	0.552702	0.919355	4	1	0	1	231	0	0	0	28	20	4	2	0	1	0	3	2	0	1	0	0
65655	2	54	4	12.8125	2.14248	0.629707	0.919355	3	1	0	1	92	0	0	0	20	26	3	2	0	1	1	2	4	0	1	0	0
30419	2	75	4	1081.48	1.31	0.54765	0.919355	4	1	1	7	104	0	0	0	15	16	2	1	1	0	1	2	4	0	1	0	0
40136	2	31	1	10.4167	3.98	0.640555	0.919355	4	1	0	1	178	0	0	0	16	21	4	1	0	0	0	1	1	0	1	0	0
36418	1	23	2	14.9811	1.29	1.1101	0.91875	2	1	0	1	179	0	0	0	17	30	2	2	0	1	0	3	2	0	1	0	0
93097	1	28	4	59.7945	2.29	0.800133	0.91875	3	1	0	1	54	0	0	0	22	20	0	0	1	0	0	2	3	0	1	0	0
97048	2	34	4	3.48624	0.62	0.648501	0.91875	4	1	0	1	33	0	0	0	11	14	3	2	0	0	0	3	3	0	1	0	0
83248	2	35	1	4.7619	2.32416	0.606228	0.91875	4	1	0	1	65	0	0	0	27	20	3	0	0	0	0	2	3	0	1	0	0
91652	2	58	1	16.5714	5	0.493262	0.91875	3	1	0	1	46	0	0	0	31	29	3	0	0	0	1	1	4	0	1	1	1
99959	1	48	4	5.60606	2.92	0.956311	0.91875	4	1	0	1	37	0	0	0	33	31	3	0	1	0	0	2	1	0	1	0	0
35297	2	28	3	4.67105	2.27	0.647863	0.91875	3	1	0	1	156	0	0	0	16	18	2	2	0	0	0	2	1	0	1	0	0
2181	1	41	1	3.2312	2.14512	0.796439	0.91875	2	1	0	1	229	0	0	0	53	29	1	2	0	0	0	2	1	0	1	0	0
5283	1	42	3	18.1325	2.4	0.932594	0.91875	5	1	0	1	230	0	0	0	17	21	2	1	0	0	0	2	1	0	1	0	0
101657	1	28	3	45.5952	1.2	1.04487	0.91875	2	1	0	1	33	0	0	0	28	24	4	0	0	0	0	3	1	0	1	0	0
101438	2	48	2	6.63636	2.89	0.66363	0.91875	5	1	0	1	32	0	0	0	20	22	3	0	0	0	0	2	1	0	1	0	0
20228	2	31	3	20	2.04	0.706141	0.91875	4	1	0	1	223	0	0	0	12	22	0	0	0	0	0	2	1	0	1	0	0
9453	1	28	4	3.55769	0.45	1.04006	0.918519	3	1	0	1	237	0	0	0	26	22	4	2	0	0	0	3	3	0	1	0	0
25428	2	23	4	2.35294	3.18	0.830635	0.918519	3	1	0	1	181	0	0	0	17	18	2	0	0	0	0	2	1	0	1	0	0
4826	2	33	4	42.0032	0.29	0.854561	0.917647	3	1	0	1	230	0	0	0	18	17	2	0	0	0	0	3	2	0	1	0	0
78833	1	27	3	5.16717	2.02	0.918818	0.917647	3	1	0	1	67	0	0	0	62	37	2	0	0	0	0	2	2	0	1	0	0
15871	1	24	3	2.8	5	1.146	0.917647	5	1	0	1	218	0	0	0	62	37	4	0	0	1	0	1	3	0	1	0	0
31213	2	53	4	142.549	1.05	0.717911	0.917647	2	1	0	1	180	0	0	0	18	22	0	0	0	1	1	3	3	0	1	0	0
70166	1	20	3	2.97101	0.66	0.89833	0.917647	4	1	0	1	108	0	0	0	31	23	4	1	0	0	0	3	3	0	1	0	0
91082	2	45	1	85	1.76	0.626204	0.917647	2	1	0	1	57	0	0	0	18	19	3	0	0	0	1	2	3	0	1	0	0
25873	2	61	4	12.1637	2.10177	0.6131	0.917647	1	1	0	1	190	0	0	0	17	21	2	0	0	0	0	2	4	0	1	0	0
28966	1	70	1	24.3651	1.34	0.90356	0.917647	3	1	1	1	175	1	0	0	23	21	3	1	0	1	1	2	4	0	1	0	0
28815	1	75	3	2.80702	1.34	0.87516	0.917647	3	1	1	10	109	0	0	0	19	31	2	0	0	0	0	2	4	0	1	0	0
26777	2	60	3	5.30303	3.2	0.55276	0.917647	1	1	1	10	138	0	0	0	19	21	4	1	1	1	1	2	1	0	1	0	0
68197	1	59	3	7.06897	5	0.903555	0.917647	3	1	0	1	95	0	0	0	21	21	3	0	0	1	0	1	1	0	1	0	0
31383	2	27	3	12.7612	4.22	0.807609	0.917647	3	1	0	1	161	0	0	0	17	21	2	2	0	0	1	1	1	0	1	0	0
65688	2	54	3	4.44444	5	0.611504	0.917647	4	1	0	1	106	0	0	0	36	45	4	1	0	0	1	1	1	0	1	0	0
79433	2	48	2	7.41573	2.26721	0.605143	0.917647	5	1	0	1	83	0	0	0	19	25	4	0	0	0	0	2	1	0	1	0	0
38449	2	46	3	5.58824	5	0.617337	0.917647	5	1	0	1	175	0	0	0	29	25	2	0	0	0	0	1	1	0	1	0	0
2969	1	24	4	4.60123	3.16	0.875745	0.917647	4	1	0	1	242	0	0	0	36	22	2	0	0	0	0	2	1	0	1	0	0
101294	2	39	4	4.18367	1.06	0.685088	0.917241	4	1	0	1	18	0	0	0	11	15	0	0	1	0	0	3	1	0	1	0	0
36070	1	42	4	2.76316	0.23	0.960829	0.916667	2	1	0	1	175	0	0	0	33	28	1	2	0	0	0	3	2	0	1	0	0
37342	2	24	3	3.79888	2.55	0.660642	0.916667	5	1	0	1	175	0	0	0	18	17	4	2	0	0	0	2	3	0	1	0	0
63272	2	20	5	24.1584	3.68947	0.949063	0.916667	4	1	0	1	95	0	0	0	13	20	4	0	0	0	1	1	3	0	1	0	0
84440	2	30	5	8.99441	1.7	0.751906	0.916667	2	1	0	1	58	0	0	0	19	22	4	0	0	0	0	2	3	0	1	0	0
70512	2	25	5	10.1435	0.92	0.655944	0.916667	5	1	0	1	86	0	0	0	14	24	2	0	0	0	0	3	3	0	1	0	0
82638	2	29	4	15.1724	3.28	0.607479	0.916667	3	1	0	1	81	0	0	0	18	23	2	0	0	0	1	2	3	0	1	0	0
73671	1	49	4	3.98496	0.86	0.981474	0.916667	2	1	0	1	81	0	0	0	33	27	2	0	0	0	0	3	3	0	1	0	0
17352	1	24	1	10	0	1.02427	0.916667	2	1	0	1	208	0	0	0	37	27	2	0	0	0	0	3	3	0	1	0	0
35183	2	28	3	4.09091	1.15	0.547815	0.916667	3	1	0	1	162	0	0	0	109	46	1	2	0	0	0	3	4	0	1	0	0
976	1	41	4	2.82787	3.26	0.915725	0.916667	4	1	0	1	236	0	0	0	16	16	2	0	0	0	0	2	4	0	1	0	0
21566	2	50	3	7.14286	3.6	0.577558	0.916667	4	1	0	1	188	0	0	0	35	18	2	1	0	0	0	1	4	0	1	0	0
22475	2	65	4	5.51724	1.04	0.587024	0.916667	1	1	1	1	158	1	0	0	20	25	2	1	0	0	1	3	4	0	1	0	0
1929	2	54	2	3.57664	2.26077	0.609837	0.916667	2	1	0	1	246	0	0	0	18	16	1	0	1	1	0	2	1	0	1	0	0
39497	1	66	3	5.84906	2.73	0.9364	0.916667	4	1	0	1	157	0	0	0	29	21	2	1	0	1	0	2	1	0	1	0	0
65286	1	30	5	7.75862	3.82	0.916279	0.916667	4	1	0	1	99	0	0	0	19	22	4	0	0	1	0	1	1	0	1	0	0
4199	1	61	4	81.4286	3.53	0.963385	0.916667	2	1	1	1	97	1	0	0	17	17	4	0	0	1	1	1	1	0	1	0	0
14045	2	54	3	3.26087	5	0.630292	0.916667	4	1	0	1	211	0	0	0	26	25	0	0	0	1	1	1	1	0	1	0	0
93185	2	44	4	11.7021	3.37	0.599163	0.916667	4	1	0	1	40	0	0	0	17	19	2	0	1	0	0	2	1	0	1	0	0
16564	2	35	3	4.05594	2.87389	0.671653	0.916667	3	1	0	1	205	0	0	0	13	22	4	2	0	0	0	2	1	0	1	0	0
34283	2	44	3	6.1086	4.68	0.560583	0.916667	3	1	0	1	170	0	0	0	27	26	3	2	0	0	1	1	1	0	1	0	0
23913	1	40	3	3.38028	1.25	1.1807	0.916667	3	1	0	1	198	0	0	0	22	24	2	2	0	0	0	3	1	0	1	0	0
76641	2	42	3	32.6733	0.87	0.701007	0.916667	5	1	0	1	85	0	0	0	20	21	4	1	0	0	1	3	1	0	1	0	0
16860	2	34	3	42.3529	4.53	0.61399	0.916667	4	1	0	1	224	0	0	0	23	27	4	1	0	0	0	1	1	0	1	0	0
92007	1	37	1	3.8835	0.02	0.870837	0.916667	3	1	0	1	59	0	0	0	27	26	4	1	0	0	0	3	1	0	1	0	0
2108	2	54	1	8.75	2.04774	0.69076	0.916667	1	1	0	1	244	0	0	0	17	21	4	1	0	0	0	2	1	0	1	0	0
18158	2	21	1	4.28571	1.36	0.677111	0.916667	4	1	0	1	208	0	0	0	40	30	4	0	0	0	0	2	1	0	1	0	0
12852	1	27	1	5.92275	1.33	0.85278	0.916667	4	1	0	1	207	0	0	0	68	30	4	0	0	0	0	2	1	0	1	0	0
39248	1	60	3	2.18182	3.92	1.0183	0.916667	4	1	0	1	172	0	0	0	21	28	2	0	0	0	0	1	1	0	1	0	0
9744	1	26	4	4.66403	1.13	1.13329	0.916667	3	1	0	1	246	0	0	0	27	29	2	0	0	0	0	3	1	0	1	0	0
62735	1	39	3	4.67181	5	1.0217	0.916667	3	1	0	1	101	0	0	0	21	20	2	0	0	0	0	1	1	0	1	0	0
20812	2	23	1	12.3256	1.33	0.52502	0.916667	2	1	0	1	208	0	0	0	33	25	1	0	0	0	0	2	1	0	1	0	0
33645	2	25	1	14.8571	4.22	0.59493	0.916667	4	1	0	1	177	0	0	0	20	16	0	0	0	0	0	1	1	0	1	0	0
99016	1	36	2	7.39726	3.24749	0.995485	0.916667	3	1	0	1	21	0	0	0	19	15	0	0	0	0	0	2	1	0	1	0	0
62588	1	21	3	3.71681	0.18	1.31544	0.915789	4	1	0	1	109	0	0	0	11	18	4	2	0	0	0	3	3	0	1	0	0
2612	1	28	3	4.11765	1.92	1.13414	0.915789	5	1	0	1	238	0	0	0	16	21	3	0	0	0	0	2	3	0	1	0	0
9158	2	38	4	4.05303	1.41	0.862041	0.915789	3	1	0	1	243	0	0	0	15	16	2	0	0	0	0	2	3	0	1	0	0
64257	2	23	3	5.61555	0.18	0.656547	0.915789	5	1	0	1	92	0	0	0	15	20	0	0	0	0	0	3	3	0	1	0	0
76028	2	57	4	5.16129	1.42	0.764594	0.915789	1	1	0	1	75	0	0	0	24	22	0	0	0	0	0	2	3	0	1	0	0
36995	1	45	4	1.72308	5	1.20821	0.915789	4	1	0	1	163	0	0	0	24	29	2	1	0	0	0	1	1	0	1	0	0
87871	1	52	2	6.77419	1.26	0.869932	0.915385	1	1	0	1	58	0	0	0	29	25	4	0	0	1	1	3	2	0	1	0	0
62249	2	26	3	9.81707	1.38	0.796783	0.915385	5	1	0	1	113	0	0	0	47	38	4	2	0	0	0	2	3	0	1	0	0
16911	1	23	3	3.67273	5	1.19946	0.915385	3	1	0	1	225	0	0	0	22	18	4	0	0	0	0	1	3	0	1	0	0
40605	2	39	3	3.05882	2.24	0.507479	0.915385	3	1	0	1	178	0	0	0	16	18	0	0	0	0	0	2	3	0	1	1	1
79292	1	58	5	19.8496	4.28	0.883113	0.915385	2	1	0	1	71	0	0	0	26	25	4	2	0	0	1	1	4	0	1	0	0
13716	2	52	3	3.22034	4.31	0.627319	0.915385	2	1	0	1	225	0	0	0	15	18	2	0	0	1	1	1	1	0	1	0	0
27380	1	20	3	2.53968	1.03	0.754474	0.915385	2	1	0	1	196	0	0	0	46	26	4	2	0	0	0	3	1	0	1	1	1
25198	1	32	3	1.97568	1.91	0.77758	0.915	3	1	0	1	200	0	0	0	29	25	2	0	0	0	1	2	1	0	1	1	1
69325	2	36	5	6.95906	5	0.54006	0.914286	5	1	0	1	95	0	0	0	16	15	4	2	0	0	0	1	2	0	1	0	0
63996	1	35	4	3.92157	2.1	1.18688	0.914286	3	1	0	1	97	0	0	0	22	23	4	2	0	0	0	2	2	0	1	0	0
87522	2	26	4	3.85542	2.97	0.939	0.914286	5	1	0	1	43	0	0	0	16	17	4	0	0	0	0	2	2	0	1	0	0
33092	2	32	3	8.7619	2.43	0.679106	0.914286	4	1	0	1	163	0	0	0	21	23	4	0	0	0	1	2	2	0	1	0	0
93415	1	27	1	3.33333	2.59718	1.0814	0.914286	2	1	0	1	53	0	0	0	24	23	4	0	0	0	0	2	2	0	1	0	0
63475	1	41	3	9.33735	2.75	0.979583	0.914286	4	1	0	1	83	0	0	0	44	48	2	2	0	1	0	2	3	0	1	0	0
84111	1	58	2	7.88136	2.26322	0.780573	0.914286	4	1	0	1	42	0	0	0	22	25	2	2	0	1	1	2	3	0	1	1	1
25410	2	64	4	51.2824	1.51	0.783879	0.914286	4	1	1	7	70	0	0	0	12	15	2	1	1	0	1	2	4	0	1	0	0
5393	1	49	4	7.30594	2.46611	1.04299	0.914286	4	1	1	10	35	0	0	0	23	32	2	2	0	0	1	2	4	0	1	0	0
38270	2	54	3	4.50382	1.59	0.595234	0.914286	5	1	0	1	170	0	0	0	21	17	2	0	0	0	0	2	4	0	1	0	0
62821	2	56	4	9.47368	1.88	0.647496	0.914286	3	1	0	1	92	0	0	0	28	30	0	1	0	1	1	2	4	0	1	0	0
18782	2	85	3	12	2.03	0.533816	0.914286	3	1	1	1	13	1	0	0	14	18	2	1	1	0	1	2	4	0	1	0	0
18631	2	77	4	5.61404	3.1	0.613946	0.914286	1	1	1	10	13	0	0	0	37	25	0	0	1	0	0	2	4	0	1	0	0
6203	2	71	3	28.1818	1.08	0.773085	0.914286	3	1	1	3	182	0	0	1	30	34	3	2	0	0	0	3	4	0	1	0	0
19876	1	85	3	3.14554	1.13	0.836576	0.914286	3	1	1	10	44	0	0	0	17	24	2	1	0	0	1	3	4	0	1	0	0
8337	2	84	3	14.5	2.99	0.545297	0.914286	3	1	1	5	82	0	0	0	46	53	0	0	0	0	0	2	4	0	1	0	0
21991	1	28	1	3.48624	1.44	1.01012	0.914286	3	1	0	1	183	0	0	0	16	27	4	2	0	1	0	2	1	0	1	0	0
38745	1	62	3	3.62745	5	1.01803	0.914286	5	1	0	1	167	0	0	0	29	29	2	0	0	1	1	1	1	0	1	0	0
3275	2	63	1	7.91667	4.44	0.570918	0.914286	3	1	0	1	247	0	0	0	11	16	2	0	0	1	0	1	1	0	1	0	0
63762	1	23	3	5.6338	1.15	1.01614	0.914286	4	1	0	1	104	0	0	0	12	16	2	0	1	0	0	3	1	0	1	0	0
81051	1	41	2	5.46667	2.27	0.872992	0.914286	3	1	0	1	82	0	0	0	112	92	4	2	0	0	1	2	1	0	1	0	0
90027	1	51	3	46.7742	2.82	0.928494	0.914286	4	1	0	1	42	0	0	0	27	31	4	1	0	0	1	2	1	0	1	0	0
81270	1	43	5	10.3571	5	0.957057	0.914286	5	1	0	1	73	0	0	0	68	27	2	0	0	0	0	1	1	0	1	0	0
82650	2	43	4	4.89083	3.82	0.621825	0.914286	5	1	0	1	69	0	0	0	11	17	2	0	0	0	1	1	1	0	1	0	0
38653	1	50	3	9.34211	5	1.32798	0.914286	5	1	0	1	176	0	0	0	16	23	2	0	0	0	0	1	1	0	1	0	0
80714	1	45	5	3	0.85	0.982043	0.914286	4	1	0	1	76	0	0	0	35	29	2	0	0	0	0	3	1	0	1	0	0
4362	1	48	1	4.07609	2.88	0.842346	0.914286	1	1	0	1	239	0	0	0	42	49	2	0	0	0	0	2	1	0	1	0	0
17715	1	31	4	3.82979	4.7	1.31283	0.914286	4	1	0	1	206	0	0	0	16	21	0	0	0	0	0	1	1	0	1	0	0
82851	2	51	1	3.77778	1.65	0.698033	0.914286	4	1	0	1	73	0	0	0	14	23	0	0	0	0	0	2	1	0	1	0	0
6581	2	34	3	5.94595	2.26	0.575217	0.913793	3	1	0	1	243	0	0	0	20	16	2	0	0	0	0	2	1	0	1	0	0
88877	1	53	2	5.57018	0.62	0.999244	0.913043	1	1	0	1	54	0	0	0	27	23	4	1	1	1	1	3	2	0	1	0	0
80278	1	47	1	4.81013	2.42805	0.827737	0.913043	1	1	0	1	82	0	0	0	34	32	2	2	0	1	1	2	2	0	1	0	0
39464	2	44	1	0.634921	0.77	0.460841	0.913043	1	1	0	1	176	0	0	0	28	26	1	2	0	0	0	3	2	0	1	1	1
94721	1	30	2	2.18978	1.7	0.862511	0.913043	3	1	0	1	25	0	0	0	49	29	4	0	0	0	0	2	2	0	1	0	0
9888	1	25	3	42.3529	5	0.982172	0.913043	5	1	1	4	114	0	0	0	17	21	4	2	0	0	0	1	3	0	1	0	0
35703	1	20	3	3.87879	2.62	0.974024	0.913043	4	1	0	1	178	0	0	0	16	20	4	2	0	0	0	2	3	0	1	0	0
68245	2	24	4	18.3626	0.07	0.678458	0.913043	2	1	0	1	97	0	0	0	13	24	4	2	0	0	0	3	3	0	1	0	0
92526	2	22	5	21.4062	0	0.596744	0.913043	5	1	0	1	41	0	0	0	43	34	1	2	0	0	0	3	3	0	1	0	0
24049	2	23	4	2.52475	3.23	0.819715	0.913043	5	1	0	1	199	0	0	0	15	19	3	0	0	0	0	2	3	0	1	0	0
23442	2	27	4	4.66667	3.6	0.678697	0.913043	4	1	0	1	183	0	0	0	22	27	1	0	0	0	0	1	3	0	1	0	0
75975	1	31	3	7.5	1.54	1.20694	0.913043	3	1	0	1	68	0	0	0	22	24	4	2	0	0	0	2	4	0	1	0	0
27829	2	37	4	8.51485	1.28	0.727814	0.913043	4	1	0	1	189	0	0	0	15	22	2	0	0	0	0	3	4	0	1	0	0
101462	2	23	3	4.77876	2.46	0.616227	0.913043	5	1	0	1	27	0	0	0	31	25	2	1	1	1	1	2	1	0	1	0	0
76934	1	41	5	8.69565	3.63	0.956836	0.913043	5	1	0	1	66	0	0	0	26	24	4	0	0	1	0	1	1	0	1	0	0
22149	2	59	3	4.29825	3.6	0.544277	0.913043	3	1	0	1	200	0	0	0	19	23	2	0	1	0	0	1	1	0	1	0	0
2303	2	45	3	5.48387	3.53	0.5401	0.913043	4	1	0	1	236	0	0	0	13	18	2	2	0	0	0	1	1	0	1	0	0
80033	1	41	3	25.3147	0.91	1.10065	0.913043	2	1	0	1	77	0	0	0	17	21	1	2	0	0	0	3	1	0	1	0	0
24575	2	64	3	25	4	0.601156	0.913043	3	1	0	1	203	0	0	0	17	19	0	1	0	0	0	1	1	0	1	0	0
40607	2	40	4	3.55556	5	0.747905	0.913043	5	1	0	1	167	0	0	0	14	19	2	0	0	0	0	1	1	0	1	0	0
63033	1	45	3	3.75	5	1.08345	0.913043	5	1	0	1	101	0	0	0	34	28	2	0	0	0	1	1	1	0	1	0	0
9860	1	52	3	6.83333	5	0.996777	0.913043	5	1	0	1	232	0	0	0	27	27	2	0	0	0	0	1	1	0	1	0	0
35102	2	23	4	23.5983	2.65	0.654085	0.913043	4	1	0	1	171	0	0	0	62	45	2	0	0	0	0	2	1	0	1	0	0
83902	1	49	3	4.12587	5	1.26365	0.913043	4	1	0	1	43	0	0	0	23	25	2	0	0	0	0	1	1	0	1	0	0
84784	1	42	1	4.53333	2.15	0.807406	0.913043	3	1	0	1	47	0	0	0	21	22	2	0	0	0	0	2	1	0	1	0	0
90527	2	38	5	7.58929	2.88	0.732123	0.913043	1	1	0	1	53	0	0	0	16	23	2	0	0	0	1	2	1	0	1	0	0
27199	2	71	3	4	4.95	0.579918	0.913043	3	1	1	6	147	0	0	0	14	17	1	0	0	0	0	1	1	0	1	0	0
9617	2	38	2	6.77419	1.12	0.564924	0.913043	2	1	0	1	244	0	0	0	32	25	0	0	0	0	0	3	1	0	1	0	0
2574	2	31	2	2.88793	1.82	0.786077	0.9125	4	1	0	1	238	0	0	0	20	23	4	2	0	0	0	2	1	0	1	0	0
86260	2	26	3	16.7769	2.99	0.606178	0.912121	3	1	0	1	38	0	0	0	36	26	2	2	0	0	0	2	2	0	1	0	0
25231	1	69	1	149.697	2.64	0.733982	0.912121	4	1	1	3	150	0	0	1	23	25	2	1	1	0	0	2	1	0	1	1	1
7848	2	83	3	23.2934	1.6	0.628499	0.912121	2	1	1	5	201	0	0	0	20	20	2	0	1	0	1	2	1	0	1	0	0
90800	1	32	2	3.85475	3.4	1.06239	0.912121	3	1	0	1	43	0	0	0	26	28	2	1	0	0	0	2	1	0	1	0	0
38472	1	45	3	5.09091	3.13	0.988981	0.912	4	1	0	1	165	0	0	0	36	29	2	2	0	0	0	2	4	0	1	0	0
302	2	65	1	2.07692	0.88	0.499151	0.912	1	1	0	1	247	0	0	0	23	23	0	0	1	0	1	3	4	0	1	1	1
7536	2	38	3	22.7273	1.4	0.683979	0.912	3	1	0	1	233	0	0	0	19	17	3	0	1	0	0	2	1	0	1	0	0
16733	1	46	4	10.6471	2.83	1.06884	0.912	3	1	1	1	212	1	0	0	14	20	4	2	0	0	0	2	1	0	1	0	0
36284	1	64	3	16.135	1.89	0.735249	0.912	3	1	0	1	169	0	0	0	24	24	2	1	0	0	0	2	1	0	1	1	1
3920	1	85	3	53.7636	0.89	0.785203	0.912	3	1	1	2	29	0	1	0	14	21	0	1	0	0	0	3	1	0	1	1	1
76240	1	35	3	4.21053	1.13	0.810379	0.912	3	1	0	1	74	0	0	0	61	41	4	0	0	0	0	3	1	0	1	0	0
28355	2	76	3	7.72727	0.96	0.517129	0.912	1	1	1	2	93	0	1	0	18	20	0	0	0	0	1	3	1	0	1	0	0
8068	2	60	3	4.43182	0.72	0.705223	0.911765	1	1	1	2	58	0	1	0	16	26	2	2	0	1	0	3	2	0	1	0	0
78724	1	23	3	4.10714	2.06	1.04302	0.911765	3	1	0	1	59	0	0	0	20	24	4	2	0	0	0	2	3	0	1	0	0
30376	1	22	3	1.2	5	1.09266	0.911765	3	1	0	1	194	0	0	0	19	27	2	1	0	0	0	1	3	0	1	0	0
28760	2	42	3	3.44828	3.23	0.633025	0.911765	5	1	0	1	197	0	0	0	25	21	2	1	0	0	0	2	4	0	1	0	0
12510	2	65	3	3.42342	3.96	0.558947	0.911765	4	1	0	1	205	0	0	0	14	15	3	1	0	1	0	1	4	0	1	0	0
70605	1	56	4	6.75676	5	1.03698	0.911765	4	1	0	1	100	0	0	0	23	20	2	1	0	1	1	1	1	0	1	0	0
20347	1	59	3	4.51923	4.48	0.907029	0.911765	4	1	0	1	221	0	0	0	26	23	2	1	0	1	0	1	1	0	1	0	0
83382	1	44	3	6.11621	5	0.889849	0.911765	5	1	0	1	77	0	0	0	30	31	3	0	0	1	0	1	1	0	1	0	0
29506	1	70	3	22.7273	2.48	0.833058	0.911765	4	1	1	1	182	1	0	0	41	36	3	0	0	1	0	2	1	0	1	0	0
96479	2	56	3	6.42857	4.93	0.84579	0.911765	4	1	0	1	26	0	0	0	15	28	2	0	0	1	0	1	1	0	1	0	0
25451	1	58	3	3.63636	0.96	0.859751	0.911765	4	1	0	1	202	0	0	0	28	26	2	0	0	1	0	3	1	0	1	0	0
1741	1	53	3	8.06084	2.97	0.929054	0.911765	3	1	0	1	229	0	0	0	34	27	2	0	0	1	0	2	1	0	1	0	0
81485	1	51	5	4.78261	3.84	0.810251	0.911765	3	1	0	1	71	0	0	0	19	25	2	1	1	0	0	1	1	0	1	0	0
11913	2	38	3	7.71739	5	0.591043	0.911765	3	1	0	1	211	0	0	0	12	21	2	0	0	0	0	1	1	0	1	0	0
16912	1	44	3	3.91304	0.66	1.08656	0.911628	3	1	0	1	212	0	0	0	47	62	4	2	0	0	0	3	2	0	1	0	0
23568	1	24	1	11.2903	0.64	0.734775	0.911111	2	1	0	1	191	0	0	0	53	37	2	1	0	1	0	3	2	0	1	1	1
79148	1	33	1	4.56853	0.67	0.882618	0.911111	2	1	0	1	81	0	0	0	25	24	2	0	0	1	0	3	2	0	1	0	0
40651	2	21	4	3.20261	0.05	0.726361	0.911111	2	1	0	1	158	0	0	0	17	19	0	2	0	0	0	3	2	0	1	0	0
64147	2	34	1	3.72549	0.51	0.54691	0.911111	1	1	0	1	101	0	0	0	13	18	0	0	0	0	0	3	2	0	1	0	0
30552	1	20	3	6.32653	3.45	0.981218	0.911111	3	1	0	1	193	0	0	0	23	21	2	2	0	0	0	2	3	0	1	0	0
76826	1	23	3	7.93814	3.58	1.1281	0.911111	3	1	0	1	79	0	0	0	24	32	4	0	0	0	0	1	3	0	1	0	0
28527	1	29	5	6	2.04	1.03669	0.911111	4	1	0	1	185	0	0	0	31	19	2	0	0	0	0	2	3	0	1	0	0
28240	2	24	4	12.1186	0.97	0.502266	0.911111	4	1	0	1	195	0	0	0	19	20	2	0	0	0	0	3	3	0	1	1	1
30346	2	20	3	15.2778	2.82406	0.49344	0.911111	4	1	0	1	183	0	0	0	14	18	0	0	0	0	0	2	3	0	1	1	1
26625	2	23	3	3.22581	0.7	0.558701	0.911111	4	1	0	1	203	0	0	0	21	26	4	2	0	0	0	3	4	0	1	0	0
83004	1	34	3	9.55128	2.19	1.23357	0.911111	2	1	0	1	66	0	0	0	12	17	2	1	0	0	0	2	4	0	1	0	0
86350	2	49	1	5.26316	4.94	0.561864	0.911111	3	1	0	1	46	0	0	0	89	68	3	0	1	1	0	1	1	0	1	0	0
21090	1	56	4	8.72587	5	0.962695	0.911111	2	1	1	2	144	0	1	0	25	27	4	0	0	1	1	1	1	0	1	0	0
82107	1	43	3	8.84146	2.55	0.912726	0.911111	3	1	0	1	83	0	0	0	31	25	2	0	0	1	1	2	1	0	1	0	0
87118	1	54	2	3.75	2.26473	0.820474	0.911111	1	1	0	1	46	0	0	0	28	28	2	0	0	1	0	2	1	0	1	0	0
101668	1	38	5	3.61502	1.67	0.980695	0.911111	5	1	0	1	15	0	0	0	13	12	1	0	0	1	0	2	1	0	1	0	0
8012	1	59	3	696.789	1.6	0.823862	0.911111	2	1	1	1	90	1	0	0	49	33	2	1	1	0	1	2	1	0	1	0	0
69934	2	56	3	9.16667	5	0.908596	0.911111	5	1	0	1	107	0	0	0	13	17	2	1	0	0	0	1	1	0	1	0	0
79939	2	47	3	10.678	5	0.712977	0.911111	5	1	0	1	63	0	0	0	22	23	2	1	0	0	0	1	1	0	1	0	0
22492	1	51	3	4.78495	5	0.910357	0.911111	3	1	0	1	190	0	0	0	26	25	2	1	0	0	0	1	1	0	1	0	0
93824	2	52	2	11.3514	2.45143	0.586454	0.911111	4	1	0	1	20	0	0	0	13	16	4	0	0	0	0	2	1	0	1	0	0
9216	2	41	1	6.06061	1.97311	0.495698	0.911111	1	1	0	1	238	0	0	0	17	19	3	0	0	0	0	2	1	0	1	1	1
22180	1	35	3	3.18386	5	0.966742	0.911111	5	1	0	1	199	0	0	0	34	46	2	0	0	0	0	1	1	0	1	0	0
7744	2	37	1	10.0826	1.47	0.534337	0.911111	2	1	0	1	248	0	0	0	41	28	2	0	0	0	1	2	1	0	1	0	0
34874	2	57	2	31.236	3.1	0.599119	0.911111	4	1	0	1	164	0	0	0	23	22	1	0	0	0	0	2	1	0	1	0	0
13952	2	22	1	31.5038	2.1767	0.718237	0.910714	5	1	0	1	209	0	0	0	15	21	2	2	0	0	0	2	3	0	1	0	0
99894	1	32	1	6.7907	1.01	0.766649	0.910345	3	1	0	1	33	0	0	0	39	22	2	1	0	0	0	3	2	0	1	1	1
16724	1	30	1	5.64516	1.86	0.849677	0.910345	3	1	0	1	216	0	0	0	26	18	0	1	0	0	0	2	2	0	1	0	0
39028	1	42	4	0.188679	0.47	1.0279	0.910345	2	1	0	1	158	0	0	0	23	30	2	2	0	0	0	3	3	0	1	0	0
68825	1	51	5	18.8235	0.33	0.780467	0.910345	1	1	0	1	105	0	0	0	13	24	4	2	0	0	0	3	4	0	1	1	1
74932	1	32	5	5.02058	2.50371	1.02774	0.910345	4	1	0	1	66	0	0	0	57	31	2	2	0	1	0	2	1	0	1	0	0
77539	2	38	4	13.4146	5	0.754974	0.910345	4	1	0	1	65	0	0	0	15	19	3	2	0	0	0	1	1	0	1	0	0
71403	2	30	3	5.4	0.92	0.589852	0.910345	4	1	0	1	102	0	0	0	22	18	2	2	0	0	1	3	1	0	1	0	0
89792	2	30	1	7.46835	5	0.533671	0.910345	4	1	0	1	39	0	0	0	19	19	4	0	0	0	0	1	1	0	1	0	0
76231	1	25	1	2.35897	2.82	0.993572	0.910345	4	1	0	1	65	0	0	0	31	22	3	0	0	0	0	2	1	0	1	0	0
39947	2	43	1	14.8558	0.77	0.607973	0.910345	1	1	0	1	177	0	0	0	28	23	0	0	0	0	0	3	1	0	1	0	0
82479	1	27	5	5.87097	2.57	0.816597	0.91	3	1	0	1	72	0	0	0	29	23	3	1	0	0	0	2	2	0	1	0	0
31569	2	62	3	10.1911	5	0.708729	0.91	3	1	0	1	179	0	0	0	31	26	2	1	1	1	0	1	1	0	1	0	0
24721	2	58	3	5.18519	5	0.609103	0.91	3	1	0	1	192	0	0	0	16	22	0	0	0	1	0	1	1	0	1	0	0
37916	1	51	3	5.35	2.58	0.967882	0.91	3	1	0	1	177	0	0	0	55	48	2	2	0	0	1	2	1	0	1	0	0
9042	2	62	2	3.95522	4.52	0.711008	0.909677	4	1	1	10	223	0	0	0	16	15	3	2	0	0	0	1	4	0	1	0	0
30329	1	57	3	41.5789	4.64	0.744309	0.909677	2	1	1	1	126	1	0	0	19	20	2	2	1	0	0	1	1	0	1	1	1
90136	1	51	4	55.2713	3.47	1.03977	0.909677	2	1	0	1	44	0	0	0	65	56	1	0	0	0	0	2	1	0	1	0	0
76891	2	20	3	10.3448	2.27	0.623449	0.909091	4	1	0	1	63	0	0	0	24	19	4	0	0	0	0	2	2	0	1	0	0
22998	2	26	4	5.65625	0.26	0.632025	0.909091	2	1	0	1	195	0	0	0	22	19	4	2	0	0	0	3	3	0	1	0	0
68936	2	36	4	4.94186	0.86	0.759184	0.909091	3	1	0	1	99	0	0	0	76	70	4	0	0	0	0	3	3	0	1	0	0
97356	2	29	1	15.2577	1.25	0.406087	0.909091	3	1	0	1	33	0	0	0	17	18	3	0	0	0	0	3	3	0	1	1	1
88960	1	53	4	1729.79	1.19	1.31865	0.909091	4	1	1	10	40	0	0	0	16	18	2	1	1	1	1	3	4	0	1	0	0
25692	2	76	3	2591.55	1.44	0.492504	0.909091	1	1	1	1	146	1	0	0	23	30	1	0	1	0	1	2	4	0	1	1	1
6122	2	59	3	6.95652	2.49	0.510433	0.909091	2	1	0	1	237	0	0	0	21	17	3	1	0	0	1	2	4	0	1	1	1
87310	1	29	5	6	4.08	0.949498	0.909091	5	1	0	1	43	0	0	0	24	27	3	1	0	1	1	1	1	0	1	0	0
5912	1	32	2	7.77027	1.46	0.861812	0.909091	1	1	0	1	231	0	0	0	34	22	2	0	0	1	0	2	1	0	1	0	0
79169	2	32	3	22.9412	1.09	0.694592	0.909091	4	1	0	1	74	0	0	0	31	19	0	0	0	1	0	3	1	0	1	0	0
20656	2	61	3	8.5	5	0.561941	0.909091	3	1	0	1	218	0	0	0	23	23	0	0	0	1	0	1	1	0	1	0	0
29556	2	51	3	4.28571	2.79938	0.63308	0.909091	3	1	0	1	187	0	0	0	15	21	4	2	0	0	0	2	1	0	1	0	0
98381	1	40	5	7.72727	4.08	0.834931	0.909091	5	1	0	1	35	0	0	0	29	21	2	0	0	0	0	1	1	0	1	0	0
15627	1	56	3	7.6	4.02	0.92283	0.909091	5	1	0	1	224	0	0	0	32	25	2	0	0	0	0	1	1	0	1	0	0
[truncated: 24,127 more rows]

## Sheet: Excluding 2-Year Loss
SEQN	GENDER	AGE	RACE	EDUCATION	PIR	PREGNANCY	ASM	BMXBMI	ASM/BMI	SIRI	ELIGSTAT	MORTSTAT	UCOD_LEADING	Follow-Up Time	SACROPENIA	ALCOHOLUSE	ALT	AST	DIABETES	HYPERLIPIDEMIA	HYPERTENSION	SMOKING	UACR	PRECVD	MARITAL	PIR Classification	Cardiovascular	Cancer	Chronic Lower Respiratory
[truncated: 3,031 more rows]

[truncated: 2 more sheets: Excluding Under 50 , Excluding CVD]
